# Supplementary material for: Genes associated with epithelial mesenchymal transition (EMT) in cervical cancer progression
Source: Discov Oncol. 2025 Nov 20;16:2245. doi: 10.1007/s12672-025-04011-y (PMC12748436; doi:10.1007/s12672-025-04011-y)
Supplement: Supplementary file 2 — Supplementary Material 2. [file 12672_2025_4011_MOESM2_ESM.xlsx]

## Sheet: GSE67522
ID	adj.P.Val	P.Value	t	B	logFC	Gene.symbol	Gene.title
ILMN_1717714	1.02e-10	2.39e-15	-12.3	24.4873	-3.92	CDKN2A	cyclin dependent kinase inhibitor 2A
ILMN_1691290	3.55e-10	1.97e-14	-11.5	22.5076	-3.4	CELSR3	cadherin EGF LAG seven-pass G-type receptor 3
ILMN_2224143	3.55e-10	2.49e-14	-11.4	22.2843	-1.38	MCM3	minichromosome maintenance complex component 3
ILMN_1685916	4.08e-10	4.03e-14	-11.2	21.8315	-2.8	KIF2C	kinesin family member 2C
ILMN_2160929	4.08e-10	5.92e-14	-11.1	21.4675	-1.85	FEN1	flap structure-specific endonuclease 1
ILMN_2396982	4.08e-10	6.39e-14	-11.1	21.3958	-1.51	BCL2L12	BCL2 like 12
ILMN_1724489	4.08e-10	6.69e-14	-11	21.3526	-2.21	RFC4	replication factor C subunit 4
ILMN_1760201	1.95e-09	3.66e-13	-10.4	19.7419	-1.43	DNMT1	DNA (cytosine-5-)-methyltransferase 1
ILMN_1768282	2.31e-09	5.38e-13	10.3	19.376	1.87	SNX21	sorting nexin family member 21
ILMN_1680955	2.31e-09	6e-13	-10.3	19.271	-2.56	AURKA	aurora kinase A
ILMN_1669523	2.31e-09	6.46e-13	10.3	19.2011	3.6	FOS	Fos proto-oncogene, AP-1 transcription factor subunit
ILMN_1670353	2.31e-09	6.49e-13	-10.3	19.1972	-2.23	RAD51AP1	RAD51 associated protein 1
ILMN_2357438	2.38e-09	7.64e-13	-10.2	19.0411	-2.61	AURKA	aurora kinase A
ILMN_2330861	2.38e-09	7.85e-13	-10.2	19.0153	-2.09	SMC4	structural maintenance of chromosomes 4
ILMN_1735093	2.38e-09	8.36e-13	-10.2	18.9557	-2.13	TIMELESS	timeless circadian clock
ILMN_1808071	2.73e-09	1.02e-12	-10.1	18.7635	-1.99	KIF14	kinesin family member 14
ILMN_3239922	2.76e-09	1.12e-12	-10.1	18.6786	-2.75	TCAM1P	testicular cell adhesion molecule 1, pseudogene
ILMN_1655642	2.76e-09	1.16e-12	-10.1	18.6421	-2.08	FANCI	Fanconi anemia complementation group I
ILMN_1765770	4.07e-09	1.81e-12	-9.9	18.2176	-2.3	SYCP2	synaptonemal complex protein 2
ILMN_1731184	4.25e-09	2.05e-12	-9.86	18.1024	-2.41	MELK	maternal embryonic leucine zipper kinase
ILMN_1658027	4.25e-09	2.09e-12	-9.85	18.0829	-2.52	RAD54L	RAD54-like (S. cerevisiae)
ILMN_1682428	4.36e-09	2.25e-12	-9.83	18.0138	-2.61	HENMT1	HEN1 methyltransferase homolog 1
ILMN_2413650	4.42e-09	2.38e-12	-9.81	17.9572	-2.48	STIL	SCL/TAL1 interrupting locus
ILMN_1784467	4.68e-09	2.66e-12	-9.77	17.8532	-2.36	NUP210	nucleoporin 210
ILMN_1758629	4.68e-09	2.74e-12	-9.76	17.8239	-1.57	DONSON	downstream neighbor of SON
ILMN_2095704	4.71e-09	2.87e-12	-9.75	17.7809	-2.45	SYCP2	synaptonemal complex protein 2
ILMN_1752953	4.94e-09	3.13e-12	-9.72	17.6975	-1.45	BCL2L12	BCL2 like 12
ILMN_1798654	7.99e-09	5.34e-12	-9.54	17.1866	-1.6	MCM6	minichromosome maintenance complex component 6
ILMN_2345908	7.99e-09	5.43e-12	-9.53	17.1705	-1.62	DDX11	DEAD/H-box helicase 11
ILMN_1663195	8.05e-09	5.66e-12	-9.52	17.1316	-1.59	MCM7	minichromosome maintenance complex component 7
ILMN_1707858	8.3e-09	6.03e-12	-9.5	17.0703	-0.936	H2AFZ	H2A histone family member Z
ILMN_1664516	9.44e-09	7.08e-12	-9.45	16.9167	-2.47	CENPF	centromere protein F
ILMN_1787280	1.03e-08	7.96e-12	-9.41	16.8047	-2.11	AUNIP	aurora kinase A and ninein interacting protein
ILMN_1695606	1.09e-08	8.68e-12	9.38	16.7218	1.83	EFNB3	ephrin B3
ILMN_2048700	1.16e-08	9.52e-12	-9.35	16.6342	-2.1	ATAD2	ATPase family, AAA domain containing 2
ILMN_1751607	1.29e-08	1.08e-11	9.31	16.5091	3.91	FOSB	FosB proto-oncogene, AP-1 transcription factor subunit
ILMN_1768020	1.29e-08	1.14e-11	-9.29	16.4575	-1.36	HAUS8	HAUS augmin like complex subunit 8
ILMN_1798210	1.29e-08	1.15e-11	-9.29	16.4542	-2.16	E2F7	E2F transcription factor 7
ILMN_1781479	1.35e-08	1.24e-11	-9.26	16.3841	-1.59	SUV39H1	suppressor of variegation 3-9 homolog 1
ILMN_3239771	1.57e-08	1.47e-11	-9.21	16.2193	-2.25	DLGAP5	DLG associated protein 5
ILMN_1802819	1.59e-08	1.56e-11	-9.19	16.162	-1.66	DEPDC1	DEP domain containing 1
ILMN_2212909	1.59e-08	1.59e-11	-9.18	16.1442	-2.54	MELK	maternal embryonic leucine zipper kinase
ILMN_1773119	1.59e-08	1.64e-11	-9.17	16.1155	-2.07	CCNF	cyclin F
ILMN_1738681	1.59e-08	1.64e-11	-9.17	16.1152	-0.863	NUP62	nucleoporin 62
ILMN_1749244	1.7e-08	1.79e-11	9.14	16.0281	1.1	LYRM1	LYR motif containing 1
ILMN_1781285	1.84e-08	1.98e-11	9.11	15.9327	3.01	DUSP1	dual specificity phosphatase 1
ILMN_2370365	1.88e-08	2.07e-11	-9.09	15.8901	-1.98	RFC4	replication factor C subunit 4
ILMN_1756043	2e-08	2.25e-11	-9.07	15.8083	-1.22	WDHD1	WD repeat and HMG-box DNA binding protein 1
ILMN_1727540	2.12e-08	2.43e-11	-9.04	15.7366	-2.02	C1orf112	chromosome 1 open reading frame 112
ILMN_1652082	2.85e-08	3.34e-11	-8.94	15.4308	-1.46	ELF4	E74 like ETS transcription factor 4
ILMN_1695414	3.01e-08	3.59e-11	-8.91	15.3607	-2.6	ASF1B	anti-silencing function 1B histone chaperone
ILMN_1732885	3.06e-08	3.73e-11	-8.9	15.325	-1.21	SLX4	SLX4 structure-specific endonuclease subunit
ILMN_1683450	3.38e-08	4.23e-11	-8.86	15.2051	-2.44	CDCA5	cell division cycle associated 5
ILMN_1806040	3.38e-08	4.28e-11	-8.86	15.1924	-2.07	TYMS	thymidylate synthetase
ILMN_1709294	3.68e-08	4.76e-11	-8.82	15.0904	-2.14	CDCA8	cell division cycle associated 8
ILMN_1695658	3.68e-08	4.83e-11	-8.82	15.0781	-2.5	KIF20A	kinesin family member 20A
ILMN_1776490	3.68e-08	4.92e-11	-8.81	15.0594	-2.33	C17orf53	chromosome 17 open reading frame 53
ILMN_1751444	4.14e-08	5.68e-11	-8.77	14.9221	-2.25	NCAPG	non-SMC condensin I complex subunit G
ILMN_2235137	4.14e-08	5.73e-11	-8.76	14.9136	-1.99	FANCD2	Fanconi anemia complementation group D2
ILMN_1682099	4.21e-08	6.01e-11	8.75	14.8672	2.57	TNFAIP8L3	TNF alpha induced protein 8 like 3
ILMN_1673721	4.21e-08	6.1e-11	-8.74	14.8533	-2.2	EXO1	exonuclease 1
ILMN_2155272	4.21e-08	6.2e-11	-8.74	14.8375	-1.78	PIF1	PIF1 5'-to-3' DNA helicase
ILMN_2344971	4.21e-08	6.3e-11	-8.73	14.8225	-2.2	FOXM1	forkhead box M1
ILMN_1714730	4.21e-08	6.32e-11	-8.73	14.8189	-2.73
ILMN_2349459	4.4e-08	6.73e-11	-8.71	14.7587	-2.25	BIRC5	baculoviral IAP repeat containing 5
ILMN_1740291	4.4e-08	6.8e-11	-8.71	14.7487	-2.59	POLQ	DNA polymerase theta
ILMN_1703906	4.61e-08	7.24e-11	-8.69	14.6881	-2	HJURP	Holliday junction recognition protein
ILMN_1671843	5.04e-08	8.03e-11	-8.65	14.5896	-1.74
ILMN_1693471	5.16e-08	8.34e-11	-8.64	14.5531	-2.83	KLHL35	kelch like family member 35
ILMN_1691860	5.24e-08	8.59e-11	8.63	14.5238	2.23	SPRY1	sprouty RTK signaling antagonist 1
ILMN_1684929	5.26e-08	8.85e-11	-8.62	14.4959	-1.76	TOPBP1	topoisomerase (DNA) II binding protein 1
ILMN_1674231	5.26e-08	8.87e-11	-8.62	14.493	-1.96	CHAF1B	chromatin assembly factor 1 subunit B
ILMN_1725260	5.68e-08	9.72e-11	-8.59	14.4053	-1.6	CDC25C	cell division cycle 25C
ILMN_3248703	6.2e-08	1.08e-10	-8.56	14.308	-1.45	SNORD99	small nucleolar RNA, C/D box 99
ILMN_1691731	6.36e-08	1.12e-10	-8.55	14.2684	-2.04	PARP14	poly(ADP-ribose) polymerase family member 14
ILMN_1731070	6.36e-08	1.13e-10	-8.54	14.2592	-1.22	ORC6	origin recognition complex subunit 6
ILMN_2202948	6.42e-08	1.17e-10	-8.53	14.2264	-1.95	BUB1	BUB1 mitotic checkpoint serine/threonine kinase
ILMN_3251672	6.42e-08	1.17e-10	-8.53	14.225	-2.37	DSG2	desmoglein 2
ILMN_1753063	6.45e-08	1.2e-10	-8.53	14.2002	-1.69	KIF15	kinesin family member 15
ILMN_1758728	6.45e-08	1.21e-10	-8.52	14.1962	-1.42	FANCG	Fanconi anemia complementation group G
ILMN_2374633	6.51e-08	1.23e-10	-8.52	14.1755	-1.43
ILMN_1747016	7.19e-08	1.38e-10	-8.48	14.068	-2.36	CEP55	centrosomal protein 55
ILMN_1682494	8.72e-08	1.7e-10	-8.42	13.8701	-1.47	RSRC1	arginine and serine rich coiled-coil 1
ILMN_1732516	8.79e-08	1.77e-10	-8.4	13.8321	-2.21	KNTC1	kinetochore associated 1
ILMN_2301083	8.79e-08	1.77e-10	-8.4	13.8315	-2.87	UBE2C	ubiquitin conjugating enzyme E2 C
ILMN_1698252	8.79e-08	1.77e-10	-8.4	13.8288	-1.36	FANCB	Fanconi anemia complementation group B
ILMN_1685703	8.83e-08	1.8e-10	8.4	13.8129	2.1	ACOX2	acyl-CoA oxidase 2
ILMN_1696713	9.21e-08	1.9e-10	-8.38	13.762	-1.43	POLA2	DNA polymerase alpha 2, accessory subunit
ILMN_1747271	9.4e-08	1.96e-10	8.37	13.7313	1.5	ATP1B2	ATPase Na+/K+ transporting subunit beta 2
ILMN_1724407	9.64e-08	2.03e-10	-8.36	13.6963	-2.4	TACC3	transforming acidic coiled-coil containing protein 3
ILMN_1736176	9.85e-08	2.11e-10	-8.35	13.6619	-1.25	PLK1	polo like kinase 1
ILMN_1801257	9.85e-08	2.12e-10	-8.34	13.6538	-2.1	CENPA	centromere protein A
ILMN_1811472	1.22e-07	2.66e-10	-8.27	13.4379	-1.69	KIF23	kinesin family member 23
ILMN_1751776	1.26e-07	2.77e-10	-8.26	13.3999	-2.26	CKAP2L	cytoskeleton associated protein 2 like
ILMN_2311089	1.27e-07	2.86e-10	-8.25	13.3664	-1.64	BRCA1	BRCA1, DNA repair associated
ILMN_1670238	1.27e-07	2.9e-10	-8.25	13.3545	-2.56	CDC45	cell division cycle 45
ILMN_1657796	1.27e-07	2.92e-10	-8.24	13.3465	-1.83	STMN1	stathmin 1
ILMN_1790537	1.27e-07	2.93e-10	-8.24	13.3454	-2.15	RMI2	RecQ mediated genome instability 2
ILMN_1711470	1.27e-07	2.95e-10	-8.24	13.3378	-2.2	UBE2T	ubiquitin conjugating enzyme E2 T
ILMN_1728972	1.27e-07	2.99e-10	-8.24	13.3263	-1.69	FAM64A	family with sequence similarity 64 member A
ILMN_1748923	1.28e-07	3.06e-10	-8.23	13.3028	-1.17	SMC2	structural maintenance of chromosomes 2
ILMN_1810901	1.28e-07	3.06e-10	-8.23	13.3016	-1.84	RNASEH2A	ribonuclease H2 subunit A
ILMN_2395236	1.34e-07	3.23e-10	-8.21	13.2517	-1.09	CHEK2	checkpoint kinase 2
ILMN_1796589	1.37e-07	3.34e-10	-8.2	13.2182	-2.28	TRIP13	thyroid hormone receptor interactor 13
ILMN_2181432	1.48e-07	3.64e-10	-8.17	13.137	-1.56	SPC24	SPC24, NDC80 kinetochore complex component
ILMN_1715905	1.54e-07	3.82e-10	-8.16	13.0904	-1.36	DSN1	DSN1 homolog, MIS12 kinetochore complex component
ILMN_1652580	1.7e-07	4.25e-10	-8.12	12.9863	-1.55	POLD1	DAN polymerase delta 1, catalytic subunit
ILMN_1767351	1.75e-07	4.42e-10	8.11	12.949	2.32	AR	androgen receptor
ILMN_1717173	1.78e-07	4.54e-10	-8.1	12.9234	-2.09	ECT2	epithelial cell transforming 2
ILMN_1666305	1.78e-07	4.59e-10	-8.1	12.9122	-2.05	CDKN3	cyclin dependent kinase inhibitor 3
ILMN_1737195	1.84e-07	4.8e-10	-8.09	12.8702	-1.33	CENPK	centromere protein K
ILMN_1660114	1.9e-07	4.99e-10	8.07	12.8322	3.13	MMRN1	multimerin 1
ILMN_1656452	1.9e-07	5.02e-10	-8.07	12.8256	-2.21	C16orf59	chromosome 16 open reading frame 59
ILMN_1720114	1.99e-07	5.31e-10	-8.05	12.7719	-1.65	GMNN	geminin, DNA replication inhibitor
ILMN_1781942	2.1e-07	5.65e-10	-8.03	12.7127	-1.6	HMMR	hyaluronan mediated motility receptor
ILMN_1706779	2.16e-07	5.87e-10	-8.02	12.6754	-1.53	LIG1	DNA ligase 1
ILMN_1654946	2.2e-07	6.03e-10	8.01	12.6497	1.83	ZSCAN18	zinc finger and SCAN domain containing 18
ILMN_1719870	2.26e-07	6.26e-10	-8	12.6134	-1.39	FAM72D	family with sequence similarity 72 member D
ILMN_2329914	2.26e-07	6.32e-10	8	12.6051	2.16	SPRY1	sprouty RTK signaling antagonist 1
ILMN_1790859	2.36e-07	6.63e-10	7.98	12.5578	3.27	PLAC9	placenta specific 9
ILMN_1651237	2.37e-07	6.72e-10	-7.98	12.546	-2.42	CDT1	chromatin licensing and DNA replication factor 1
ILMN_1736816	2.38e-07	6.8e-10	-7.98	12.5342	-1.33	SKA3	spindle and kinetochore associated complex subunit 3
ILMN_2409220	2.49e-07	7.18e-10	-7.96	12.4817	-1.89	HMMR	hyaluronan mediated motility receptor
ILMN_2355665	2.53e-07	7.35e-10	-7.95	12.4596	-1.49	MTFP1	mitochondrial fission process 1
ILMN_1711005	2.6e-07	7.65e-10	-7.94	12.4206	-1.56	CDC25A	cell division cycle 25A
ILMN_1788166	2.6e-07	7.74e-10	-7.94	12.4095	-2.15	TTK	TTK protein kinase
ILMN_1715616	2.6e-07	7.78e-10	-7.93	12.4043	-1.25	LRR1	leucine rich repeat protein 1
ILMN_1749829	2.6e-07	7.81e-10	-7.93	12.4004	-2.03	DLGAP5	DLG associated protein 5
ILMN_3233442	2.64e-07	7.98e-10	7.93	12.3795	1.23
ILMN_1688423	2.8e-07	8.52e-10	7.91	12.3162	3.09	FCER1A	Fc fragment of IgE receptor Ia
ILMN_1676899	2.8e-07	8.61e-10	-7.9	12.3069	-1.58	YEATS2	YEATS domain containing 2
ILMN_3199737	2.89e-07	8.95e-10	7.89	12.2693	1.32
ILMN_1800261	2.98e-07	9.3e-10	-7.88	12.2325	-0.774	TUBA1B	tubulin alpha 1b
ILMN_2343048	3.12e-07	9.79e-10	-7.86	12.1828	-1.26	ABCB9	ATP binding cassette subfamily B member 9
ILMN_1728934	3.18e-07	1.01e-09	-7.85	12.1561	-2.37	PRC1	protein regulator of cytokinesis 1
ILMN_1658356	3.45e-07	1.1e-09	7.83	12.07	3.06	PAMR1	peptidase domain containing associated with muscle regeneration 1
ILMN_1802053	3.49e-07	1.12e-09	7.82	12.0523	2.05	ZNF91	zinc finger protein 91
ILMN_2413898	3.56e-07	1.15e-09	-7.81	12.0266	-1.78	MCM10	minichromosome maintenance 10 replication initiation factor
ILMN_1736242	3.66e-07	1.19e-09	-7.8	11.9925	-2.18
ILMN_1801939	3.71e-07	1.23e-09	-7.79	11.9628	-2.51	CCNB2	cyclin B2
ILMN_3224907	3.71e-07	1.24e-09	7.79	11.957	0.823
ILMN_1669842	3.71e-07	1.24e-09	-7.79	11.9544	-1.44	CHAF1A	chromatin assembly factor 1 subunit A
ILMN_3294365	3.71e-07	1.24e-09	-7.79	11.9528	-1.73
ILMN_2315964	3.93e-07	1.33e-09	-7.77	11.8897	-0.692	PSRC1	proline and serine rich coiled-coil 1
ILMN_2317618	4.05e-07	1.38e-09	-7.76	11.8545	-0.933	TCF19	transcription factor 19
ILMN_1781867	4.18e-07	1.43e-09	-7.74	11.8179	-0.883	FOXD4L1	forkhead box D4-like 1
ILMN_1762526	4.18e-07	1.44e-09	-7.74	11.8108	-1.52	SMC1B	structural maintenance of chromosomes 1B
ILMN_1815184	4.33e-07	1.5e-09	-7.73	11.7697	-2.44	ASPM	abnormal spindle microtubule assembly
ILMN_2374425	4.48e-07	1.56e-09	-7.72	11.732	-1.6	CCNE1	cyclin E1
ILMN_1688848	4.63e-07	1.63e-09	-7.7	11.6932	-1.88	TMEM44	transmembrane protein 44
ILMN_1669635	4.78e-07	1.69e-09	-7.69	11.6566	-0.983	NUP85	nucleoporin 85
ILMN_1762899	4.89e-07	1.74e-09	7.68	11.6266	2.3	EGR1	early growth response 1
ILMN_1750102	5.08e-07	1.82e-09	-7.67	11.5851	-1.14	EME1	essential meiotic structure-specific endonuclease 1
ILMN_1745994	5.11e-07	1.85e-09	7.66	11.5679	2.03	GAS7	growth arrest specific 7
ILMN_1700337	5.11e-07	1.86e-09	-7.66	11.5658	-2.35	TROAP	trophinin associated protein
ILMN_2364022	5.26e-07	1.92e-09	-7.65	11.5326	-2.55	SLC16A3	solute carrier family 16 member 3
ILMN_1794823	5.52e-07	2.03e-09	7.63	11.4799	0.869	ZNF626	zinc finger protein 626
ILMN_1786065	5.64e-07	2.09e-09	-7.63	11.4524	-2.57	UHRF1	ubiquitin like with PHD and ring finger domains 1
ILMN_2404906	5.83e-07	2.17e-09	-7.61	11.414	-0.911	SGO1	shugoshin 1
ILMN_1682176	5.95e-07	2.23e-09	7.61	11.3881	2.62	CLEC3B	C-type lectin domain family 3 member B
ILMN_2051373	6.21e-07	2.34e-09	-7.59	11.3414	-2.32	NEK2	NIMA related kinase 2
ILMN_1655710	6.23e-07	2.37e-09	7.59	11.3323	1.47
ILMN_1657708	6.31e-07	2.41e-09	7.58	11.3139	2.09	MGLL	monoglyceride lipase
ILMN_1673639	6.33e-07	2.43e-09	7.58	11.3059	3.15	ABI3BP	ABI family member 3 binding protein
ILMN_1812461	6.5e-07	2.51e-09	7.57	11.2746	3.31	WISP2	WNT1 inducible signaling pathway protein 2
ILMN_1677765	6.51e-07	2.53e-09	-7.57	11.2672	-1.64	LRP8	LDL receptor related protein 8
ILMN_1710756	6.58e-07	2.58e-09	-7.56	11.2474	-0.808	ENO1	enolase 1
ILMN_1660793	6.58e-07	2.59e-09	-7.56	11.2451	-2.1	PAQR4	progestin and adipoQ receptor family member 4
ILMN_2255256	6.78e-07	2.69e-09	-7.55	11.2095	-1.36	MARVELD3	MARVEL domain containing 3
ILMN_1738027	7.03e-07	2.8e-09	-7.54	11.1698	-1.5	BRCA1	BRCA1, DNA repair associated
ILMN_1780170	7.04e-07	2.82e-09	7.53	11.1619	4.18	APOD	apolipoprotein D
ILMN_3234884	7.17e-07	2.9e-09	-7.52	11.1365	-1.45	KIF22	kinesin family member 22
ILMN_1713449	7.17e-07	2.91e-09	7.52	11.1337	1.78	TBX3	T-box 3
ILMN_1764794	7.19e-07	2.93e-09	-7.52	11.1256	-1.02	PSMB2	proteasome subunit beta 2
ILMN_1704987	7.2e-07	2.97e-09	-7.52	11.1137	-2.4
ILMN_1716895	7.2e-07	2.97e-09	-7.52	11.1127	-1.32	RPA3	replication protein A3
ILMN_1694126	7.45e-07	3.1e-09	-7.5	11.0715	-1.16	KIF24	kinesin family member 24
ILMN_3236244	7.45e-07	3.11e-09	-7.5	11.0696	-0.736	C1orf174	chromosome 1 open reading frame 174
ILMN_1696339	7.45e-07	3.13e-09	-7.5	11.0634	-2.87	ZIC2	Zic family member 2
ILMN_1651354	7.53e-07	3.18e-09	-7.5	11.0477	-3.94	SPP1	secreted phosphoprotein 1
ILMN_2407124	8.07e-07	3.43e-09	-7.47	10.9729	-1.36	MCM8	minichromosome maintenance 8 homologous recombination repair factor
ILMN_1690863	8.07e-07	3.44e-09	7.47	10.9701	0.625	ZNF470	zinc finger protein 470
ILMN_1663390	8.08e-07	3.47e-09	-7.47	10.9637	-2.61	CDC20	cell division cycle 20
ILMN_2388070	8.17e-07	3.52e-09	-7.46	10.9479	-1.82	TMEM44	transmembrane protein 44
ILMN_1706531	8.5e-07	3.69e-09	-7.45	10.9045	-1.62	ABCC5	ATP binding cassette subfamily C member 5
ILMN_3251312	8.51e-07	3.71e-09	-7.45	10.8985	-0.973	TMEM69	transmembrane protein 69
ILMN_1808591	8.77e-07	3.84e-09	-7.44	10.864	-1.53
ILMN_3275447	9.11e-07	4.01e-09	7.42	10.8228	0.771
ILMN_2412564	9.12e-07	4.04e-09	-7.42	10.8163	-1.2	NCBP2	nuclear cap binding protein subunit 2
ILMN_1747630	9.44e-07	4.2e-09	-7.41	10.778	-0.9	DEK	DEK proto-oncogene
ILMN_1654421	9.46e-07	4.23e-09	-7.41	10.7711	-1.08	MPHOSPH9	M-phase phosphoprotein 9
ILMN_2196569	9.56e-07	4.31e-09	-7.4	10.7531	-0.764	NUP93	nucleoporin 93
ILMN_3303612	9.56e-07	4.33e-09	-7.4	10.7502	-2.22
ILMN_1797307	9.61e-07	4.37e-09	-7.4	10.7405	-0.92	BUB1B	BUB1 mitotic checkpoint serine/threonine kinase B
ILMN_2222008	1.04e-06	4.75e-09	-7.37	10.6604	-2.27	KIFC1	kinesin family member C1
ILMN_1739645	1.08e-06	4.95e-09	-7.36	10.6195	-1.75	ANLN	anillin actin binding protein
ILMN_1712197	1.1e-06	5.09e-09	-7.35	10.5928	-0.856	KCNMB3	potassium calcium-activated channel subfamily M regulatory beta subunit 3
ILMN_1653553	1.13e-06	5.26e-09	-7.34	10.561	-1.59
ILMN_1762407	1.14e-06	5.3e-09	-7.34	10.5535	-1.37	CABLES2	Cdk5 and Abl enzyme substrate 2
ILMN_2143155	1.14e-06	5.35e-09	-7.33	10.5451	-1.46	KIF11	kinesin family member 11
ILMN_1701247	1.14e-06	5.39e-09	-7.33	10.5384	-1.57
ILMN_1857017	1.15e-06	5.44e-09	-7.33	10.5292	-1.02	SNX8	sorting nexin 8
ILMN_1718558	1.18e-06	5.61e-09	-7.32	10.4995	-1.21	PARP12	poly(ADP-ribose) polymerase family member 12
ILMN_1663490	1.19e-06	5.69e-09	-7.32	10.4863	-2.21
ILMN_1775008	1.19e-06	5.71e-09	-7.31	10.4819	-1.54	NCAPD2	non-SMC condensin I complex subunit D2
ILMN_1664630	1.22e-06	5.91e-09	-7.3	10.4484	-1.26	CHEK1	checkpoint kinase 1
ILMN_1692535	1.22e-06	5.92e-09	7.3	10.4468	0.698	DPP4	dipeptidyl peptidase 4
ILMN_1716400	1.22e-06	5.93e-09	-7.3	10.4456	-1.69	FOXM1	forkhead box M1
ILMN_1792748	1.23e-06	6.04e-09	7.3	10.4287	1.07	CPS1	carbamoyl-phosphate synthase 1
ILMN_1743445	1.27e-06	6.26e-09	7.29	10.3933	2.69	FAM107A	family with sequence similarity 107 member A
ILMN_1788250	1.27e-06	6.28e-09	7.29	10.3911	2.28	LDOC1	leucine zipper down-regulated in cancer 1
ILMN_1764266	1.28e-06	6.38e-09	7.28	10.3746	1.32	CKMT2	creatine kinase, mitochondrial 2
ILMN_1726720	1.28e-06	6.4e-09	-7.28	10.3715	-2.54	NUSAP1	nucleolar and spindle associated protein 1
ILMN_1664511	1.29e-06	6.48e-09	-7.28	10.3608	-1.27	NDC80	NDC80, kinetochore complex component
ILMN_1744295	1.31e-06	6.62e-09	-7.27	10.3392	-2.56	CDKN2A	cyclin dependent kinase inhibitor 2A
ILMN_1710676	1.32e-06	6.7e-09	-7.27	10.3284	-1.43	FBXO5	F-box protein 5
ILMN_1665559	1.35e-06	6.86e-09	-7.26	10.3054	-1.51	CDK2	cyclin dependent kinase 2
ILMN_2131336	1.36e-06	6.93e-09	-7.25	10.2956	-1.11	NEMP1	nuclear envelope integral membrane protein 1
ILMN_1673820	1.4e-06	7.16e-09	-7.24	10.2639	-1.65	HLTF	helicase like transcription factor
ILMN_1679391	1.4e-06	7.2e-09	7.24	10.2588	2.63	MAMDC2	MAM domain containing 2
ILMN_1787259	1.41e-06	7.31e-09	-7.24	10.2443	-1.82	RNF212	ring finger protein 212
ILMN_1810729	1.46e-06	7.59e-09	7.23	10.2077	1.55	UBL3	ubiquitin like 3
ILMN_1782403	1.46e-06	7.66e-09	-7.22	10.1988	-1.08	PRR11	proline rich 11
ILMN_1805828	1.46e-06	7.68e-09	-7.22	10.1959	-1.17	VRK1	vaccinia related kinase 1
ILMN_3244019	1.47e-06	7.76e-09	7.22	10.1859	1.96
ILMN_1726666	1.48e-06	7.81e-09	7.22	10.1797	2.72	GPX3	glutathione peroxidase 3
ILMN_1803906	1.51e-06	8.06e-09	7.21	10.1501	0.949	ETV2	ETS variant 2
ILMN_1695157	1.54e-06	8.22e-09	7.2	10.131	1.49	CA4	carbonic anhydrase 4
ILMN_1666206	1.56e-06	8.36e-09	-7.2	10.1138	-2.05	GSDMB	gasdermin B
ILMN_1800425	1.57e-06	8.47e-09	-7.19	10.1018	-1.53	SLC9A1	solute carrier family 9 member A1
ILMN_1790136	1.57e-06	8.49e-09	-7.19	10.0998	-1.04	MRGBP	MRG/MORF4L binding protein
ILMN_2196984	1.58e-06	8.62e-09	-7.19	10.085	-2.1	OIP5	Opa interacting protein 5
ILMN_2365528	1.62e-06	8.83e-09	-7.18	10.0618	-1.17	HAUS8	HAUS augmin like complex subunit 8
ILMN_1761486	1.63e-06	8.94e-09	-7.18	10.0495	-1.54	BORA	bora, aurora kinase A activator
ILMN_1789123	1.66e-06	9.14e-09	-7.17	10.0281	-1.62	PLK4	polo like kinase 4
ILMN_1756705	1.73e-06	9.6e-09	-7.15	9.98133	-1.74	CHTF18	chromosome transmission fidelity factor 18
ILMN_2151488	1.76e-06	9.77e-09	-7.15	9.96413	-1.15	RMI1	RecQ mediated genome instability 1
ILMN_2126239	1.77e-06	9.89e-09	-7.15	9.95168	-0.956	SMG5	SMG5, nonsense mediated mRNA decay factor
ILMN_1721029	1.83e-06	1.03e-08	-7.13	9.91628	-0.872	RHEBL1	Ras homolog enriched in brain like 1
ILMN_1703697	1.84e-06	1.03e-08	7.13	9.90886	1.24	LANCL1	LanC like 1
ILMN_2131293	1.9e-06	1.07e-08	-7.12	9.8749	-3.1	ALG1L	ALG1, chitobiosyldiphosphodolichol beta-mannosyltransferase like
ILMN_1782098	1.91e-06	1.08e-08	7.12	9.86455	1.72	SMO	smoothened, frizzled class receptor
ILMN_1721712	1.98e-06	1.13e-08	7.1	9.82337	1.08	SYNGR1	synaptogyrin 1
ILMN_1782611	2.03e-06	1.16e-08	7.1	9.79844	1.47
ILMN_1674243	2.03e-06	1.16e-08	-7.1	9.79433	-1.44	TFRC	transferrin receptor
ILMN_1796074	2.1e-06	1.21e-08	-7.08	9.75491	-1.61	TYMSOS	TYMS opposite strand
ILMN_1791569	2.12e-06	1.23e-08	-7.08	9.74312	-1.51	PLXNA1	plexin A1
ILMN_1694305	2.19e-06	1.27e-08	-7.07	9.70696	-1.15	SMS	spermine synthase
ILMN_1744240	2.19e-06	1.28e-08	-7.07	9.70254	-1.32	TBC1D31	TBC1 domain family member 31
ILMN_2202423	2.2e-06	1.29e-08	-7.06	9.69465	-1.27	HELLS	helicase, lymphoid-specific
ILMN_1729216	2.2e-06	1.3e-08	7.06	9.69122	3.11	CRYAB	crystallin alpha B
ILMN_3202885	2.2e-06	1.3e-08	-7.06	9.6904	-1.59
ILMN_3304049	2.23e-06	1.32e-08	7.06	9.67202	1.09
ILMN_2089458	2.34e-06	1.39e-08	-7.04	9.62127	-1.15	SASS6	SAS-6 centriolar assembly protein
ILMN_1662184	2.37e-06	1.41e-08	-7.04	9.60655	-1	C5orf34	chromosome 5 open reading frame 34
ILMN_1772459	2.39e-06	1.43e-08	7.03	9.59444	1.35	RPS23	ribosomal protein S23
ILMN_1777190	2.46e-06	1.48e-08	7.02	9.56157	2.34	CFD	complement factor D
ILMN_1653133	2.47e-06	1.49e-08	7.02	9.55545	1.29	SH3D19	SH3 domain containing 19
ILMN_2218208	2.49e-06	1.51e-08	7.02	9.54429	2.44	SPARCL1	SPARC like 1
ILMN_1761463	2.5e-06	1.52e-08	-7.01	9.53412	-1.44	EFHD2	EF-hand domain family member D2
ILMN_3200921	2.5e-06	1.53e-08	-7.01	9.53331	-1.08
ILMN_1800611	2.5e-06	1.53e-08	-7.01	9.52806	-1.02	CEP72	centrosomal protein 72
ILMN_1692058	2.57e-06	1.58e-08	7	9.49687	2.55	NDN	necdin, MAGE family member
ILMN_2410540	2.61e-06	1.62e-08	-6.99	9.47653	-0.83	CASP2	caspase 2
ILMN_1789007	2.61e-06	1.62e-08	-6.99	9.47519	-2.79	APOC1	apolipoprotein C1
ILMN_1780667	2.61e-06	1.63e-08	-6.99	9.47123	-1.8	POC1A	POC1 centriolar protein A
ILMN_3250446	2.64e-06	1.66e-08	6.99	9.45417	0.93	ZNF626	zinc finger protein 626
ILMN_1804953	2.64e-06	1.66e-08	-6.99	9.45366	-0.839	CCDC18	coiled-coil domain containing 18
ILMN_1771599	2.64e-06	1.67e-08	-6.99	9.44804	-1.82	PLOD2	procollagen-lysine,2-oxoglutarate 5-dioxygenase 2
ILMN_1736184	2.64e-06	1.67e-08	6.98	9.44611	2.38	GSTM3	glutathione S-transferase mu 3
ILMN_2285996	2.67e-06	1.7e-08	-6.98	9.43153	-2.25	KIAA0101	KIAA0101
ILMN_2309534	2.77e-06	1.76e-08	-6.97	9.3939	-0.775	RDM1	RAD52 motif containing 1
ILMN_1664292	2.81e-06	1.8e-08	6.96	9.37412	1.54	ZNF415	zinc finger protein 415
ILMN_2362545	2.86e-06	1.85e-08	-6.95	9.34999	-1.05	ZWINT	ZW10 interacting kinetochore protein
ILMN_1669550	2.86e-06	1.85e-08	-6.95	9.34937	-1.13	MAD2L2	MAD2 mitotic arrest deficient-like 2 (yeast)
ILMN_1784860	2.86e-06	1.85e-08	-6.95	9.34833	-1.22	RFC3	replication factor C subunit 3
ILMN_1660654	2.87e-06	1.86e-08	-6.95	9.34107	-1.63	CDCA2	cell division cycle associated 2
ILMN_1694177	2.87e-06	1.87e-08	-6.95	9.33574	-1.36	PCNA	proliferating cell nuclear antigen
ILMN_1663577	2.92e-06	1.91e-08	-6.94	9.3179	-0.695	S100PBP	S100P binding protein
ILMN_3289346	2.92e-06	1.92e-08	-6.94	9.31206	-1.68
ILMN_2077550	2.97e-06	1.96e-08	-6.94	9.29272	-1.58	RACGAP1	Rac GTPase activating protein 1
ILMN_1762764	2.99e-06	1.98e-08	6.93	9.28341	2.22	SH3BGRL2	SH3 domain binding glutamate rich protein like 2
ILMN_2056975	3.04e-06	2.02e-08	-6.93	9.26363	-0.95	HPRT1	hypoxanthine phosphoribosyltransferase 1
ILMN_1711886	3.04e-06	2.03e-08	-6.93	9.25974	-0.855	ALG3	ALG3, alpha-1,3- mannosyltransferase
ILMN_1680782	3.14e-06	2.1e-08	-6.91	9.22518	-0.797	PATL1	PAT1 homolog 1, processing body mRNA decay factor
ILMN_1664464	3.17e-06	2.12e-08	6.91	9.21432	3.85	PTGDS	prostaglandin D2 synthase
ILMN_1700690	3.18e-06	2.14e-08	6.91	9.2057	1.51	VAT1	vesicle amine transport 1
ILMN_1713505	3.18e-06	2.15e-08	-6.91	9.20446	-0.968	NPC1	NPC intracellular cholesterol transporter 1
ILMN_1659953	3.27e-06	2.23e-08	-6.9	9.16919	-1.54	2022-09-03	septin 3
ILMN_1669033	3.27e-06	2.23e-08	6.9	9.16853	0.965	NCOA1	nuclear receptor coactivator 1
ILMN_1747303	3.27e-06	2.24e-08	-6.9	9.16484	-1.02	DDX39A	DEAD-box helicase 39A
ILMN_1751062	3.27e-06	2.24e-08	6.89	9.16341	2.17	SCARA5	scavenger receptor class A member 5
ILMN_1727087	3.29e-06	2.26e-08	6.89	9.15411	2.57	GJA1	gap junction protein alpha 1
ILMN_2107184	3.35e-06	2.31e-08	6.89	9.13438	1.05	SNRK	SNF related kinase
ILMN_1736546	3.36e-06	2.32e-08	6.88	9.12829	0.968	SLC16A14	solute carrier family 16 member 14
ILMN_1671891	3.37e-06	2.34e-08	6.88	9.12065	1.69	PID1	phosphotyrosine interaction domain containing 1
ILMN_1659364	3.38e-06	2.35e-08	-6.88	9.11561	-1.38	RFC5	replication factor C subunit 5
ILMN_1692340	3.42e-06	2.39e-08	6.88	9.101	1.12	ZNF662	zinc finger protein 662
ILMN_1683204	3.43e-06	2.4e-08	-6.87	9.0954	-0.854	GMEB2	glucocorticoid modulatory element binding protein 2
ILMN_1795251	3.45e-06	2.43e-08	6.87	9.0859	2.48	SPARCL1	SPARC like 1
ILMN_3192001	3.47e-06	2.45e-08	6.87	9.07721	3.9	CCL14	C-C motif chemokine ligand 14
ILMN_1807807	3.5e-06	2.48e-08	-6.86	9.06405	-0.909	SKA2	spindle and kinetochore associated complex subunit 2
ILMN_1667430	3.5e-06	2.48e-08	6.86	9.06378	2.48	DEGS1	delta 4-desaturase, sphingolipid 1
ILMN_2081988	3.68e-06	2.62e-08	6.85	9.01054	1.08	LANCL1	LanC like 1
ILMN_1809537	3.69e-06	2.64e-08	6.84	9.00476	2.59	MASP1	mannan binding lectin serine peptidase 1
ILMN_1732150	3.69e-06	2.64e-08	-6.84	9.00252	-0.993	KIAA0101	KIAA0101
ILMN_1711166	3.75e-06	2.71e-08	-6.84	8.97975	-1.06	WRAP73	WD repeat containing, antisense to TP73
ILMN_1745071	3.75e-06	2.71e-08	-6.84	8.97963	-0.958	LOC541473	FK506 binding protein 6, 36kDa pseudogene
ILMN_2143795	3.79e-06	2.74e-08	-6.83	8.96787	-1.75
ILMN_2343047	3.85e-06	2.79e-08	-6.83	8.94938	-1.09	ABCB9	ATP binding cassette subfamily B member 9
ILMN_1810228	3.95e-06	2.89e-08	-6.82	8.91823	-1.39	TTF2	transcription termination factor 2
ILMN_1786125	3.95e-06	2.89e-08	-6.82	8.91816	-1.6	CCNA2	cyclin A2
ILMN_2132161	4.06e-06	2.97e-08	-6.81	8.889	-0.971	KIF18A	kinesin family member 18A
ILMN_2383774	4.08e-06	3e-08	-6.81	8.88035	-0.866	TRAF3	TNF receptor associated factor 3
ILMN_1720708	4.19e-06	3.1e-08	-6.8	8.85062	-0.956	CSNK1D	casein kinase 1 delta
ILMN_1684217	4.2e-06	3.11e-08	-6.79	8.84587	-2.41	AURKB	aurora kinase B
ILMN_1699022	4.38e-06	3.25e-08	6.78	8.80209	1.51	ENDOD1	endonuclease domain containing 1
ILMN_1717403	4.46e-06	3.32e-08	-6.77	8.78158	-0.99	ARHGEF39	Rho guanine nucleotide exchange factor 39
ILMN_1808757	4.47e-06	3.35e-08	6.77	8.77429	0.9	RPL37A	ribosomal protein L37a
ILMN_1807448	4.47e-06	3.37e-08	6.77	8.76971	0.836	FAM8A1	family with sequence similarity 8 member A1
ILMN_2141118	4.47e-06	3.37e-08	6.77	8.76857	2.63	C15orf59	chromosome 15 open reading frame 59
ILMN_1747911	4.47e-06	3.37e-08	-6.77	8.7676	-1.96	CDK1	cyclin dependent kinase 1
ILMN_1683112	4.47e-06	3.39e-08	-6.77	8.76254	-0.817	FANCC	Fanconi anemia complementation group C
ILMN_1807501	4.47e-06	3.41e-08	-6.77	8.75797	-0.748	GINS4	GINS complex subunit 4
ILMN_1674662	4.47e-06	3.41e-08	-6.77	8.75789	-1.48	TICRR	TOPBP1 interacting checkpoint and replication regulator
ILMN_1700762	4.57e-06	3.49e-08	-6.76	8.73417	-0.938	PBX4	PBX homeobox 4
ILMN_1679476	4.67e-06	3.58e-08	-6.75	8.71079	-0.825	GART	phosphoribosylglycinamide formyltransferase, phosphoribosylglycinamide synthetase, phosphoribosylaminoimidazole synthetase
ILMN_3251728	4.84e-06	3.72e-08	6.74	8.67203	1.02	MTMR10	myotubularin related protein 10
ILMN_2310296	4.85e-06	3.74e-08	-6.74	8.66873	-1.68
ILMN_2175075	4.92e-06	3.81e-08	-6.73	8.65098	-0.704	SRSF4	serine and arginine rich splicing factor 4
ILMN_1709032	4.94e-06	3.83e-08	6.73	8.64534	1.11	FYCO1	FYVE and coiled-coil domain containing 1
ILMN_1656292	4.95e-06	3.85e-08	6.73	8.6387	0.898
ILMN_1660222	4.95e-06	3.87e-08	-6.73	8.63599	-0.942	MTBP	MDM2 binding protein
ILMN_1672504	4.97e-06	3.89e-08	-6.73	8.62983	-1.12	PDXK	pyridoxal (pyridoxine, vitamin B6) kinase
ILMN_3286813	4.97e-06	3.9e-08	6.73	8.62766	1.26
ILMN_2170813	5e-06	3.94e-08	-6.72	8.6174	-1.12	LAMP3	lysosomal associated membrane protein 3
ILMN_1757995	5.33e-06	4.21e-08	-6.7	8.55379	-0.837	PARP2	poly(ADP-ribose) polymerase 2
ILMN_1673522	5.34e-06	4.24e-08	-6.7	8.5477	-1.97	MOCOS	molybdenum cofactor sulfurase
ILMN_1723662	5.34e-06	4.25e-08	-6.7	8.54363	-0.81	ABHD2	abhydrolase domain containing 2
ILMN_1737205	5.34e-06	4.26e-08	-6.7	8.54313	-1.85	MCM4	minichromosome maintenance complex component 4
ILMN_1706645	5.34e-06	4.27e-08	-6.7	8.53888	-0.783	MB21D1	Mab-21 domain containing 1
ILMN_3211906	5.34e-06	4.28e-08	6.7	8.53713	1.3
ILMN_1740609	5.47e-06	4.4e-08	6.69	8.51144	3.47
ILMN_3267760	5.47e-06	4.41e-08	6.69	8.5088	0.801
ILMN_3239785	5.54e-06	4.48e-08	-6.68	8.49457	-1.19
ILMN_1666553	5.56e-06	4.51e-08	-6.68	8.48759	-1.09	SLC25A19	solute carrier family 25 member 19
ILMN_1663092	5.6e-06	4.55e-08	6.68	8.47854	1.63	CITED2	Cbp/p300 interacting transactivator with Glu/Asp rich carboxy-terminal domain 2
ILMN_1682062	5.91e-06	4.82e-08	-6.66	8.42365	-1.4	RYR1	ryanodine receptor 1
ILMN_1796949	6.03e-06	4.93e-08	-6.65	8.40105	-1.85	TPX2	TPX2, microtubule nucleation factor
ILMN_1791306	6.11e-06	5.01e-08	6.65	8.38589	0.944	IDNK	IDNK, gluconokinase
ILMN_1798181	6.14e-06	5.07e-08	-6.65	8.37501	-1.79	IRF7	interferon regulatory factor 7
ILMN_2338323	6.14e-06	5.07e-08	-6.65	8.37429	-1.41	CDC25B	cell division cycle 25B
ILMN_3243142	6.18e-06	5.11e-08	6.64	8.36572	1.53	KAT2B	lysine acetyltransferase 2B
ILMN_2316236	6.23e-06	5.17e-08	6.64	8.35559	3.66	HOPX	HOP homeobox
ILMN_1746206	6.39e-06	5.31e-08	-6.63	8.32889	-1.21	CEP131	centrosomal protein 131
ILMN_1694711	6.84e-06	5.71e-08	-6.61	8.25978	-0.689	MAD2L1BP	MAD2L1 binding protein
ILMN_1686871	6.84e-06	5.74e-08	-6.61	8.25409	-1.05	PARP1	poly(ADP-ribose) polymerase 1
ILMN_2362549	6.84e-06	5.75e-08	-6.61	8.25338	-1.57	ZWINT	ZW10 interacting kinetochore protein
ILMN_1691428	6.84e-06	5.76e-08	-6.61	8.25151	-0.409
ILMN_1794539	6.86e-06	5.79e-08	-6.6	8.24511	-1.52	KIF11	kinesin family member 11
ILMN_1785324	6.86e-06	5.8e-08	-6.6	8.24385	-1.02	MTHFD1	methylenetetrahydrofolate dehydrogenase, cyclohydrolase and formyltetrahydrofolate synthetase 1
ILMN_1720829	6.86e-06	5.82e-08	6.6	8.24021	1.62	ZFP36	ZFP36 ring finger protein
ILMN_1851169	6.86e-06	5.84e-08	-6.6	8.2383	-0.404
ILMN_1774336	6.96e-06	5.95e-08	-6.6	8.21929	-1.45	POLE2	DNA polymerase epsilon 2, accessory subunit
ILMN_1699525	6.96e-06	5.95e-08	6.6	8.21885	1.15	SRI	sorcin
ILMN_1708006	7.02e-06	6.02e-08	-6.59	8.20768	-1.88	MICB	MHC class I polypeptide-related sequence B
ILMN_1721128	7.15e-06	6.15e-08	-6.59	8.18738	-0.997	TOMM34	translocase of outer mitochondrial membrane 34
ILMN_2095908	7.2e-06	6.21e-08	6.58	8.17881	2.45	ENDOU	endonuclease, poly(U) specific
ILMN_1708107	7.6e-06	6.57e-08	6.57	8.1236	2.64	DPT	dermatopontin
ILMN_1656560	7.66e-06	6.64e-08	6.56	8.11349	2.22	PARM1	prostate androgen-regulated mucin-like protein 1
ILMN_1716616	7.66e-06	6.66e-08	-6.56	8.11053	-1.18	MARVELD3	MARVEL domain containing 3
ILMN_2354237	7.76e-06	6.77e-08	-6.56	8.09543	-0.878	PARP2	poly(ADP-ribose) polymerase 2
ILMN_1730740	8.05e-06	7.03e-08	6.55	8.05799	3.24	VSIG8	V-set and immunoglobulin domain containing 8
ILMN_3214532	8.23e-06	7.21e-08	6.54	8.0342	1.04	RPL21P28	ribosomal protein L21 pseudogene 28
ILMN_1771805	8.24e-06	7.24e-08	-6.54	8.03033	-0.415	ELK4	ELK4, ETS transcription factor
ILMN_1806022	8.34e-06	7.35e-08	-6.53	8.01521	-1.82
ILMN_1790100	8.46e-06	7.47e-08	-6.53	7.99949	-1.39	DDIAS	DNA damage induced apoptosis suppressor
ILMN_1803124	8.69e-06	7.72e-08	-6.52	7.96783	-0.75	BIRC5	baculoviral IAP repeat containing 5
ILMN_1703092	8.69e-06	7.73e-08	-6.52	7.96637	-1.72	RECQL4	RecQ like helicase 4
ILMN_2137789	8.69e-06	7.74e-08	6.52	7.96588	2.6	KLF4	Kruppel like factor 4
ILMN_1750790	9.01e-06	8.04e-08	6.5	7.92836	1.96	GSTM5	glutathione S-transferase mu 5
ILMN_3245066	9.12e-06	8.16e-08	-6.5	7.91449	-0.949	DENND4B	DENN domain containing 4B
ILMN_1800008	9.36e-06	8.41e-08	6.49	7.88595	1.1	ACAT1	acetyl-CoA acetyltransferase 1
ILMN_1766264	9.51e-06	8.56e-08	6.49	7.86857	3.3	PI16	peptidase inhibitor 16
ILMN_1690965	9.55e-06	8.61e-08	-6.48	7.86245	-0.898	DHX9	DEAH-box helicase 9
ILMN_1727360	9.66e-06	8.75e-08	6.48	7.84719	1.55	MAOB	monoamine oxidase B
ILMN_1686097	9.66e-06	8.77e-08	-6.48	7.84516	-2.34	TOP2A	topoisomerase (DNA) II alpha
ILMN_1809590	9.66e-06	8.79e-08	-6.48	7.84316	-2.24	GINS2	GINS complex subunit 2
ILMN_1755354	9.73e-06	8.87e-08	-6.47	7.834	-2.04	YBX2	Y-box binding protein 2
ILMN_1698185	1e-05	9.16e-08	-6.46	7.80289	-1.54	WDR90	WD repeat domain 90
ILMN_1793959	1.01e-05	9.25e-08	-6.46	7.79309	-0.903	ADPGK	ADP dependent glucokinase
ILMN_1799516	1.03e-05	9.45e-08	-6.46	7.7733	-0.976	DNAJC9	DnaJ heat shock protein family (Hsp40) member C9
ILMN_1773427	1.04e-05	9.61e-08	6.45	7.75661	1.89	KANK1	KN motif and ankyrin repeat domains 1
ILMN_1671906	1.06e-05	9.8e-08	-6.44	7.73824	-1.1	MND1	meiotic nuclear divisions 1
ILMN_1730229	1.06e-05	9.81e-08	6.44	7.73719	2.74	CGNL1	cingulin like 1
ILMN_1789627	1.07e-05	9.95e-08	6.44	7.72278	2.14	2022-09-05	septin 5
ILMN_1684205	1.07e-05	9.95e-08	-6.44	7.72263	-0.949	CIB1	calcium and integrin binding 1
ILMN_1787509	1.08e-05	1.01e-07	-6.44	7.7133	-1.54	HELZ2	helicase with zinc finger 2
ILMN_3306440	1.08e-05	1.01e-07	-6.43	7.70432	-1.17	NEMP1	nuclear envelope integral membrane protein 1
ILMN_1686835	1.09e-05	1.02e-07	-6.43	7.69738	-1.07
ILMN_3243441	1.09e-05	1.02e-07	6.43	7.69723	0.719
ILMN_1736670	1.12e-05	1.05e-07	6.42	7.66954	3.64	PPP1R3C	protein phosphatase 1 regulatory subunit 3C
ILMN_1742124	1.12e-05	1.05e-07	6.42	7.6677	1.29	CCSER2	coiled-coil serine rich protein 2
ILMN_1720526	1.12e-05	1.06e-07	-6.42	7.66553	-1.97	CENPN	centromere protein N
ILMN_1734827	1.13e-05	1.07e-07	-6.42	7.65271	-0.904	MKI67	marker of proliferation Ki-67
ILMN_1864685	1.13e-05	1.08e-07	6.42	7.64752	1.84	SLIT3	slit guidance ligand 3
ILMN_3248057	1.14e-05	1.09e-07	-6.41	7.63796	-1.02
ILMN_2411781	1.18e-05	1.13e-07	-6.4	7.60223	-1.98	RYR1	ryanodine receptor 1
ILMN_2179726	1.19e-05	1.14e-07	-6.4	7.59002	-1.53	CCDC189	coiled-coil domain containing 189
ILMN_1768809	1.21e-05	1.16e-07	6.39	7.57571	1.01	ZNF134	zinc finger protein 134
ILMN_1708303	1.24e-05	1.2e-07	6.38	7.54332	4.15	CYP4F22	cytochrome P450 family 4 subfamily F member 22
ILMN_1718619	1.24e-05	1.2e-07	-6.38	7.54122	-1.03	TRIM11	tripartite motif containing 11
ILMN_2294878	1.24e-05	1.2e-07	-6.38	7.53908	-0.865	NSUN5	NOP2/Sun RNA methyltransferase family member 5
ILMN_1713387	1.24e-05	1.21e-07	6.38	7.53711	0.562	PHYHIP	phytanoyl-CoA 2-hydroxylase interacting protein
ILMN_1808157	1.27e-05	1.24e-07	6.37	7.51293	1.69	RUNDC3B	RUN domain containing 3B
ILMN_1760574	1.27e-05	1.24e-07	6.37	7.51025	1.72	RAI2	retinoic acid induced 2
ILMN_2085862	1.27e-05	1.24e-07	-6.37	7.50687	-1.59	SLC15A3	solute carrier family 15 member 3
ILMN_3227529	1.28e-05	1.25e-07	6.37	7.5019	1.04
ILMN_3253579	1.28e-05	1.25e-07	-6.37	7.50124	-1.2	HAUS8	HAUS augmin like complex subunit 8
ILMN_1761031	1.29e-05	1.27e-07	-6.37	7.48958	-0.934	PTPDC1	protein tyrosine phosphatase domain containing 1
ILMN_1717381	1.31e-05	1.29e-07	-6.36	7.4714	-1.47	HOXD1	homeobox D1
ILMN_1779857	1.32e-05	1.31e-07	6.36	7.45735	2.29	KLF4	Kruppel like factor 4
ILMN_2149164	1.33e-05	1.31e-07	6.35	7.45429	3.26	SFRP1	secreted frizzled related protein 1
ILMN_1769031	1.34e-05	1.33e-07	-6.35	7.44066	-0.675	MTOR	mechanistic target of rapamycin
ILMN_1763264	1.36e-05	1.35e-07	-6.35	7.42581	-1.34	MRPL2	mitochondrial ribosomal protein L2
ILMN_1726460	1.37e-05	1.37e-07	6.34	7.41445	1.11	RPL14	ribosomal protein L14
ILMN_3288529	1.38e-05	1.38e-07	6.34	7.40838	0.973
ILMN_1673320	1.38e-05	1.38e-07	6.34	7.40664	1.47	CCDC178	coiled-coil domain containing 178
ILMN_2073758	1.38e-05	1.39e-07	-6.34	7.40311	-3.06	MMP12	matrix metallopeptidase 12
ILMN_2148819	1.39e-05	1.4e-07	-6.34	7.39392	-0.381	TUBA1A	tubulin alpha 1a
ILMN_1695687	1.41e-05	1.42e-07	-6.33	7.37951	-1.84	SALL4	spalt like transcription factor 4
ILMN_1723418	1.41e-05	1.42e-07	-6.33	7.37642	-3.37	CEL	carboxyl ester lipase
ILMN_1711766	1.41e-05	1.43e-07	6.33	7.37071	0.682	SKP1	S-phase kinase-associated protein 1
ILMN_1776674	1.42e-05	1.45e-07	-6.33	7.36191	-0.781	SAC3D1	SAC3 domain containing 1
ILMN_2413899	1.44e-05	1.47e-07	-6.32	7.34848	-0.733	MCM10	minichromosome maintenance 10 replication initiation factor
ILMN_2350357	1.47e-05	1.5e-07	6.31	7.32455	0.704
ILMN_3176746	1.47e-05	1.51e-07	-6.31	7.32334	-0.959	TMPO-AS1	TMPO antisense RNA 1
ILMN_1691572	1.5e-05	1.54e-07	6.31	7.29994	1.53	TST	thiosulfate sulfurtransferase
ILMN_1749297	1.5e-05	1.55e-07	-6.31	7.29681	-1.16	ACTL6A	actin like 6A
ILMN_2100287	1.54e-05	1.59e-07	6.3	7.27154	1.77	CFAP58	cilia and flagella associated protein 58
ILMN_1772521	1.54e-05	1.59e-07	-6.3	7.26813	-1.88	MTHFD1L	methylenetetrahydrofolate dehydrogenase (NADP+ dependent) 1-like
ILMN_1738646	1.57e-05	1.62e-07	-6.29	7.25138	-0.947	LY6K	lymphocyte antigen 6 complex, locus K
ILMN_1725139	1.58e-05	1.64e-07	-6.29	7.2434	-2.64	CA9	carbonic anhydrase 9
ILMN_3280019	1.58e-05	1.64e-07	6.29	7.23966	0.718
ILMN_1784352	1.58e-05	1.64e-07	-6.29	7.23805	-0.847	CCM2	CCM2 scaffolding protein
ILMN_1675956	1.61e-05	1.69e-07	6.28	7.21388	0.717	LYST	lysosomal trafficking regulator
ILMN_1727055	1.63e-05	1.71e-07	-6.27	7.20058	-1.3	PARPBP	PARP1 binding protein
ILMN_1728009	1.66e-05	1.74e-07	-6.27	7.18193	-1.42	TMEM171	transmembrane protein 171
ILMN_1677747	1.68e-05	1.77e-07	-6.26	7.16626	-0.741	TMPO	thymopoietin
ILMN_1867664	1.69e-05	1.78e-07	6.26	7.16001	1.65	SPTLC3	serine palmitoyltransferase long chain base subunit 3
ILMN_1651610	1.7e-05	1.79e-07	6.26	7.15377	2.01
ILMN_1807016	1.7e-05	1.8e-07	-6.26	7.15114	-1.71	LHX2	LIM homeobox 2
ILMN_1677262	1.73e-05	1.84e-07	6.25	7.12881	0.841
ILMN_2368718	1.75e-05	1.86e-07	-6.25	7.11821	-1.67	CENPM	centromere protein M
ILMN_2049184	1.79e-05	1.91e-07	6.24	7.09502	2.25	DNASE1L3	deoxyribonuclease 1 like 3
ILMN_1756550	1.8e-05	1.93e-07	-6.24	7.0842	-1.82	NUP62CL	nucleoporin 62 C-terminal like
ILMN_3276019	1.82e-05	1.95e-07	6.23	7.07162	0.84
ILMN_1698209	1.87e-05	2.01e-07	-6.23	7.0463	-1.16	AGPS	alkylglycerone phosphate synthase
ILMN_2217270	1.91e-05	2.05e-07	6.22	7.02413	2.82	PLA2G4D	phospholipase A2 group IVD
ILMN_1697703	1.95e-05	2.1e-07	-6.21	7.00103	-0.626	HPDL	4-hydroxyphenylpyruvate dioxygenase like
ILMN_1669299	1.97e-05	2.13e-07	6.21	6.98681	3.95	KRT2	keratin 2
ILMN_3277072	2.01e-05	2.18e-07	-6.2	6.96586	-0.992
ILMN_2140799	2.04e-05	2.21e-07	-6.2	6.95226	-1.23	FAM24B	family with sequence similarity 24 member B
ILMN_1794875	2.06e-05	2.24e-07	6.19	6.94121	2.06	GPAT3	glycerol-3-phosphate acyltransferase 3
ILMN_1762747	2.06e-05	2.25e-07	6.19	6.93692	1.15	RPL15	ribosomal protein L15
ILMN_1776602	2.09e-05	2.28e-07	6.19	6.92073	1.91	RNASE4	ribonuclease A family member 4
ILMN_1656837	2.09e-05	2.29e-07	-6.19	6.92028	-2.05	RBP1	retinol binding protein 1
ILMN_2211003	2.1e-05	2.31e-07	-6.18	6.90939	-1.39	GAS2L3	growth arrest specific 2 like 3
ILMN_1697440	2.1e-05	2.31e-07	-6.18	6.90891	-0.606	PRPF4	pre-mRNA processing factor 4
ILMN_1806867	2.12e-05	2.34e-07	-6.18	6.89782	-0.648	PPM1G	protein phosphatase, Mg2+/Mn2+ dependent 1G
ILMN_1736096	2.12e-05	2.34e-07	-6.18	6.89677	-2.04	DLL3	delta like canonical Notch ligand 3
ILMN_1653220	2.17e-05	2.4e-07	-6.17	6.8728	-1.01	PITPNM1	phosphatidylinositol transfer protein membrane associated 1
ILMN_1733103	2.17e-05	2.4e-07	-6.17	6.87222	-0.908
ILMN_2409298	2.17e-05	2.4e-07	-6.17	6.87109	-1.69	NUSAP1	nucleolar and spindle associated protein 1
ILMN_3185161	2.17e-05	2.41e-07	-6.17	6.86801	-0.802	CEP78	centrosomal protein 78
ILMN_1661174	2.18e-05	2.44e-07	6.17	6.85876	0.899
ILMN_2193315	2.19e-05	2.45e-07	-6.17	6.8543	-1.13	EFCAB11	EF-hand calcium binding domain 11
ILMN_1676215	2.21e-05	2.48e-07	6.16	6.84312	1.27	DLG2	discs large MAGUK scaffold protein 2
ILMN_1753243	2.22e-05	2.49e-07	-6.16	6.8367	-0.932	DNAJB11	DnaJ heat shock protein family (Hsp40) member B11
ILMN_2210129	2.24e-05	2.52e-07	-6.16	6.82534	-1.33	PRIM1	primase (DNA) subunit 1
ILMN_1669502	2.26e-05	2.55e-07	-6.15	6.81522	-1.09	E2F3	E2F transcription factor 3
ILMN_1744534	2.34e-05	2.64e-07	6.14	6.77968	0.914	LYRM5	LYR motif containing 5
ILMN_3248263	2.35e-05	2.66e-07	-6.14	6.77474	-0.804	CCDC93	coiled-coil domain containing 93
ILMN_1675501	2.39e-05	2.72e-07	-6.13	6.7535	-0.984	SENP5	SUMO1/sentrin specific peptidase 5
ILMN_3202673	2.41e-05	2.74e-07	6.13	6.74482	0.888
ILMN_1771964	2.41e-05	2.75e-07	6.13	6.74329	2.27	GSTA4	glutathione S-transferase alpha 4
ILMN_3198499	2.42e-05	2.76e-07	6.13	6.73813	1.23
ILMN_1743241	2.42e-05	2.77e-07	6.13	6.73497	1.71	ARL4A	ADP ribosylation factor like GTPase 4A
ILMN_1720604	2.42e-05	2.77e-07	6.13	6.73453	0.702	ARSG	arylsulfatase G
ILMN_3232696	2.43e-05	2.8e-07	-6.12	6.72487	-1.48
ILMN_2400661	2.43e-05	2.8e-07	6.12	6.72476	0.53	ZNF626	zinc finger protein 626
ILMN_1671791	2.45e-05	2.82e-07	-6.12	6.71628	-1.15	PCK2	phosphoenolpyruvate carboxykinase 2, mitochondrial
ILMN_1665455	2.45e-05	2.83e-07	6.12	6.71401	1.26	DCUN1D3	defective in cullin neddylation 1 domain containing 3
ILMN_1699265	2.45e-05	2.83e-07	-6.12	6.71331	-1.24	TNFRSF10B	TNF receptor superfamily member 10b
ILMN_1714592	2.46e-05	2.85e-07	6.12	6.70748	2.36	CDA	cytidine deaminase
ILMN_1681301	2.47e-05	2.88e-07	-6.12	6.69794	-2.36	AIM2	absent in melanoma 2
ILMN_1657204	2.47e-05	2.88e-07	-6.12	6.69714	-0.731	SAE1	SUMO1 activating enzyme subunit 1
ILMN_2077094	2.48e-05	2.9e-07	6.11	6.69074	0.713	VPS51	VPS51, GARP complex subunit
ILMN_1802205	2.49e-05	2.91e-07	6.11	6.68736	2.1	RHOB	ras homolog family member B
ILMN_1804735	2.53e-05	2.96e-07	-6.11	6.66926	-2.41	CBS	cystathionine-beta-synthase
ILMN_2304577	2.57e-05	3.01e-07	6.1	6.65364	1.7	KCNK7	potassium two pore domain channel subfamily K member 7
ILMN_1778010	2.57e-05	3.02e-07	-6.1	6.65053	-1.86	IL32	interleukin 32
ILMN_2170814	2.69e-05	3.17e-07	-6.09	6.60495	-2.2	LAMP3	lysosomal associated membrane protein 3
ILMN_2108357	2.69e-05	3.18e-07	-6.09	6.60136	-1.39	RPL39L	ribosomal protein L39 like
ILMN_1738819	2.7e-05	3.2e-07	-6.08	6.5967	-0.557	EFTUD2	elongation factor Tu GTP binding domain containing 2
ILMN_2400219	2.74e-05	3.25e-07	6.08	6.58072	1.1	SRI	sorcin
ILMN_1846922	2.75e-05	3.27e-07	-6.08	6.57389	-0.927
ILMN_1694502	2.76e-05	3.29e-07	-6.08	6.56886	-1.22	PRIM1	primase (DNA) subunit 1
ILMN_1786847	2.8e-05	3.34e-07	6.07	6.55485	4.65	TGM3	transglutaminase 3
ILMN_2086064	2.82e-05	3.37e-07	-6.07	6.54679	-0.723	SNRPC	small nuclear ribonucleoprotein polypeptide C
ILMN_1723886	2.83e-05	3.39e-07	6.07	6.54115	0.71	ZFP2	ZFP2 zinc finger protein
ILMN_1768293	2.83e-05	3.4e-07	-6.07	6.5369	-1.1	NUP155	nucleoporin 155
ILMN_1681103	2.9e-05	3.48e-07	6.06	6.51369	1.6	AQP1	aquaporin 1 (Colton blood group)
ILMN_1808792	2.9e-05	3.49e-07	-6.06	6.51215	-0.88	ALKBH6	alkB homolog 6
ILMN_3183838	2.91e-05	3.51e-07	6.06	6.50608	4.06	FAM25A	family with sequence similarity 25 member A
ILMN_3293367	2.98e-05	3.6e-07	6.05	6.48159	0.748
ILMN_3193623	2.99e-05	3.63e-07	6.05	6.4744	0.968
ILMN_1721623	3.04e-05	3.69e-07	-6.04	6.45757	-0.907	APOO	apolipoprotein O
ILMN_1670272	3.08e-05	3.75e-07	6.04	6.44351	0.79	LRP10	LDL receptor related protein 10
ILMN_2179717	3.08e-05	3.75e-07	6.04	6.44268	1.89	FAM189A2	family with sequence similarity 189 member A2
ILMN_2193706	3.08e-05	3.76e-07	-6.03	6.43914	-1.31	HRK	harakiri, BCL2 interacting protein
ILMN_1862909	3.09e-05	3.77e-07	6.03	6.43611	1.48	RORA	RAR related orphan receptor A
ILMN_1783598	3.1e-05	3.8e-07	6.03	6.43001	1.07	CAB39L	calcium binding protein 39 like
ILMN_1669113	3.11e-05	3.82e-07	-6.03	6.42569	-0.919	ATF5	activating transcription factor 5
ILMN_3238782	3.15e-05	3.88e-07	6.03	6.41065	0.796
ILMN_1748770	3.16e-05	3.9e-07	-6.02	6.40563	-0.729	CKAP5	cytoskeleton associated protein 5
ILMN_1748281	3.18e-05	3.92e-07	6.02	6.39858	1.81	MAPK10	mitogen-activated protein kinase 10
ILMN_1716922	3.18e-05	3.93e-07	-6.02	6.39724	-0.62	DHX16	DEAH-box helicase 16
ILMN_1814589	3.18e-05	3.94e-07	-6.02	6.39492	-1.3
ILMN_1749875	3.21e-05	3.98e-07	-6.02	6.38467	-1.94
ILMN_2176592	3.26e-05	4.05e-07	6.01	6.36731	1.82	BCHE	butyrylcholinesterase
ILMN_2176251	3.26e-05	4.06e-07	-6.01	6.36578	-1.06	MGME1	mitochondrial genome maintenance exonuclease 1
ILMN_2358886	3.3e-05	4.12e-07	6.01	6.35091	2.82	EDN3	endothelin 3
ILMN_2407619	3.31e-05	4.15e-07	-6.01	6.34514	-0.785	CDC25C	cell division cycle 25C
ILMN_1774661	3.31e-05	4.15e-07	-6	6.34439	-0.77	SNRPB	small nuclear ribonucleoprotein polypeptides B and B1
ILMN_2332558	3.35e-05	4.21e-07	6	6.33114	1.62	ARL5A	ADP ribosylation factor like GTPase 5A
ILMN_1653822	3.36e-05	4.23e-07	-6	6.32722	-0.913	NEK2	NIMA related kinase 2
ILMN_2347592	3.41e-05	4.29e-07	-5.99	6.31157	-1.71	NMB	neuromedin B
ILMN_1689445	3.42e-05	4.32e-07	-5.99	6.30512	-0.989	POLR2H	RNA polymerase II subunit H
ILMN_1761939	3.44e-05	4.35e-07	-5.99	6.29955	-0.848	TIPIN	TIMELESS interacting protein
ILMN_2184612	3.46e-05	4.39e-07	-5.99	6.29091	-1.19	C3orf52	chromosome 3 open reading frame 52
ILMN_1773080	3.47e-05	4.41e-07	-5.99	6.28704	-0.351	OAZ1	ornithine decarboxylase antizyme 1
ILMN_1688178	3.48e-05	4.42e-07	-5.99	6.28303	-0.77	RRP7A	ribosomal RNA processing 7 homolog A
ILMN_1792182	3.48e-05	4.44e-07	5.98	6.27916	3.66	RDH12	retinol dehydrogenase 12 (all-trans/9-cis/11-cis)
ILMN_1700727	3.49e-05	4.46e-07	5.98	6.27616	1.2
ILMN_1775814	3.51e-05	4.49e-07	5.98	6.26852	1.67	GHR	growth hormone receptor
ILMN_1655167	3.53e-05	4.53e-07	5.98	6.26011	0.676	ZNF502	zinc finger protein 502
ILMN_1751886	3.61e-05	4.64e-07	-5.97	6.23733	-1.81	REC8	REC8 meiotic recombination protein
ILMN_1750234	3.66e-05	4.71e-07	5.97	6.22274	2.02	PRSS2	protease, serine 2
ILMN_1759184	3.66e-05	4.72e-07	-5.97	6.2212	-1.23	C19orf48	chromosome 19 open reading frame 48
ILMN_1739749	3.67e-05	4.74e-07	-5.96	6.21637	-0.706	B3GALT6	beta-1,3-galactosyltransferase 6
ILMN_3225591	3.73e-05	4.82e-07	5.96	6.2002	0.693
ILMN_3282503	3.76e-05	4.87e-07	-5.96	6.19015	-1.04
ILMN_1730825	3.76e-05	4.89e-07	-5.96	6.18651	-0.61	SGO1	shugoshin 1
ILMN_3225432	3.76e-05	4.9e-07	5.95	6.18522	0.633	LAMTOR3	late endosomal/lysosomal adaptor, MAPK and MTOR activator 3
ILMN_1660942	3.78e-05	4.92e-07	-5.95	6.17957	-1.22
ILMN_1654268	3.81e-05	4.97e-07	-5.95	6.17038	-1.38	HMGB2	high mobility group box 2
ILMN_1723625	3.82e-05	5e-07	-5.95	6.16513	-0.626	MAP4K2	mitogen-activated protein kinase kinase kinase kinase 2
ILMN_1756326	3.83e-05	5.02e-07	-5.95	6.16047	-1.4	CKS2	CDC28 protein kinase regulatory subunit 2
ILMN_1672662	3.84e-05	5.04e-07	-5.95	6.15707	-1.34	SLC20A1	solute carrier family 20 member 1
ILMN_2101375	3.85e-05	5.06e-07	-5.94	6.15281	-1.13	CCDC77	coiled-coil domain containing 77
ILMN_2373515	3.85e-05	5.08e-07	-5.94	6.15015	-0.693	HSP90AA1	heat shock protein 90 alpha family class A member 1
ILMN_1712389	3.87e-05	5.11e-07	-5.94	6.1436	-1.05	CKLF	chemokine like factor
ILMN_1670752	3.89e-05	5.15e-07	-5.94	6.13702	-1.01	KIAA0907	KIAA0907
ILMN_1714438	3.92e-05	5.19e-07	-5.94	6.12949	-0.994	MUTYH	mutY DNA glycosylase
ILMN_3176090	3.95e-05	5.25e-07	-5.93	6.11857	-1.17
ILMN_3195253	3.99e-05	5.3e-07	5.93	6.10815	0.899
ILMN_1771734	4e-05	5.33e-07	-5.93	6.10237	-1.01
ILMN_2415189	4e-05	5.34e-07	-5.93	6.10154	-0.685
ILMN_3309468	4.01e-05	5.36e-07	-5.93	6.09753	-1.29	FOXD2-AS1	FOXD2 antisense RNA 1 (head to head)
ILMN_2411190	4.05e-05	5.42e-07	-5.92	6.08727	-1.02	SMC2	structural maintenance of chromosomes 2
ILMN_1659564	4.08e-05	5.47e-07	-5.92	6.07812	-1.36	SEC61A1	Sec61 translocon alpha 1 subunit
ILMN_1676822	4.11e-05	5.51e-07	5.92	6.0703	2.39	C2orf40	chromosome 2 open reading frame 40
ILMN_1715540	4.12e-05	5.54e-07	-5.92	6.06636	-0.9	TRAIP	TRAF interacting protein
ILMN_1705447	4.12e-05	5.55e-07	-5.92	6.06416	-0.883
ILMN_2392472	4.25e-05	5.73e-07	-5.91	6.03307	-1.17	CENPA	centromere protein A
ILMN_2184373	4.27e-05	5.77e-07	-5.9	6.0259	-3.86	CXCL8	C-X-C motif chemokine ligand 8
ILMN_1813236	4.31e-05	5.84e-07	-5.9	6.01586	-0.878	C6orf136	chromosome 6 open reading frame 136
ILMN_2054019	4.37e-05	5.93e-07	-5.9	6.00006	-2.36	ISG15	ISG15 ubiquitin-like modifier
ILMN_3284084	4.41e-05	5.99e-07	5.89	5.99037	0.809
ILMN_1718285	4.43e-05	6.03e-07	-5.89	5.98428	-1.39	HOXC8	homeobox C8
ILMN_1697736	4.49e-05	6.13e-07	-5.89	5.96846	-0.75	EXOSC2	exosome component 2
ILMN_1712776	4.52e-05	6.18e-07	5.88	5.96073	2.1	KCNK7	potassium two pore domain channel subfamily K member 7
ILMN_1693145	4.52e-05	6.19e-07	-5.88	5.95869	-0.596	BUB3	BUB3, mitotic checkpoint protein
ILMN_1667510	4.56e-05	6.25e-07	-5.88	5.94972	-0.764	C12orf65	chromosome 12 open reading frame 65
ILMN_1711120	4.56e-05	6.26e-07	5.88	5.94872	1.24	ARC	activity regulated cytoskeleton associated protein
ILMN_1812859	4.58e-05	6.3e-07	-5.88	5.94139	-0.735	GAD1	glutamate decarboxylase 1
ILMN_1662470	4.6e-05	6.34e-07	-5.88	5.93606	-1.57	C10orf35	chromosome 10 open reading frame 35
ILMN_1656951	4.61e-05	6.36e-07	5.88	5.93298	1.8	APCDD1	APC down-regulated 1
ILMN_2298818	4.63e-05	6.42e-07	5.87	5.9242	1.1	RPS29	ribosomal protein S29
ILMN_1796801	4.63e-05	6.42e-07	5.87	5.92414	1.69	ABCA8	ATP binding cassette subfamily A member 8
ILMN_1777446	4.64e-05	6.44e-07	5.87	5.92139	3.86
ILMN_1691364	4.77e-05	6.63e-07	-5.86	5.89286	-1.85	STAT1	signal transducer and activator of transcription 1
ILMN_2103685	4.79e-05	6.67e-07	-5.86	5.887	-0.96	DEPDC1B	DEP domain containing 1B
ILMN_2051684	4.92e-05	6.87e-07	5.85	5.85906	1.26	C4orf3	chromosome 4 open reading frame 3
ILMN_2041046	4.96e-05	6.93e-07	-5.85	5.85008	-1.53	CKS1B	CDC28 protein kinase regulatory subunit 1B
ILMN_1676503	5.01e-05	7e-07	-5.85	5.83969	-0.72
ILMN_1815388	5.05e-05	7.08e-07	5.84	5.82912	2.73	CLDN17	claudin 17
ILMN_2174805	5.11e-05	7.18e-07	5.84	5.81637	1.18	CD300LG	CD300 molecule like family member g
ILMN_1770787	5.11e-05	7.18e-07	5.84	5.81597	1.36	DDAH2	dimethylarginine dimethylaminohydrolase 2
ILMN_1753183	5.11e-05	7.19e-07	-5.84	5.81438	-1.42	CDCA4	cell division cycle associated 4
ILMN_2051232	5.15e-05	7.27e-07	-5.83	5.80418	-0.854	SDHA	succinate dehydrogenase complex flavoprotein subunit A
ILMN_2109708	5.19e-05	7.33e-07	-5.83	5.79547	-1.77	TYMP	thymidine phosphorylase
ILMN_1701134	5.19e-05	7.35e-07	5.83	5.7928	0.941	PTEN	phosphatase and tensin homolog
ILMN_1692731	5.24e-05	7.43e-07	-5.83	5.78294	-1.71	TTYH3	tweety family member 3
ILMN_1753439	5.24e-05	7.44e-07	5.83	5.78122	4.32	RPTN	repetin
ILMN_2079285	5.28e-05	7.51e-07	5.82	5.77189	0.81	ATP5L	ATP synthase, H+ transporting, mitochondrial Fo complex subunit G
ILMN_1660729	5.4e-05	7.7e-07	5.82	5.74849	2.68	ATP6V1C2	ATPase H+ transporting V1 subunit C2
ILMN_3251620	5.4e-05	7.71e-07	5.82	5.747	0.996	JMY	junction mediating and regulatory protein, p53 cofactor
ILMN_1814281	5.41e-05	7.74e-07	-5.82	5.74353	-1.06	SPC25	SPC25, NDC80 kinetochore complex component
ILMN_2148796	5.41e-05	7.74e-07	-5.82	5.7434	-1.03	MND1	meiotic nuclear divisions 1
ILMN_1769394	5.42e-05	7.77e-07	5.81	5.73924	1.8	PLCD1	phospholipase C delta 1
ILMN_1880052	5.44e-05	7.82e-07	-5.81	5.73409	-1.11
ILMN_1786429	5.48e-05	7.89e-07	5.81	5.72498	1.54	LPAR6	lysophosphatidic acid receptor 6
ILMN_1813091	5.48e-05	7.89e-07	5.81	5.72436	0.841	ARL1	ADP ribosylation factor like GTPase 1
ILMN_1655154	5.49e-05	7.93e-07	-5.81	5.72057	-0.58	PTBP1	polypyrimidine tract binding protein 1
ILMN_2072296	5.49e-05	7.94e-07	-5.81	5.71826	-1.53	CKS2	CDC28 protein kinase regulatory subunit 2
ILMN_1765796	5.49e-05	7.96e-07	-5.81	5.71684	-1.88	ENO2	enolase 2
ILMN_1688479	5.49e-05	7.96e-07	-5.81	5.71591	-0.854	LRRC42	leucine rich repeat containing 42
ILMN_1759563	5.49e-05	7.97e-07	-5.81	5.71502	-1.68	NRIP3	nuclear receptor interacting protein 3
ILMN_1676336	5.5e-05	8.01e-07	-5.8	5.71061	-1.64	NCEH1	neutral cholesterol ester hydrolase 1
ILMN_1729455	5.5e-05	8.02e-07	5.8	5.70878	1.56	EML1	echinoderm microtubule associated protein like 1
ILMN_1732705	5.51e-05	8.04e-07	-5.8	5.70669	-0.726	HCFC1	host cell factor C1
ILMN_1656300	5.53e-05	8.08e-07	5.8	5.70141	1.18	GFRA2	GDNF family receptor alpha 2
ILMN_1727932	5.55e-05	8.13e-07	5.8	5.69613	3.65
ILMN_1675331	5.57e-05	8.17e-07	5.8	5.69158	1.94	PEG3	paternally expressed 3
ILMN_3249949	5.74e-05	8.44e-07	5.79	5.66031	0.857
ILMN_1712305	5.78e-05	8.51e-07	5.79	5.65227	2	CYBRD1	cytochrome b reductase 1
ILMN_1720984	5.83e-05	8.6e-07	5.78	5.64187	4.82	SPINK7	serine peptidase inhibitor, Kazal type 7 (putative)
ILMN_1655637	5.88e-05	8.68e-07	5.78	5.63342	4.07	UPK1A	uroplakin 1A
ILMN_1701289	5.89e-05	8.71e-07	-5.78	5.62961	-0.556	LOC146880	Rho GTPase activating protein 27 pseudogene
ILMN_3272476	5.91e-05	8.76e-07	5.78	5.62407	0.76
ILMN_1658351	5.93e-05	8.8e-07	5.78	5.61991	0.99	FIS1	fission, mitochondrial 1
ILMN_1710644	5.94e-05	8.82e-07	-5.78	5.61721	-1.44	MARVELD3	MARVEL domain containing 3
ILMN_2286334	5.97e-05	8.89e-07	-5.77	5.61007	-0.953	U2SURP	U2 snRNP associated SURP domain containing
ILMN_1671154	5.99e-05	8.93e-07	5.77	5.60551	1.47
ILMN_1902929	6e-05	8.96e-07	-5.77	5.60181	-0.682	LOC105274304	uncharacterized LOC105274304
ILMN_2180885	6.01e-05	8.98e-07	5.77	5.60009	2.73	CWH43	cell wall biogenesis 43 C-terminal homolog
ILMN_1682774	6.11e-05	9.15e-07	-5.76	5.58248	-0.979	TEX30	testis expressed 30
ILMN_1735180	6.22e-05	9.32e-07	-5.76	5.56391	-0.591	NCSTN	nicastrin
ILMN_1729225	6.27e-05	9.41e-07	5.76	5.55456	0.991	SORCS2	sortilin related VPS10 domain containing receptor 2
ILMN_3247906	6.3e-05	9.48e-07	-5.75	5.54767	-0.666	RNF114	ring finger protein 114
ILMN_1883298	6.45e-05	9.72e-07	-5.75	5.52344	-0.945
ILMN_1689336	6.5e-05	9.81e-07	5.74	5.51447	1.53	HOXA10	homeobox A10
ILMN_1767934	6.58e-05	9.94e-07	5.74	5.50228	1.4	PCSK5	proprotein convertase subtilisin/kexin type 5
ILMN_1810836	6.6e-05	9.99e-07	5.74	5.49732	2.06	PDE5A	phosphodiesterase 5A
ILMN_1669848	6.6e-05	1e-06	5.74	5.4958	3.91
ILMN_2087692	6.66e-05	1.01e-06	5.73	5.48494	1.9	CYBRD1	cytochrome b reductase 1
ILMN_1726352	6.7e-05	1.02e-06	5.73	5.47681	1.29	THSD4	thrombospondin type 1 domain containing 4
ILMN_2397627	6.7e-05	1.02e-06	-5.73	5.47655	-1.01	UPF3B	UPF3 regulator of nonsense transcripts homolog B (yeast)
ILMN_1774261	6.74e-05	1.03e-06	5.73	5.46898	1.19	DOK4	docking protein 4
ILMN_1738675	6.78e-05	1.04e-06	-5.73	5.46193	-1.16	PTPN6	protein tyrosine phosphatase, non-receptor type 6
ILMN_1798006	6.78e-05	1.04e-06	5.73	5.46053	2.37	ANKRD35	ankyrin repeat domain 35
ILMN_1662935	6.8e-05	1.04e-06	5.72	5.45629	1.03	C1QTNF7	C1q and tumor necrosis factor related protein 7
ILMN_1669928	6.9e-05	1.06e-06	-5.72	5.44118	-2.06	ARHGEF16	Rho guanine nucleotide exchange factor 16
ILMN_1729691	6.96e-05	1.07e-06	5.72	5.43131	1.12	SLC16A6	solute carrier family 16 member 6
ILMN_1687107	6.96e-05	1.07e-06	-5.72	5.42845	-1.01	RFWD3	ring finger and WD repeat domain 3
ILMN_1685699	6.96e-05	1.07e-06	5.72	5.42804	3.55	PRSS3	protease, serine 3
ILMN_2228453	7e-05	1.08e-06	-5.71	5.42099	-0.981	CEP104	centrosomal protein 104
ILMN_1752409	7.02e-05	1.09e-06	5.71	5.41719	2.78	TNRC6A	trinucleotide repeat containing 6A
ILMN_1772957	7.04e-05	1.09e-06	-5.71	5.4131	-0.869	FOXRED2	FAD dependent oxidoreductase domain containing 2
ILMN_1718387	7.05e-05	1.09e-06	5.71	5.40946	5.2	LOR	loricrin
ILMN_2129388	7.13e-05	1.11e-06	5.71	5.39712	1.44	CCSER2	coiled-coil serine rich protein 2
ILMN_1693717	7.16e-05	1.11e-06	5.7	5.3922	0.814	RPH3AL	rabphilin 3A-like (without C2 domains)
ILMN_2155516	7.22e-05	1.13e-06	-5.7	5.38252	-0.887	QTRT2	queuine tRNA-ribosyltransferase accessory subunit 2
ILMN_2181241	7.23e-05	1.13e-06	5.7	5.38008	0.708	RPL23AP64	ribosomal protein L23a pseudogene 64
ILMN_1726368	7.32e-05	1.14e-06	5.7	5.36679	1.05	ZNF135	zinc finger protein 135
ILMN_1702835	7.36e-05	1.15e-06	5.69	5.36007	1.57	SH3BGRL	SH3 domain binding glutamate rich protein like
ILMN_1755741	7.38e-05	1.16e-06	5.69	5.35555	1.79	DACH1	dachshund family transcription factor 1
ILMN_2336133	7.39e-05	1.16e-06	-5.69	5.35281	-0.991
ILMN_1763104	7.4e-05	1.16e-06	-5.69	5.35021	-1.16	TRAF4	TNF receptor associated factor 4
ILMN_1815169	7.43e-05	1.17e-06	-5.69	5.34512	-1.68	MCM5	minichromosome maintenance complex component 5
ILMN_1722829	7.48e-05	1.18e-06	5.69	5.33765	1.03	HLF	HLF, PAR bZIP transcription factor
ILMN_2307032	7.49e-05	1.18e-06	5.69	5.33453	1.43	OSBPL5	oxysterol binding protein like 5
ILMN_1662364	7.52e-05	1.19e-06	-5.68	5.32857	-0.805	AARS	alanyl-tRNA synthetase
ILMN_1728199	7.55e-05	1.2e-06	-5.68	5.32353	-1.14	POLE	DNA polymerase epsilon, catalytic subunit
ILMN_1677239	7.56e-05	1.2e-06	-5.68	5.31962	-1.29	CCDC14	coiled-coil domain containing 14
ILMN_2372379	7.56e-05	1.2e-06	-5.68	5.31905	-0.799	MGA	MGA, MAX dimerization protein
ILMN_1660973	7.66e-05	1.22e-06	-5.68	5.30507	-1.41	GAD1	glutamate decarboxylase 1
ILMN_2178226	7.66e-05	1.22e-06	-5.68	5.30424	-1.42
ILMN_1723684	7.74e-05	1.24e-06	5.67	5.29245	3.22	ACKR1	atypical chemokine receptor 1 (Duffy blood group)
ILMN_1725130	7.76e-05	1.24e-06	-5.67	5.28869	-0.981	FAM50A	family with sequence similarity 50 member A
ILMN_3187479	7.89e-05	1.26e-06	5.67	5.27115	0.881
ILMN_2367215	7.89e-05	1.26e-06	5.67	5.26986	1.15	PRCP	prolylcarboxypeptidase
ILMN_1690105	7.97e-05	1.28e-06	-5.66	5.25794	-2.06	STAT1	signal transducer and activator of transcription 1
ILMN_1708348	7.97e-05	1.28e-06	-5.66	5.2554	-1.88	ADAM8	ADAM metallopeptidase domain 8
ILMN_2214278	7.97e-05	1.28e-06	-5.66	5.25473	-0.971	SLF1	SMC5-SMC6 complex localization factor 1
ILMN_2374449	7.97e-05	1.29e-06	-5.66	5.25465	-2.6	SPP1	secreted phosphoprotein 1
ILMN_1731349	7.99e-05	1.29e-06	5.66	5.25133	1.5	HOXA13	homeobox A13
ILMN_1898723	8.04e-05	1.3e-06	-5.66	5.24308	-1.12	SLC9A7	solute carrier family 9 member A7
ILMN_2042771	8.07e-05	1.31e-06	-5.66	5.23787	-1.83	PTTG1	pituitary tumor-transforming 1
ILMN_3308778	8.08e-05	1.31e-06	5.65	5.23637	0.49	MIR488	microRNA 488
ILMN_1746699	8.11e-05	1.32e-06	-5.65	5.2306	-1.03	SGO2	shugoshin 2
ILMN_1802355	8.12e-05	1.32e-06	-5.65	5.22851	-0.74	RBM18	RNA binding motif protein 18
ILMN_1656427	8.13e-05	1.32e-06	5.65	5.22598	0.956	GID4	GID complex subunit 4 homolog
ILMN_1753823	8.21e-05	1.34e-06	5.65	5.21453	1.63	IL17D	interleukin 17D
ILMN_1711888	8.29e-05	1.35e-06	5.64	5.20438	2.14	COBL	cordon-bleu WH2 repeat protein
ILMN_3245452	8.29e-05	1.36e-06	5.64	5.20237	0.792	FAM149B1	family with sequence similarity 149 member B1
ILMN_1784333	8.3e-05	1.36e-06	5.64	5.2007	0.912	SECISBP2L	SECIS binding protein 2 like
ILMN_1790350	8.32e-05	1.37e-06	5.64	5.19606	1.76	TPRG1	tumor protein p63 regulated 1
ILMN_2109197	8.48e-05	1.39e-06	5.64	5.17675	1.9	EPB41L3	erythrocyte membrane protein band 4.1 like 3
ILMN_1711069	8.48e-05	1.4e-06	5.64	5.17495	0.768	YPEL5	yippee like 5
ILMN_1792972	8.66e-05	1.43e-06	5.63	5.15412	0.973	ZNF439	zinc finger protein 439
ILMN_3244583	8.69e-05	1.43e-06	5.63	5.14955	1.12	EPB41L4A-AS1	EPB41L4A antisense RNA 1
ILMN_1793360	8.78e-05	1.45e-06	-5.62	5.13832	-1.17	APITD1	apoptosis-inducing, TAF9-like domain 1
ILMN_1727459	8.9e-05	1.47e-06	-5.62	5.12309	-0.952	ORC1	origin recognition complex subunit 1
ILMN_2405602	9.04e-05	1.5e-06	5.61	5.10739	1.25	OSBPL1A	oxysterol binding protein like 1A
ILMN_1719256	9.15e-05	1.52e-06	-5.61	5.09447	-1.34	CKS1B	CDC28 protein kinase regulatory subunit 1B
ILMN_1689123	9.17e-05	1.52e-06	-5.61	5.09051	-0.581
ILMN_1795564	9.22e-05	1.53e-06	-5.61	5.08343	-0.614	C11orf84	chromosome 11 open reading frame 84
ILMN_1740418	9.24e-05	1.54e-06	-5.61	5.08044	-1.38	CYP27B1	cytochrome P450 family 27 subfamily B member 1
ILMN_2399503	9.27e-05	1.55e-06	-5.6	5.07563	-0.695	UBN1	ubinuclein 1
ILMN_1792078	9.39e-05	1.57e-06	-5.6	5.06248	-0.678	RNF114	ring finger protein 114
ILMN_3225211	9.43e-05	1.58e-06	5.6	5.05695	0.803
ILMN_1892403	9.62e-05	1.61e-06	5.59	5.0359	1.83	SNORD13	small nucleolar RNA, C/D box 13
ILMN_1679920	9.7e-05	1.63e-06	5.59	5.02721	1.09
ILMN_1693766	9.74e-05	1.64e-06	-5.59	5.02133	-0.837	CEP135	centrosomal protein 135
ILMN_2345564	9.74e-05	1.64e-06	5.59	5.02056	2.05	TGM5	transglutaminase 5
ILMN_1731720	9.78e-05	1.65e-06	-5.58	5.01454	-0.783	PDRG1	p53 and DNA damage regulated 1
ILMN_2199676	9.82e-05	1.66e-06	-5.58	5.00914	-0.793	CEP152	centrosomal protein 152
ILMN_1683148	9.82e-05	1.66e-06	5.58	5.00836	1.33	PRICKLE2	prickle planar cell polarity protein 2
ILMN_1697998	9.86e-05	1.67e-06	-5.58	5.00303	-0.632	MTFR2	mitochondrial fission regulator 2
ILMN_1715437	9.93e-05	1.68e-06	-5.58	4.99483	-0.53	KNL1	kinetochore scaffold 1
ILMN_2273103	9.93e-05	1.69e-06	-5.58	4.99331	-0.405	ELK4	ELK4, ETS transcription factor
ILMN_2367384	9.96e-05	1.69e-06	-5.58	4.98905	-0.901	EPHB2	EPH receptor B2
ILMN_1663631	9.96e-05	1.69e-06	-5.58	4.98821	-0.661	BANP	BTG3 associated nuclear protein
ILMN_1676848	0.0001	1.71e-06	-5.57	4.98158	-0.637
ILMN_1756793	0.000102	1.75e-06	-5.57	4.95782	-0.865	PAPD7	poly(A) RNA polymerase D7, non-canonical
ILMN_3236694	0.000103	1.76e-06	-5.56	4.95076	-0.652
ILMN_1734231	0.000103	1.76e-06	-5.56	4.9507	-0.577	DDOST	dolichyl-diphosphooligosaccharide--protein glycosyltransferase non-catalytic subunit
ILMN_3229467	0.000103	1.77e-06	5.56	4.94725	1.25
ILMN_3205264	0.000104	1.78e-06	-5.56	4.93813	-0.745
ILMN_1753582	0.000105	1.8e-06	-5.56	4.93165	-0.969	RPA2	replication protein A2
ILMN_1656194	0.000105	1.8e-06	-5.56	4.93049	-1.13	TSPAN10	tetraspanin 10
ILMN_1805985	0.000105	1.81e-06	-5.56	4.92278	-0.666	SLF1	SMC5-SMC6 complex localization factor 1
ILMN_1803956	0.000106	1.83e-06	5.55	4.9156	1.35	BOC	BOC cell adhesion associated, oncogene regulated
ILMN_1691843	0.000106	1.83e-06	-5.55	4.91442	-0.627	RNPS1	RNA binding protein with serine rich domain 1
ILMN_1726755	0.000107	1.86e-06	5.55	4.89842	0.573	COPS4	COP9 signalosome subunit 4
ILMN_1766185	0.000107	1.86e-06	-5.55	4.89752	-0.726	AXIN1	axin 1
ILMN_1654518	0.00011	1.9e-06	-5.54	4.87679	-1.42	LRCH4	leucine rich repeats and calponin homology domain containing 4
ILMN_2145153	0.00011	1.9e-06	5.54	4.87653	1.47	ANKRD35	ankyrin repeat domain 35
ILMN_1720433	0.00011	1.92e-06	5.54	4.86912	2.87	FAM3D	family with sequence similarity 3 member D
ILMN_1713686	0.00011	1.92e-06	5.54	4.86734	1.13	IL34	interleukin 34
ILMN_1740749	0.000111	1.93e-06	5.54	4.8617	0.567	RPL7A	ribosomal protein L7a
ILMN_2371700	0.000113	1.98e-06	-5.53	4.83992	-1.11	HAUS7	HAUS augmin like complex subunit 7
ILMN_1778187	0.000113	1.98e-06	-5.53	4.83929	-0.686	TARS2	threonyl-tRNA synthetase 2, mitochondrial (putative)
ILMN_1805800	0.000113	1.98e-06	5.53	4.83664	1.39	RAB5A	RAB5A, member RAS oncogene family
ILMN_1715179	0.000114	1.99e-06	-5.53	4.83287	-0.739	SNRPA1	small nuclear ribonucleoprotein polypeptide A'
ILMN_3290100	0.000114	1.99e-06	5.53	4.83173	0.981
ILMN_3249682	0.000114	2e-06	-5.53	4.83092	-1.22	SYCE2	synaptonemal complex central element protein 2
ILMN_1707308	0.000114	2e-06	-5.53	4.82792	-0.883	IKBKG	inhibitor of kappa light polypeptide gene enhancer in B-cells, kinase gamma
ILMN_3305466	0.000115	2.03e-06	5.52	4.81491	0.988	ZNF788	zinc finger family member 788
ILMN_2245676	0.000116	2.04e-06	5.52	4.80918	1.18	BTF3	basic transcription factor 3
ILMN_1790625	0.000118	2.08e-06	-5.51	4.78902	-0.665	CBX3	chromobox 3
ILMN_1665538	0.000118	2.08e-06	-5.51	4.78897	-1.1	SKP2	S-phase kinase-associated protein 2, E3 ubiquitin protein ligase
ILMN_1683194	0.000118	2.08e-06	5.51	4.78868	1.97	DCN	decorin
ILMN_1678655	0.000118	2.09e-06	5.51	4.78765	2.31	PNLIPRP3	pancreatic lipase related protein 3
ILMN_1718898	0.000118	2.09e-06	-5.51	4.78552	-1.22	HOXC9	homeobox C9
ILMN_2225318	0.000118	2.09e-06	-5.51	4.78435	-0.916	SMS	spermine synthase
ILMN_1701169	0.000118	2.1e-06	-5.51	4.78046	-0.843	HP1BP3	heterochromatin protein 1 binding protein 3
ILMN_1689251	0.000118	2.11e-06	5.51	4.77775	0.991	ATL1	atlastin GTPase 1
ILMN_2076600	0.00012	2.14e-06	5.51	4.76421	2.08	ITM2A	integral membrane protein 2A
ILMN_1777344	0.00012	2.14e-06	5.5	4.76295	0.498	RPS13	ribosomal protein S13
ILMN_1678781	0.00012	2.16e-06	-5.5	4.75656	-1.04	ARHGAP33	Rho GTPase activating protein 33
ILMN_1743402	0.000122	2.18e-06	-5.5	4.74483	-1.97	SIX4	SIX homeobox 4
ILMN_1701882	0.000122	2.19e-06	-5.5	4.74227	-0.722	FAM72B	family with sequence similarity 72 member B
ILMN_1809291	0.000122	2.19e-06	5.5	4.74197	2.02	TSPAN7	tetraspanin 7
ILMN_1706426	0.000123	2.21e-06	5.49	4.73197	0.558	DSTN	destrin, actin depolymerizing factor
ILMN_1802157	0.000124	2.24e-06	-5.49	4.72074	-0.812	THOC1	THO complex 1
ILMN_3236061	0.000124	2.25e-06	-5.49	4.71694	-0.893
ILMN_1794122	0.000125	2.26e-06	-5.49	4.71047	-0.686	ZNF79	zinc finger protein 79
ILMN_1668850	0.000125	2.27e-06	-5.49	4.7068	-1.54	PCSK9	proprotein convertase subtilisin/kexin type 9
ILMN_1739956	0.000126	2.28e-06	-5.49	4.70122	-0.812	MED14	mediator complex subunit 14
ILMN_1735570	0.000126	2.29e-06	5.48	4.69906	2.76	HOPX	HOP homeobox
ILMN_1674394	0.000126	2.29e-06	-5.48	4.69637	-0.81	APMAP	adipocyte plasma membrane associated protein
ILMN_2414027	0.000127	2.31e-06	-5.48	4.68847	-1.02
ILMN_1734929	0.000128	2.34e-06	5.48	4.67795	3.06	BBOX1	gamma-butyrobetaine hydroxylase 1
ILMN_1674063	0.000128	2.34e-06	-5.48	4.67786	-1.8	OAS2	2'-5'-oligoadenylate synthetase 2
ILMN_2067269	0.000129	2.35e-06	5.48	4.67426	1.51	RECK	reversion inducing cysteine rich protein with kazal motifs
ILMN_3299465	0.000129	2.36e-06	5.47	4.66901	1.54
ILMN_1661264	0.00013	2.38e-06	-5.47	4.66226	-0.78	SHMT2	serine hydroxymethyltransferase 2
ILMN_3305397	0.000131	2.39e-06	5.47	4.65563	0.864
ILMN_1728907	0.000131	2.4e-06	5.47	4.65466	0.671	SCAMP1	secretory carrier membrane protein 1
ILMN_1655904	0.000131	2.41e-06	5.47	4.64927	1.07	ROR1	receptor tyrosine kinase like orphan receptor 1
ILMN_1771411	0.000132	2.42e-06	-5.47	4.64465	-0.884	ALG6	ALG6, alpha-1,3-glucosyltransferase
ILMN_2347193	0.000133	2.45e-06	-5.46	4.63177	-1.47	GSDMB	gasdermin B
ILMN_1794399	0.000133	2.45e-06	5.46	4.63173	1.01	SNRK	SNF related kinase
ILMN_1706238	0.000134	2.48e-06	-5.46	4.62026	-0.749	CSE1L	chromosome segregation 1 like
ILMN_1791728	0.000135	2.51e-06	5.46	4.61108	1.05	SLC25A25	solute carrier family 25 member 25
ILMN_2230016	0.000135	2.51e-06	5.46	4.61086	1.5	HIGD1A	HIG1 hypoxia inducible domain family member 1A
ILMN_3307188	0.000135	2.51e-06	5.46	4.60904	2.29
ILMN_1757702	0.000135	2.51e-06	5.46	4.6079	1.67
ILMN_1783333	0.000136	2.53e-06	-5.45	4.60247	-0.786	CMC2	C-X9-C motif containing 2
ILMN_1661500	0.000137	2.54e-06	-5.45	4.59664	-1.23	B4GALT4	beta-1,4-galactosyltransferase 4
ILMN_1791447	0.000137	2.55e-06	5.45	4.59282	3.04	CXCL12	C-X-C motif chemokine ligand 12
ILMN_1811426	0.000138	2.58e-06	5.45	4.58456	1.36	TMTC1	transmembrane and tetratricopeptide repeat containing 1
ILMN_3251634	0.000138	2.58e-06	-5.45	4.58155	-0.949	SENP5	SUMO1/sentrin specific peptidase 5
ILMN_1782419	0.000138	2.59e-06	5.45	4.58004	2.02	GNG11	G protein subunit gamma 11
ILMN_1654609	0.000139	2.6e-06	5.45	4.57628	1.09
ILMN_3290199	0.000139	2.61e-06	5.44	4.57386	0.595
ILMN_1697189	0.000139	2.61e-06	-5.44	4.57084	-2.78	PNCK	pregnancy up-regulated nonubiquitous CaM kinase
ILMN_1731165	0.00014	2.63e-06	-5.44	4.5655	-0.938	SLC16A8	solute carrier family 16 member 8
ILMN_2381476	0.00014	2.64e-06	5.44	4.56182	1.12	ATL1	atlastin GTPase 1
ILMN_1800619	0.00014	2.64e-06	-5.44	4.55996	-1.13	BRI3BP	BRI3 binding protein
ILMN_1763605	0.00014	2.64e-06	-5.44	4.55953	-1.09	DIDO1	death inducer-obliterator 1
ILMN_1779376	0.00014	2.65e-06	-5.44	4.55877	-0.771	GSK3B	glycogen synthase kinase 3 beta
ILMN_1814629	0.000141	2.66e-06	5.44	4.55369	0.877	ZC3H12B	zinc finger CCCH-type containing 12B
ILMN_1778924	0.000141	2.68e-06	5.44	4.54714	1.84	PDE1A	phosphodiesterase 1A
ILMN_1785914	0.000142	2.7e-06	-5.43	4.5412	-0.383	CDC6	cell division cycle 6
ILMN_3179891	0.000142	2.71e-06	-5.43	4.53689	-0.787
ILMN_1741200	0.000142	2.71e-06	-5.43	4.53626	-0.774	RFX5	regulatory factor X5
ILMN_1764861	0.000142	2.71e-06	5.43	4.53595	1.08	ISOC1	isochorismatase domain containing 1
ILMN_1762275	0.000146	2.77e-06	-5.43	4.51384	-1.02
ILMN_2372200	0.000147	2.8e-06	5.42	4.5046	1.19	ZNF586	zinc finger protein 586
ILMN_1761793	0.000147	2.81e-06	-5.42	4.50207	-1.44	APOL1	apolipoprotein L1
ILMN_1721283	0.000147	2.82e-06	5.42	4.49851	2.25	HSPB6	heat shock protein family B (small) member 6
ILMN_1755834	0.000148	2.83e-06	-5.42	4.49511	-1.13	FEN1	flap structure-specific endonuclease 1
ILMN_1787477	0.000148	2.84e-06	-5.42	4.49254	-0.607	CENPO	centromere protein O
ILMN_1709257	0.000151	2.89e-06	-5.41	4.47384	-1.94	RIPPLY3	ripply transcriptional repressor 3
ILMN_3240003	0.000151	2.9e-06	-5.41	4.47133	-1.1
ILMN_1703226	0.000156	3e-06	-5.4	4.43858	-0.468	KTI12	KTI12 chromatin associated homolog
ILMN_1800626	0.000157	3.02e-06	5.4	4.43076	0.744	SESN1	sestrin 1
ILMN_1670099	0.000157	3.02e-06	5.4	4.43036	1.6	NOSTRIN	nitric oxide synthase trafficking
ILMN_1717313	0.000157	3.04e-06	-5.4	4.42593	-0.856	NFKBIE	NFKB inhibitor epsilon
ILMN_3271122	0.000158	3.05e-06	5.4	4.4232	1.01
ILMN_1656057	0.000158	3.05e-06	-5.4	4.42164	-1.8	PLAU	plasminogen activator, urokinase
ILMN_1769091	0.000158	3.06e-06	5.4	4.41951	0.87	PRCP	prolylcarboxypeptidase
ILMN_2185984	0.000158	3.07e-06	5.39	4.41682	1.54	SASH1	SAM and SH3 domain containing 1
ILMN_1748438	0.000158	3.08e-06	-5.39	4.4141	-0.376	POLR2G	RNA polymerase II subunit G
ILMN_2414014	0.000159	3.1e-06	-5.39	4.40806	-0.477	RBM10	RNA binding motif protein 10
ILMN_3295874	0.000159	3.1e-06	-5.39	4.40632	-0.735
ILMN_1799011	0.00016	3.13e-06	-5.39	4.39815	-0.64	CEP250	centrosomal protein 250
ILMN_1712673	0.00016	3.13e-06	5.39	4.39725	1.55	SASH1	SAM and SH3 domain containing 1
ILMN_1778238	0.000163	3.19e-06	-5.38	4.37994	-0.519	UTP6	UTP6, small subunit processome component
ILMN_2410924	0.000165	3.24e-06	-5.38	4.36487	-1.49	PLOD2	procollagen-lysine,2-oxoglutarate 5-dioxygenase 2
ILMN_2408415	0.000168	3.28e-06	5.37	4.35164	1.28	RPL9	ribosomal protein L9
ILMN_1772302	0.000168	3.3e-06	-5.37	4.34746	-0.987	MTHFS	5,10-methenyltetrahydrofolate synthetase (5-formyltetrahydrofolate cyclo-ligase)
ILMN_2317751	0.000169	3.31e-06	-5.37	4.3434	-1.24	REC8	REC8 meiotic recombination protein
ILMN_1735658	0.00017	3.35e-06	-5.37	4.33057	-1.11	RTTN	rotatin
ILMN_1772278	0.00017	3.36e-06	5.37	4.32898	0.968	TANC1	tetratricopeptide repeat, ankyrin repeat and coiled-coil containing 1
ILMN_1785857	0.00017	3.36e-06	-5.37	4.32895	-0.622
ILMN_2044832	0.000172	3.39e-06	-5.36	4.32003	-0.74	NOP56	NOP56 ribonucleoprotein
ILMN_1711023	0.000173	3.42e-06	-5.36	4.31072	-0.7	CDK5RAP1	CDK5 regulatory subunit associated protein 1
ILMN_1663519	0.000173	3.43e-06	5.36	4.30978	1.98	SLC24A3	solute carrier family 24 member 3
ILMN_1798163	0.000174	3.45e-06	-5.36	4.30495	-1.05	UPF3B	UPF3 regulator of nonsense transcripts homolog B (yeast)
ILMN_3240470	0.000174	3.45e-06	5.36	4.30337	0.859	CSRNP3	cysteine and serine rich nuclear protein 3
ILMN_3281563	0.000175	3.48e-06	5.36	4.29653	0.63
ILMN_3246634	0.000176	3.51e-06	-5.35	4.28826	-0.863
ILMN_1712122	0.000176	3.51e-06	-5.35	4.28598	-0.384	FANCD2	Fanconi anemia complementation group D2
ILMN_2379080	0.000176	3.52e-06	-5.35	4.28554	-0.697	NFATC2IP	nuclear factor of activated T-cells 2 interacting protein
ILMN_1750429	0.000177	3.52e-06	-5.35	4.28421	-0.884	MKNK1	MAP kinase interacting serine/threonine kinase 1
ILMN_1725642	0.00018	3.59e-06	-5.35	4.26577	-0.559	SUMO3	small ubiquitin-like modifier 3
ILMN_3276209	0.000182	3.64e-06	5.34	4.25246	1.4
ILMN_2132982	0.000182	3.65e-06	5.34	4.24956	3	IGFBP5	insulin like growth factor binding protein 5
ILMN_2316104	0.000183	3.66e-06	-5.34	4.24757	-0.944	IQCB1	IQ motif containing B1
ILMN_3274666	0.000183	3.67e-06	5.34	4.24374	0.717
ILMN_1855430	0.000183	3.68e-06	5.34	4.24068	1.04	ADM5	adrenomedullin 5 (putative)
ILMN_1695386	0.000186	3.75e-06	-5.33	4.22375	-0.813	RAD51C	RAD51 paralog C
ILMN_3280943	0.000186	3.76e-06	5.33	4.22176	1.33
ILMN_1682008	0.000186	3.76e-06	-5.33	4.22152	-0.594	TCF19	transcription factor 19
ILMN_1701441	0.000187	3.78e-06	5.33	4.21467	1.47	LPAR1	lysophosphatidic acid receptor 1
ILMN_1699249	0.000187	3.79e-06	5.33	4.21425	0.604	ZNF649	zinc finger protein 649
ILMN_1784105	0.000187	3.79e-06	-5.33	4.21283	-0.736	SLC38A7	solute carrier family 38 member 7
ILMN_1749009	0.000195	3.95e-06	5.32	4.17282	0.542	REXO2	RNA exonuclease 2
ILMN_1719975	0.000197	3.99e-06	-5.31	4.16457	-1.21	HOXC4	homeobox C4
ILMN_2379130	0.0002	4.06e-06	-5.31	4.14765	-0.881	IRAK1	interleukin 1 receptor associated kinase 1
ILMN_3198367	0.0002	4.07e-06	-5.31	4.14506	-0.93
ILMN_1689200	0.000201	4.08e-06	-5.31	4.14221	-1.67	DHDH	dihydrodiol dehydrogenase
ILMN_2199022	0.000201	4.1e-06	-5.31	4.13813	-0.636	SAP30BP	SAP30 binding protein
ILMN_2366388	0.000201	4.1e-06	-5.31	4.13804	-0.558	PRDX1	peroxiredoxin 1
ILMN_1892766	0.000201	4.11e-06	5.3	4.13497	2.07
ILMN_1762080	0.000202	4.12e-06	5.3	4.13243	1.23	JMY	junction mediating and regulatory protein, p53 cofactor
ILMN_1688526	0.000203	4.16e-06	5.3	4.12459	0.901	ARL5A	ADP ribosylation factor like GTPase 5A
ILMN_1762718	0.000204	4.19e-06	-5.3	4.11742	-0.91	CMTM4	CKLF like MARVEL transmembrane domain containing 4
ILMN_1812489	0.000204	4.19e-06	-5.3	4.11649	-1.45	CEP85	centrosomal protein 85
ILMN_1705080	0.000206	4.22e-06	5.3	4.10994	4.67	SLURP1	secreted LY6/PLAUR domain containing 1
ILMN_1756676	0.000207	4.25e-06	-5.29	4.10367	-0.998	PHF19	PHD finger protein 19
ILMN_1685928	0.000208	4.28e-06	-5.29	4.09679	-1.18	WDR34	WD repeat domain 34
ILMN_1782021	0.000208	4.28e-06	-5.29	4.09636	-0.772	ZNF707	zinc finger protein 707
ILMN_1733680	0.000208	4.3e-06	5.29	4.09124	0.753	AZI2	5-azacytidine induced 2
ILMN_1676998	0.000208	4.3e-06	5.29	4.09098	0.624	SCN2B	sodium voltage-gated channel beta subunit 2
ILMN_1684293	0.000209	4.31e-06	-5.29	4.08849	-0.442	ANP32B	acidic nuclear phosphoprotein 32 family member B
ILMN_1764654	0.00021	4.34e-06	5.29	4.08236	4.01	FAM25A	family with sequence similarity 25 member A
ILMN_1674661	0.000211	4.37e-06	5.29	4.07611	0.917	CIRBP	cold inducible RNA binding protein
ILMN_1664682	0.000211	4.37e-06	-5.29	4.07603	-0.833	DNA2	DNA replication helicase/nuclease 2
ILMN_1733164	0.000211	4.38e-06	-5.29	4.07393	-0.613
ILMN_3279935	0.000211	4.39e-06	5.28	4.0725	0.953
ILMN_2345292	0.000211	4.39e-06	5.28	4.072	1.81	FXYD1	FXYD domain containing ion transport regulator 1
ILMN_1708101	0.000212	4.43e-06	-5.28	4.06418	-1.09	LMNB2	lamin B2
ILMN_1795991	0.000212	4.43e-06	5.28	4.06379	0.493	RTCB	RNA 2',3'-cyclic phosphate and 5'-OH ligase
ILMN_1733627	0.000213	4.44e-06	-5.28	4.06095	-0.859	NEDD4L	neural precursor cell expressed, developmentally down-regulated 4-like, E3 ubiquitin protein ligase
ILMN_1741398	0.000213	4.46e-06	-5.28	4.0564	-0.824	TTI1	TELO2 interacting protein 1
ILMN_2262901	0.000214	4.47e-06	5.28	4.05414	0.553	RUFY3	RUN and FYVE domain containing 3
ILMN_1791890	0.000216	4.52e-06	5.28	4.04352	2.23	SPON1	spondin 1
ILMN_1805922	0.000216	4.53e-06	5.27	4.04094	1.24	EBPL	emopamil binding protein like
ILMN_2316806	0.000221	4.63e-06	5.27	4.01972	0.424	RWDD1	RWD domain containing 1
ILMN_3246830	0.000222	4.67e-06	5.27	4.01315	0.665	SMIM10L2B	small integral membrane protein 10 like 2B
ILMN_1680424	0.000224	4.71e-06	5.26	4.00439	2.19	CTSG	cathepsin G
ILMN_1726659	0.000224	4.72e-06	-5.26	4.00304	-0.898	THOP1	thimet oligopeptidase 1
ILMN_2318725	0.000224	4.73e-06	5.26	3.99977	0.655	EEF1B2	eukaryotic translation elongation factor 1 beta 2
ILMN_3289489	0.000225	4.75e-06	5.26	3.99598	0.811
ILMN_1674522	0.000226	4.78e-06	5.26	3.99074	1.32	HIGD1A	HIG1 hypoxia inducible domain family member 1A
ILMN_1880406	0.000228	4.82e-06	5.26	3.98124	1	PTEN	phosphatase and tensin homolog
ILMN_2128967	0.00023	4.87e-06	5.25	3.97194	1.03	C11orf1	chromosome 11 open reading frame 1
ILMN_3201365	0.000231	4.91e-06	5.25	3.96413	0.842
ILMN_2052790	0.000231	4.91e-06	-5.25	3.96322	-0.623	NONO	non-POU domain containing, octamer-binding
ILMN_1787461	0.000232	4.93e-06	-5.25	3.95932	-1.58	RUNX3	runt related transcription factor 3
ILMN_1821176	0.000232	4.94e-06	5.25	3.95836	1.25	RNF125	ring finger protein 125
ILMN_1915188	0.000234	4.98e-06	5.25	3.95117	0.976	MID2	midline 2
ILMN_3249840	0.000234	4.99e-06	-5.25	3.94956	-0.559	GEN1	GEN1, Holliday junction 5' flap endonuclease
ILMN_1907556	0.000234	5e-06	5.24	3.94627	0.951	CSRNP3	cysteine and serine rich nuclear protein 3
ILMN_1667022	0.000236	5.04e-06	-5.24	3.93973	-0.809	PASK	PAS domain containing serine/threonine kinase
ILMN_2413323	0.000237	5.06e-06	-5.24	3.93445	-1.94	GRP	gastrin releasing peptide
ILMN_1745420	0.000237	5.08e-06	-5.24	3.93206	-1.3	PHF19	PHD finger protein 19
ILMN_1802151	0.000237	5.08e-06	5.24	3.93194	1.38	OSBPL5	oxysterol binding protein like 5
ILMN_1783709	0.00024	5.15e-06	5.24	3.91755	0.839	RRAGA	Ras related GTP binding A
ILMN_3248781	0.000241	5.18e-06	-5.23	3.9127	-1.13	SDHAP2	succinate dehydrogenase complex flavoprotein subunit A pseudogene 2
ILMN_2401878	0.000242	5.21e-06	-5.23	3.90695	-1.25
ILMN_1802458	0.000242	5.21e-06	-5.23	3.90651	-0.836	AGTRAP	angiotensin II receptor associated protein
ILMN_3242459	0.000242	5.22e-06	-5.23	3.90622	-0.735	DCTPP1	dCTP pyrophosphatase 1
ILMN_3238137	0.000242	5.23e-06	5.23	3.90418	0.75
ILMN_1652505	0.000246	5.31e-06	-5.23	3.88917	-0.682	APEX2	apurinic/apyrimidinic endodeoxyribonuclease 2
ILMN_1731224	0.000247	5.34e-06	-5.22	3.88388	-1.28	PARP9	poly(ADP-ribose) polymerase family member 9
ILMN_2327860	0.000247	5.36e-06	5.22	3.88021	4.04	MAL	mal, T-cell differentiation protein
ILMN_1658607	0.000248	5.38e-06	-5.22	3.87543	-0.84
ILMN_1699925	0.000248	5.39e-06	5.22	3.87421	2.69	TGM5	transglutaminase 5
ILMN_1782745	0.000248	5.39e-06	-5.22	3.87384	-0.591	RBL1	RB transcriptional corepressor like 1
ILMN_3301749	0.000249	5.42e-06	5.22	3.86886	2.12	SPNS2	sphingolipid transporter 2
ILMN_1761981	0.000252	5.49e-06	-5.22	3.85609	-0.76	FAM96A	family with sequence similarity 96 member A
ILMN_3304003	0.000253	5.51e-06	5.21	3.85384	1.02
ILMN_1661776	0.000254	5.54e-06	-5.21	3.84822	-1.13	CENPJ	centromere protein J
ILMN_1716014	0.000254	5.55e-06	5.21	3.84553	0.612
ILMN_1807095	0.000255	5.59e-06	5.21	3.84034	0.606	MRPS36	mitochondrial ribosomal protein S36
ILMN_2082314	0.000259	5.68e-06	5.21	3.82492	0.791	TOM1	target of myb1 membrane trafficking protein
ILMN_2410038	0.00026	5.69e-06	-5.2	3.82218	-0.972	FAM111A	family with sequence similarity 111 member A
ILMN_1672366	0.000263	5.76e-06	5.2	3.81056	0.688	PIGY	phosphatidylinositol glycan anchor biosynthesis class Y
ILMN_1801464	0.000264	5.79e-06	-5.2	3.80624	-0.848
ILMN_1774589	0.000265	5.82e-06	-5.2	3.8005	-0.943	IQCC	IQ motif containing C
ILMN_2235851	0.000265	5.84e-06	-5.2	3.7982	-0.761
ILMN_2055700	0.000265	5.84e-06	-5.2	3.79802	-0.585	SLBP	stem-loop binding protein
ILMN_1678140	0.000269	5.93e-06	-5.19	3.78269	-0.539	TTC4	tetratricopeptide repeat domain 4
ILMN_1782084	0.000269	5.95e-06	-5.19	3.77914	-1.79	ALG1L	ALG1, chitobiosyldiphosphodolichol beta-mannosyltransferase like
ILMN_2211235	0.000269	5.95e-06	5.19	3.77913	1.67	TEX101	testis expressed 101
ILMN_1728202	0.000269	5.96e-06	-5.19	3.77843	-1.26	SLC35G2	solute carrier family 35 member G2
ILMN_1745397	0.000272	6.02e-06	-5.19	3.76896	-1.44	OAS3	2'-5'-oligoadenylate synthetase 3
ILMN_2375484	0.000273	6.05e-06	5.19	3.76397	1.41	CPEB2	cytoplasmic polyadenylation element binding protein 2
ILMN_1700306	0.000273	6.07e-06	-5.19	3.76041	-1.16	OCIAD2	OCIA domain containing 2
ILMN_2324421	0.000274	6.1e-06	-5.18	3.75609	-0.585	TXNRD1	thioredoxin reductase 1
ILMN_1782633	0.000275	6.11e-06	-5.18	3.75408	-0.975	BOLA2	bolA family member 2
ILMN_2291644	0.000276	6.14e-06	-5.18	3.74981	-0.794	SIRT5	sirtuin 5
ILMN_1692511	0.00028	6.23e-06	-5.18	3.73489	-1.19	TMEM106C	transmembrane protein 106C
ILMN_1798790	0.00028	6.25e-06	5.18	3.73269	1.06	IL17RC	interleukin 17 receptor C
ILMN_1748538	0.00028	6.26e-06	5.18	3.73058	2.43	ALDH1A2	aldehyde dehydrogenase 1 family member A2
ILMN_1701195	0.00028	6.27e-06	-5.18	3.72966	-1.7	PLA2G7	phospholipase A2 group VII
ILMN_1728965	0.000282	6.31e-06	5.17	3.72248	0.524	C11orf57	chromosome 11 open reading frame 57
ILMN_1762529	0.000285	6.38e-06	-5.17	3.71209	-1.15	SLC12A8	solute carrier family 12 member 8
ILMN_1794677	0.000285	6.4e-06	-5.17	3.71014	-1.02	TMC6	transmembrane channel like 6
ILMN_3210171	0.000286	6.41e-06	5.17	3.70757	1.38
ILMN_2368721	0.000286	6.44e-06	-5.17	3.70383	-0.933	CENPM	centromere protein M
ILMN_1778319	0.000289	6.5e-06	5.16	3.695	3.32	DMKN	dermokine
ILMN_2406132	0.000289	6.52e-06	-5.16	3.69149	-0.491	LILRB3	leukocyte immunoglobulin like receptor B3
ILMN_2144162	0.000289	6.52e-06	-5.16	3.69147	-0.771
ILMN_1763516	0.00029	6.54e-06	5.16	3.68791	1.14	SPINK2	serine peptidase inhibitor, Kazal type 2
ILMN_1725594	0.000297	6.72e-06	5.15	3.66323	0.792	FAM188A	family with sequence similarity 188 member A
ILMN_1808059	0.000297	6.72e-06	-5.15	3.66309	-1.31	BCAS4	breast carcinoma amplified sequence 4
ILMN_2049021	0.000298	6.75e-06	-5.15	3.65815	-1.67	PTTG3P	pituitary tumor-transforming 3, pseudogene
ILMN_2379469	0.000298	6.76e-06	-5.15	3.65731	-0.489	EIF3B	eukaryotic translation initiation factor 3 subunit B
ILMN_3244286	0.000299	6.78e-06	-5.15	3.65383	-0.926	TANC2	tetratricopeptide repeat, ankyrin repeat and coiled-coil containing 2
ILMN_1790352	0.0003	6.82e-06	-5.15	3.64814	-0.843	PIGZ	phosphatidylinositol glycan anchor biosynthesis class Z
ILMN_1691508	0.000301	6.83e-06	-5.15	3.64669	-1.76	PLAUR	plasminogen activator, urokinase receptor
ILMN_1694233	0.000301	6.85e-06	-5.15	3.64365	-1.05	ACYP1	acylphosphatase 1
ILMN_2105923	0.000301	6.86e-06	-5.15	3.64272	-0.619	RHNO1	RAD9-HUS1-RAD1 interacting nuclear orphan 1
ILMN_2343278	0.000302	6.89e-06	5.15	3.63876	1.44	PLPP1	phospholipid phosphatase 1
ILMN_1683121	0.000302	6.89e-06	5.15	3.63827	2.26	CYP2C18	cytochrome P450 family 2 subfamily C member 18
ILMN_2169089	0.000303	6.92e-06	-5.14	3.63388	-0.927	C18orf54	chromosome 18 open reading frame 54
ILMN_1758941	0.000304	6.95e-06	5.14	3.62953	0.776	REEP5	receptor accessory protein 5
ILMN_1769615	0.000305	6.99e-06	5.14	3.62428	1.47	FLRT2	fibronectin leucine rich transmembrane protein 2
ILMN_1781400	0.000305	7e-06	5.14	3.62313	2.02	SLC7A2	solute carrier family 7 member 2
ILMN_1859946	0.000305	7e-06	-5.14	3.62296	-0.822	UHMK1	U2AF homology motif (UHM) kinase 1
ILMN_1891455	0.000306	7.02e-06	-5.14	3.62006	-0.735
ILMN_1768004	0.000306	7.03e-06	5.14	3.61932	1.12	PDCD4	programmed cell death 4 (neoplastic transformation inhibitor)
ILMN_1809364	0.000306	7.05e-06	5.14	3.61652	1.22	NTF3	neurotrophin 3
ILMN_3274671	0.000307	7.07e-06	5.14	3.61364	0.622	FGF14-AS2	FGF14 antisense RNA 2
ILMN_3216336	0.000308	7.1e-06	5.14	3.60953	1.67
ILMN_2412384	0.000309	7.13e-06	-5.14	3.60569	-1.57
ILMN_1748093	0.00031	7.17e-06	-5.13	3.60039	-1.11	PAFAH1B3	platelet activating factor acetylhydrolase 1b catalytic subunit 3
ILMN_1682727	0.000311	7.21e-06	5.13	3.59516	1.45	JAZF1	JAZF zinc finger 1
ILMN_1741224	0.000311	7.21e-06	-5.13	3.59488	-0.844	GPR137C	G protein-coupled receptor 137C
ILMN_1763129	0.000311	7.21e-06	-5.13	3.59428	-0.71	DCTPP1	dCTP pyrophosphatase 1
ILMN_1741727	0.000312	7.24e-06	5.13	3.59069	1.38	QPCT	glutaminyl-peptide cyclotransferase
ILMN_1758315	0.000312	7.24e-06	5.13	3.59062	1.37	SLC9A9	solute carrier family 9 member A9
ILMN_1772131	0.000314	7.3e-06	5.13	3.58303	2.15
ILMN_2119535	0.000315	7.32e-06	-5.13	3.58006	-0.437	RIPK1	receptor interacting serine/threonine kinase 1
ILMN_2314208	0.000316	7.36e-06	-5.13	3.57466	-0.522
ILMN_2334243	0.000316	7.37e-06	-5.13	3.57443	-0.657	CREB1	cAMP responsive element binding protein 1
ILMN_3242105	0.000317	7.4e-06	-5.12	3.56938	-1.82
ILMN_2083243	0.000318	7.43e-06	-5.12	3.56625	-0.771	MNAT1	MNAT1, CDK activating kinase assembly factor
ILMN_1803691	0.000318	7.45e-06	-5.12	3.56303	-1.25	ARTN	artemin
ILMN_1706502	0.000318	7.46e-06	-5.12	3.5627	-1.12	EIF2AK2	eukaryotic translation initiation factor 2 alpha kinase 2
ILMN_2408987	0.000318	7.46e-06	5.12	3.56192	1.1	SMARCD3	SWI/SNF related, matrix associated, actin dependent regulator of chromatin, subfamily d, member 3
ILMN_2212590	0.000318	7.47e-06	-5.12	3.56071	-0.666	TMEM170A	transmembrane protein 170A
ILMN_1755115	0.000318	7.48e-06	5.12	3.55991	0.637	RPL23	ribosomal protein L23
ILMN_1753885	0.00032	7.51e-06	-5.12	3.55512	-0.4	YTHDF1	YTH N6-methyladenosine RNA binding protein 1
ILMN_1727220	0.000321	7.56e-06	5.12	3.54969	4.95	CRNN	cornulin
ILMN_1737084	0.000323	7.6e-06	-5.12	3.54453	-0.764	TXLNA	taxilin alpha
ILMN_1654392	0.000327	7.7e-06	-5.11	3.53185	-0.789	KHNYN	KH and NYN domain containing
ILMN_1691143	0.000327	7.72e-06	5.11	3.52906	0.638	RAB18	RAB18, member RAS oncogene family
ILMN_1808220	0.000328	7.76e-06	5.11	3.52449	3.63	LCE3E	late cornified envelope 3E
ILMN_1785198	0.000331	7.83e-06	-5.11	3.51551	-0.538	POLE3	DNA polymerase epsilon 3, accessory subunit
ILMN_1715173	0.000331	7.84e-06	-5.11	3.51459	-1.09	RPS6KA1	ribosomal protein S6 kinase A1
ILMN_1810474	0.000331	7.85e-06	-5.11	3.51328	-0.543	UBE2I	ubiquitin conjugating enzyme E2 I
ILMN_2055036	0.000332	7.87e-06	5.1	3.51081	1.36	KLHDC1	kelch domain containing 1
ILMN_2344204	0.000332	7.89e-06	-5.1	3.50892	-0.476	PRR13	proline rich 13
ILMN_1808566	0.000333	7.91e-06	-5.1	3.50543	-0.805	MFSD13A	major facilitator superfamily domain containing 13A
ILMN_1802646	0.000334	7.94e-06	5.1	3.50278	2.02	EPHB6	EPH receptor B6
ILMN_2189842	0.000335	7.97e-06	-5.1	3.49816	-0.695	SNORA10	small nucleolar RNA, H/ACA box 10
ILMN_3200597	0.000336	8e-06	5.1	3.49446	0.798
ILMN_1756910	0.000336	8.01e-06	-5.1	3.49335	-0.803	PLA2G15	phospholipase A2 group XV
ILMN_3248301	0.00034	8.12e-06	5.1	3.48036	0.771	ZNF583	zinc finger protein 583
ILMN_1749396	0.00034	8.12e-06	-5.1	3.48019	-1.22	LSR	lipolysis stimulated lipoprotein receptor
ILMN_2117716	0.000343	8.21e-06	-5.09	3.46961	-0.634	AKAP17A	A-kinase anchoring protein 17A
ILMN_1670970	0.000344	8.23e-06	5.09	3.4675	0.729	PPP3CA	protein phosphatase 3 catalytic subunit alpha
ILMN_2156267	0.000344	8.24e-06	-5.09	3.46608	-0.504	EIF2AK1	eukaryotic translation initiation factor 2 alpha kinase 1
ILMN_1673548	0.000344	8.26e-06	5.09	3.46423	2.25	LGALSL	galectin like
ILMN_3249101	0.000345	8.28e-06	5.09	3.46156	1.44	SDR9C7	short chain dehydrogenase/reductase family 9C, member 7
ILMN_1736940	0.000348	8.36e-06	-5.09	3.45307	-0.947	HPRT1	hypoxanthine phosphoribosyltransferase 1
ILMN_3284429	0.000349	8.39e-06	-5.09	3.44944	-1.62	SMIM22	small integral membrane protein 22
ILMN_1773885	0.000349	8.41e-06	-5.08	3.44675	-0.675	DMAP1	DNA methyltransferase 1 associated protein 1
ILMN_1761820	0.00035	8.43e-06	-5.08	3.4446	-1.26	EDARADD	EDAR associated death domain
ILMN_1757408	0.00035	8.44e-06	5.08	3.4439	1.06	ZNF256	zinc finger protein 256
ILMN_2203588	0.00035	8.45e-06	5.08	3.44293	0.919	MYL5	myosin light chain 5
ILMN_1713369	0.000352	8.52e-06	5.08	3.43409	0.839	RPL13A	ribosomal protein L13a
ILMN_1737862	0.000353	8.54e-06	-5.08	3.43193	-0.626	PSMB4	proteasome subunit beta 4
ILMN_1683932	0.000357	8.65e-06	5.08	3.42021	0.65	ZNF425	zinc finger protein 425
ILMN_1796245	0.000359	8.72e-06	-5.07	3.41242	-0.844	DNASE2	deoxyribonuclease 2, lysosomal
ILMN_2411745	0.00036	8.74e-06	5.07	3.41054	1.19	EML1	echinoderm microtubule associated protein like 1
ILMN_1651405	0.00036	8.75e-06	-5.07	3.40857	-0.987	BRD9	bromodomain containing 9
ILMN_1681016	0.00036	8.76e-06	-5.07	3.40758	-0.498	SPNS1	sphingolipid transporter 1 (putative)
ILMN_1683492	0.000361	8.79e-06	-5.07	3.40421	-1.44	SLC52A1	solute carrier family 52 member 1
ILMN_2367258	0.000363	8.84e-06	5.07	3.39945	1.22	SMOX	spermine oxidase
ILMN_1789384	0.000363	8.85e-06	-5.07	3.39845	-0.956	QSOX2	quiescin sulfhydryl oxidase 2
ILMN_2289093	0.000365	8.9e-06	-5.07	3.39235	-1.37	RNF213	ring finger protein 213
ILMN_1669982	0.000365	8.91e-06	5.07	3.39113	0.883	CCDC85A	coiled-coil domain containing 85A
ILMN_1656285	0.000365	8.92e-06	5.07	3.39043	1.35	METTL7A	methyltransferase like 7A
ILMN_1716736	0.000365	8.95e-06	-5.06	3.38677	-0.425	CD80	CD80 molecule
ILMN_2411116	0.000365	8.96e-06	-5.06	3.38618	-0.549	FGFR1OP	FGFR1 oncogene partner
ILMN_1745471	0.000365	8.98e-06	-5.06	3.38456	-0.922	IRF9	interferon regulatory factor 9
ILMN_1710428	0.000365	8.98e-06	-5.06	3.38454	-0.563	CDK1	cyclin dependent kinase 1
ILMN_2385918	0.000366	8.99e-06	5.06	3.38306	0.768	GNRHR	gonadotropin releasing hormone receptor
ILMN_1666019	0.000366	9.01e-06	-5.06	3.38135	-0.291	ADNP	activity dependent neuroprotector homeobox
ILMN_1800341	0.000366	9.01e-06	-5.06	3.38074	-2.27	WDR66	WD repeat domain 66
ILMN_1715991	0.000369	9.1e-06	5.06	3.3716	2.06	SDPR	serum deprivation response
ILMN_1792669	0.000373	9.21e-06	-5.06	3.35931	-0.733	HLCS	holocarboxylase synthetase
ILMN_3181411	0.000373	9.22e-06	5.06	3.35874	0.992	ATL1	atlastin GTPase 1
ILMN_1729775	0.000373	9.23e-06	-5.06	3.3573	-0.631	OPA1	OPA1, mitochondrial dynamin like GTPase
ILMN_2324561	0.000373	9.24e-06	-5.06	3.35693	-0.469	SLC7A6	solute carrier family 7 member 6
ILMN_1725750	0.000373	9.24e-06	-5.06	3.35655	-1.53
ILMN_1729563	0.000374	9.27e-06	5.05	3.35331	0.998	UGDH	UDP-glucose 6-dehydrogenase
ILMN_1755862	0.000379	9.4e-06	-5.05	3.34036	-0.786	PFAS	phosphoribosylformylglycinamidine synthase
ILMN_1659343	0.000381	9.47e-06	-5.05	3.33307	-0.844	BOLA2	bolA family member 2
ILMN_1699491	0.000384	9.56e-06	-5.04	3.32411	-1.21	DMRTA2	DMRT like family A2
ILMN_2089329	0.000384	9.57e-06	5.04	3.32311	1.43	SPRY2	sprouty RTK signaling antagonist 2
ILMN_1669607	0.000385	9.6e-06	-5.04	3.31951	-0.795	PHKG2	phosphorylase kinase catalytic subunit gamma 2
ILMN_1787843	0.000385	9.61e-06	5.04	3.31931	0.783	HSDL2	hydroxysteroid dehydrogenase like 2
ILMN_1862737	0.000385	9.62e-06	5.04	3.31837	0.96
ILMN_1738530	0.000386	9.64e-06	-5.04	3.3158	-0.847	ATAD3A	ATPase family, AAA domain containing 3A
ILMN_1784380	0.000386	9.65e-06	-5.04	3.31452	-0.639	DTX3L	deltex E3 ubiquitin ligase 3L
ILMN_3245659	0.000386	9.66e-06	-5.04	3.31394	-0.763	ERI1	exoribonuclease 1
ILMN_2309180	0.00039	9.76e-06	5.04	3.30378	1.27	SMARCD3	SWI/SNF related, matrix associated, actin dependent regulator of chromatin, subfamily d, member 3
ILMN_1766914	0.000392	9.82e-06	5.04	3.29837	2.49	MFAP4	microfibrillar associated protein 4
ILMN_1721657	0.000396	9.94e-06	5.03	3.28673	0.875	RSU1	Ras suppressor protein 1
ILMN_2049343	0.000396	9.96e-06	-5.03	3.28508	-0.575
ILMN_3300471	0.000396	9.96e-06	5.03	3.28486	0.699
ILMN_1789096	0.000396	9.98e-06	-5.03	3.28317	-1.48	SLC51A	solute carrier family 51 alpha subunit
ILMN_1700257	0.000396	9.98e-06	5.03	3.28257	0.854	C4orf32	chromosome 4 open reading frame 32
ILMN_1672350	0.000396	9.99e-06	5.03	3.28185	1.78	JAM2	junctional adhesion molecule 2
ILMN_1696046	0.000399	1.01e-05	-5.03	3.27417	-0.719	SIVA1	SIVA1 apoptosis inducing factor
ILMN_1669352	0.000401	1.01e-05	5.03	3.26666	3.25	LY6G6C	lymphocyte antigen 6 complex, locus G6C
ILMN_1787897	0.000401	1.02e-05	-5.03	3.26624	-2.39	CXCL1	C-X-C motif chemokine ligand 1
ILMN_1665797	0.000402	1.02e-05	-5.03	3.26425	-0.677	CSE1L	chromosome segregation 1 like
ILMN_1898453	0.000402	1.02e-05	-5.03	3.26399	-0.773
ILMN_2163723	0.000403	1.02e-05	-5.02	3.26047	-3.28	KRT7	keratin 7
ILMN_1806037	0.000407	1.03e-05	-5.02	3.2505	-1.82	TK1	thymidine kinase 1
ILMN_2233454	0.000407	1.03e-05	5.02	3.24866	1.29	SPTLC3	serine palmitoyltransferase long chain base subunit 3
ILMN_1710416	0.000411	1.04e-05	5.02	3.23901	1.11	HS3ST6	heparan sulfate-glucosamine 3-sulfotransferase 6
ILMN_1803094	0.000418	1.06e-05	5.01	3.22114	1.45	PDGFD	platelet derived growth factor D
ILMN_1730809	0.000424	1.08e-05	-5.01	3.20577	-1.19	SLC29A2	solute carrier family 29 member 2
ILMN_1667114	0.000424	1.08e-05	5.01	3.20565	0.868	RPSAP58	ribosomal protein SA pseudogene 58
ILMN_1651328	0.000425	1.09e-05	-5.01	3.20174	-0.561
ILMN_1812898	0.000426	1.09e-05	5	3.19988	0.366	ZNF132	zinc finger protein 132
ILMN_1815933	0.000428	1.09e-05	-5	3.19532	-0.54	MRM2	mitochondrial rRNA methyltransferase 2
ILMN_3290385	0.000428	1.09e-05	5	3.19433	0.876
ILMN_1665655	0.00043	1.1e-05	-5	3.18894	-0.491	CTDSPL2	CTD small phosphatase like 2
ILMN_2368530	0.00043	1.1e-05	-5	3.18687	-1.85	IL32	interleukin 32
ILMN_3234963	0.00043	1.1e-05	-5	3.18672	-0.419
ILMN_3236130	0.000432	1.11e-05	5	3.18115	1
ILMN_1671928	0.000432	1.11e-05	5	3.18109	1.5	PROS1	protein S (alpha)
ILMN_1655497	0.000434	1.12e-05	5	3.17436	1.07	EIF4B	eukaryotic translation initiation factor 4B
ILMN_1668408	0.000435	1.12e-05	-5	3.17234	-0.71
ILMN_3248906	0.000438	1.13e-05	4.99	3.16245	0.514	ZC4H2	zinc finger C4H2-type containing
ILMN_1797116	0.000438	1.13e-05	4.99	3.16229	1.94
ILMN_1808837	0.000441	1.14e-05	4.99	3.15576	1.27
ILMN_2355738	0.000441	1.14e-05	-4.99	3.15478	-1.02	INCENP	inner centromere protein
ILMN_1808898	0.000453	1.17e-05	4.98	3.12781	1.17	NPR2	natriuretic peptide receptor 2
ILMN_1692121	0.000455	1.18e-05	4.98	3.12363	0.655	USO1	USO1 vesicle transport factor
ILMN_1677092	0.000455	1.18e-05	4.98	3.12201	1.29	GEM	GTP binding protein overexpressed in skeletal muscle
ILMN_1757370	0.000455	1.18e-05	4.98	3.12056	0.888	SMPD1	sphingomyelin phosphodiesterase 1
ILMN_1696031	0.000457	1.19e-05	-4.98	3.11654	-0.582
ILMN_1773017	0.000464	1.21e-05	-4.97	3.10042	-1.52	EXOC3L4	exocyst complex component 3 like 4
ILMN_2350114	0.000465	1.21e-05	4.97	3.09785	0.968	TRIM13	tripartite motif containing 13
ILMN_2097858	0.000466	1.21e-05	4.97	3.09422	0.796	CIPC	CLOCK interacting pacemaker
ILMN_3298215	0.000466	1.22e-05	4.97	3.09371	0.712
ILMN_1810431	0.000468	1.22e-05	4.97	3.08992	1.47
ILMN_1802923	0.000473	1.23e-05	-4.97	3.07887	-0.966	APOC2	apolipoprotein C2
ILMN_2151056	0.000478	1.25e-05	4.96	3.06765	0.986	BORCS7	BLOC-1 related complex subunit 7
ILMN_1788019	0.000479	1.25e-05	4.96	3.06366	1.16	LAMA2	laminin subunit alpha 2
ILMN_2302118	0.00048	1.26e-05	-4.96	3.06109	-0.997	CCDC50	coiled-coil domain containing 50
ILMN_1665425	0.000481	1.26e-05	4.96	3.0582	1.56	RPRM	reprimo, TP53 dependent G2 arrest mediator candidate
ILMN_1651365	0.000482	1.27e-05	4.96	3.0551	2.06	ZBED2	zinc finger BED-type containing 2
ILMN_1722648	0.000489	1.28e-05	-4.95	3.04127	-0.636	SF3B4	splicing factor 3b subunit 4
ILMN_2346649	0.00049	1.29e-05	-4.95	3.03877	-0.546	ZNF473	zinc finger protein 473
ILMN_1695797	0.000491	1.29e-05	-4.95	3.0357	-0.584	NCOA6	nuclear receptor coactivator 6
ILMN_1781388	0.000492	1.3e-05	4.95	3.03252	2.53	PGM5	phosphoglucomutase 5
ILMN_1788053	0.000492	1.3e-05	4.95	3.03112	0.584	SLC25A12	solute carrier family 25 member 12
ILMN_1802611	0.000494	1.3e-05	-4.95	3.02694	-0.702	SPEN	spen family transcriptional repressor
ILMN_1796018	0.000494	1.31e-05	4.95	3.02531	0.562	NFATC4	nuclear factor of activated T-cells 4
ILMN_1793859	0.000494	1.31e-05	4.95	3.02474	1.42	ALDH2	aldehyde dehydrogenase 2 family (mitochondrial)
ILMN_1750324	0.000496	1.31e-05	4.95	3.02122	2.62	IGFBP5	insulin like growth factor binding protein 5
ILMN_2403446	0.000504	1.33e-05	-4.94	3.00496	-0.493	ABHD2	abhydrolase domain containing 2
ILMN_1694840	0.000508	1.34e-05	4.94	2.9964	1.44	MATN2	matrilin 2
ILMN_2115340	0.000514	1.36e-05	-4.93	2.98346	-1.04	HIST2H4A	histone cluster 2, H4a
ILMN_2145250	0.000514	1.36e-05	4.93	2.98308	0.974	NACAP1	nascent polypeptide associated complex alpha subunit pseudogene 1
ILMN_1676440	0.00052	1.38e-05	-4.93	2.97078	-0.907
ILMN_2110281	0.000522	1.39e-05	4.93	2.96656	0.675	UFC1	ubiquitin-fold modifier conjugating enzyme 1
ILMN_1790173	0.000523	1.39e-05	4.93	2.96361	0.774
ILMN_2320330	0.000523	1.39e-05	4.93	2.96256	4.13	MAL	mal, T-cell differentiation protein
ILMN_1704196	0.000525	1.4e-05	-4.93	2.95775	-1.31	DSG2	desmoglein 2
ILMN_1676302	0.000527	1.41e-05	-4.93	2.95384	-1.08	PCED1A	PC-esterase domain containing 1A
ILMN_1741465	0.000527	1.41e-05	-4.92	2.95268	-0.936	PTPRH	protein tyrosine phosphatase, receptor type H
ILMN_1739429	0.000527	1.41e-05	-4.92	2.95197	-1.03	HS6ST2	heparan sulfate 6-O-sulfotransferase 2
ILMN_2174127	0.000527	1.41e-05	-4.92	2.95027	-1.32	DCBLD2	discoidin, CUB and LCCL domain containing 2
ILMN_1769458	0.000527	1.41e-05	4.92	2.95016	1.4	SPIN2B	spindlin family member 2B
ILMN_1800317	0.000528	1.41e-05	4.92	2.94819	1.79	WNT5A	Wnt family member 5A
ILMN_1786039	0.000529	1.42e-05	-4.92	2.9459	-0.537	RNF34	ring finger protein 34
ILMN_1801913	0.000537	1.44e-05	-4.92	2.93008	-0.759	PPIH	peptidylprolyl isomerase H
ILMN_2401436	0.000539	1.45e-05	-4.92	2.92634	-0.983	PKMYT1	protein kinase, membrane associated tyrosine/threonine 1
ILMN_3310491	0.000539	1.45e-05	4.92	2.92469	1.07
ILMN_1658010	0.000544	1.46e-05	-4.91	2.9161	-0.449	CENPI	centromere protein I
ILMN_1655645	0.000546	1.47e-05	-4.91	2.91146	-1.02	AK2	adenylate kinase 2
ILMN_2056087	0.000546	1.47e-05	4.91	2.91066	1.47	IGF1	insulin like growth factor 1
ILMN_2362346	0.000549	1.48e-05	-4.91	2.90457	-0.871	TRPV4	transient receptor potential cation channel subfamily V member 4
ILMN_1730999	0.000549	1.48e-05	-4.91	2.90273	-0.589	TPR	translocated promoter region, nuclear basket protein
ILMN_2347145	0.000549	1.48e-05	4.91	2.9025	2.19	DCN	decorin
ILMN_2267787	0.00055	1.49e-05	-4.91	2.90044	-0.855	HPS1	HPS1, biogenesis of lysosomal organelles complex 3 subunit 1
ILMN_1760718	0.000555	1.5e-05	-4.9	2.89045	-0.795	ZMIZ2	zinc finger MIZ-type containing 2
ILMN_1774062	0.000557	1.51e-05	-4.9	2.88531	-0.533	SLC25A5	solute carrier family 25 member 5
ILMN_1676946	0.000559	1.52e-05	-4.9	2.88197	-0.957	AP3M2	adaptor related protein complex 3 mu 2 subunit
ILMN_1815682	0.000559	1.52e-05	-4.9	2.88043	-0.946	HMCES	5-hydroxymethylcytosine (hmC) binding, ES cell-specific
ILMN_1694268	0.000564	1.53e-05	-4.9	2.87125	-1.82	HES6	hes family bHLH transcription factor 6
ILMN_1656868	0.000564	1.53e-05	-4.9	2.8712	-0.946	NPIPB3	nuclear pore complex interacting protein family member B3
ILMN_3292056	0.000565	1.54e-05	4.9	2.86904	0.777
ILMN_1718395	0.000565	1.54e-05	4.9	2.86665	4.74	LCE3D	late cornified envelope 3D
ILMN_1673673	0.000566	1.54e-05	-4.9	2.86537	-1.48	PBK	PDZ binding kinase
ILMN_1651819	0.000569	1.55e-05	4.89	2.85843	0.763	GALNT11	polypeptide N-acetylgalactosaminyltransferase 11
ILMN_1745242	0.000569	1.55e-05	-4.89	2.85789	-0.863	PLSCR1	phospholipid scramblase 1
ILMN_1659405	0.00057	1.56e-05	4.89	2.85491	0.72
ILMN_1773262	0.000572	1.57e-05	-4.89	2.851	-0.983	ESM1	endothelial cell specific molecule 1
ILMN_1714327	0.000576	1.58e-05	-4.89	2.8444	-0.457	SETD1A	SET domain containing 1A
ILMN_1656378	0.000577	1.58e-05	4.89	2.84112	0.781	NMT2	N-myristoyltransferase 2
ILMN_2376859	0.000578	1.58e-05	4.89	2.83977	0.956	PDGFD	platelet derived growth factor D
ILMN_1777740	0.000579	1.59e-05	-4.89	2.83643	-0.996	THEM6	thioesterase superfamily member 6
ILMN_1796316	0.000581	1.59e-05	-4.89	2.83296	-2.77	MMP9	matrix metallopeptidase 9
ILMN_3304111	0.000581	1.6e-05	-4.89	2.8312	-0.943
ILMN_2325338	0.000583	1.6e-05	-4.88	2.82722	-1.51	APOL2	apolipoprotein L2
ILMN_1738093	0.000585	1.61e-05	-4.88	2.82414	-1.05	RNFT2	ring finger protein, transmembrane 2
ILMN_2054928	0.00059	1.62e-05	-4.88	2.81516	-0.361	XPNPEP3	X-prolyl aminopeptidase 3
ILMN_1697095	0.00059	1.63e-05	-4.88	2.81264	-0.278
ILMN_2098418	0.00059	1.63e-05	4.88	2.81253	1.66	GATSL3	GATS protein like 3
ILMN_1772702	0.000592	1.63e-05	4.88	2.80933	0.611	SRSF8	serine and arginine rich splicing factor 8
ILMN_1775380	0.000596	1.65e-05	4.88	2.80063	1.06	SMOX	spermine oxidase
ILMN_3248127	0.000597	1.65e-05	4.87	2.79841	1.74	FAM25C	family with sequence similarity 25 member C
ILMN_2151368	0.000598	1.66e-05	-4.87	2.79641	-0.916	NOL12	nucleolar protein 12
ILMN_2188862	0.000598	1.66e-05	-4.87	2.79556	-2.1	GDF15	growth differentiation factor 15
ILMN_1741391	0.000598	1.66e-05	4.87	2.79466	0.652	RALGAPA1	Ral GTPase activating protein catalytic alpha subunit 1
ILMN_3185144	0.000598	1.66e-05	4.87	2.79376	0.571
ILMN_3300797	0.000599	1.66e-05	-4.87	2.79184	-0.487
ILMN_2387952	0.000601	1.67e-05	4.87	2.78814	1.44	FAM134B	family with sequence similarity 134 member B
ILMN_2072622	0.000601	1.67e-05	-4.87	2.78699	-1.22	ERVMER34-1	endogenous retrovirus group MER34 member 1
ILMN_1655382	0.000607	1.69e-05	-4.87	2.77642	-0.541	DCLRE1B	DNA cross-link repair 1B
ILMN_1782070	0.000609	1.7e-05	-4.87	2.77213	-1.11	NPL	N-acetylneuraminate pyruvate lyase
ILMN_3277137	0.000609	1.7e-05	4.87	2.77199	0.821
ILMN_1788192	0.00061	1.7e-05	4.87	2.77007	1.49	ARMCX1	armadillo repeat containing, X-linked 1
ILMN_1738742	0.000616	1.72e-05	-4.86	2.75918	-2.02	PLAT	plasminogen activator, tissue type
ILMN_1806165	0.000616	1.72e-05	-4.86	2.75796	-1.28	HSPA6	heat shock protein family A (Hsp70) member 6
ILMN_1772706	0.000618	1.73e-05	4.86	2.75373	1.4	BORCS7	BLOC-1 related complex subunit 7
ILMN_1672176	0.000618	1.73e-05	4.86	2.75306	1.07	SMPD2	sphingomyelin phosphodiesterase 2
ILMN_1756685	0.000618	1.73e-05	4.86	2.75277	1.41	DEPTOR	DEP domain containing MTOR-interacting protein
ILMN_2219512	0.000622	1.75e-05	-4.86	2.74623	-0.719	NPHP4	nephronophthisis 4
ILMN_1660730	0.000623	1.75e-05	4.86	2.74326	0.806	SLC7A3	solute carrier family 7 member 3
ILMN_3255124	0.000624	1.75e-05	4.86	2.74176	0.64	ATL1	atlastin GTPase 1
ILMN_1710150	0.000626	1.76e-05	-4.85	2.73783	-0.389
ILMN_2334205	0.000631	1.78e-05	-4.85	2.72973	-0.504	ERCC6L	ERCC excision repair 6 like, spindle assembly checkpoint helicase
ILMN_1737653	0.000631	1.78e-05	4.85	2.72819	3.36	KRT78	keratin 78
ILMN_2334204	0.000635	1.79e-05	-4.85	2.7207	-0.618	ERCC6L	ERCC excision repair 6 like, spindle assembly checkpoint helicase
ILMN_1665660	0.000638	1.8e-05	-4.85	2.71669	-0.463
ILMN_2408938	0.00064	1.81e-05	4.85	2.7123	1.86	LRRC20	leucine rich repeat containing 20
ILMN_2302654	0.000643	1.82e-05	-4.84	2.70641	-0.339	LRP8	LDL receptor related protein 8
ILMN_1752793	0.000645	1.83e-05	4.84	2.70365	0.893	SAP18	Sin3A associated protein 18
ILMN_2372040	0.000645	1.83e-05	-4.84	2.70104	-0.802	MTFP1	mitochondrial fission process 1
ILMN_1815859	0.000645	1.83e-05	-4.84	2.70094	-0.728	ERCC2	ERCC excision repair 2, TFIIH core complex helicase subunit
ILMN_1694587	0.000647	1.84e-05	4.84	2.69773	1.14	EEF1B2	eukaryotic translation elongation factor 1 beta 2
ILMN_1715463	0.000648	1.84e-05	4.84	2.69505	1.53	SOSTDC1	sclerostin domain containing 1
ILMN_1797693	0.000648	1.84e-05	-4.84	2.69485	-0.999	BRI3BP	BRI3 binding protein
ILMN_1763875	0.000648	1.84e-05	-4.84	2.6935	-0.519	ABCF1	ATP binding cassette subfamily F member 1
ILMN_1676955	0.00065	1.85e-05	-4.84	2.68995	-0.935	TYK2	tyrosine kinase 2
ILMN_1691567	0.000653	1.86e-05	4.84	2.68465	0.787	GNPDA2	glucosamine-6-phosphate deaminase 2
ILMN_1681526	0.000654	1.86e-05	4.84	2.68333	2.02	SLC5A1	solute carrier family 5 member 1
ILMN_1723087	0.000654	1.87e-05	-4.84	2.68149	-0.96	MDK	midkine (neurite growth-promoting factor 2)
ILMN_3255792	0.000658	1.88e-05	-4.83	2.67565	-0.508
ILMN_1814204	0.000664	1.9e-05	-4.83	2.66655	-0.628	DNAJC28	DnaJ heat shock protein family (Hsp40) member C28
ILMN_1772888	0.000664	1.9e-05	4.83	2.66584	0.93
ILMN_1792671	0.00067	1.92e-05	4.83	2.65556	0.952	C12orf29	chromosome 12 open reading frame 29
ILMN_1797107	0.000671	1.92e-05	-4.83	2.65293	-0.384	SCLT1	sodium channel and clathrin linker 1
ILMN_1668863	0.000675	1.94e-05	-4.83	2.64695	-1.36	LYPD1	LY6/PLAUR domain containing 1
ILMN_1661622	0.000675	1.94e-05	-4.83	2.6467	-0.83	TBC1D7	TBC1 domain family member 7
ILMN_1723035	0.000684	1.97e-05	-4.82	2.63231	-2.06	OLR1	oxidized low density lipoprotein receptor 1
ILMN_1798681	0.000692	1.99e-05	4.82	2.62069	0.601	GABRA6	gamma-aminobutyric acid type A receptor alpha6 subunit
ILMN_3249073	0.000692	1.99e-05	4.82	2.6204	1.81	FAM25G	family with sequence similarity 25 member G
ILMN_1765696	0.000694	2e-05	-4.82	2.61643	-0.346	FARSB	phenylalanyl-tRNA synthetase beta subunit
ILMN_1748883	0.000698	2.01e-05	-4.81	2.60977	-1	CDKN2D	cyclin dependent kinase inhibitor 2D
ILMN_1819384	0.000703	2.03e-05	4.81	2.60111	1.69
ILMN_1759872	0.000703	2.03e-05	-4.81	2.60076	-0.329
ILMN_1713523	0.000703	2.03e-05	-4.81	2.60056	-1.27	KBTBD12	kelch repeat and BTB domain containing 12
ILMN_1744034	0.000703	2.03e-05	4.81	2.60027	0.707	GPR27	G protein-coupled receptor 27
ILMN_1798030	0.000706	2.04e-05	-4.81	2.59602	-1.11	XPR1	xenotropic and polytropic retrovirus receptor 1
ILMN_1734476	0.000706	2.05e-05	-4.81	2.59448	-0.698	KIF2A	kinesin family member 2A
ILMN_1667260	0.00071	2.06e-05	4.81	2.58792	0.663	MAPK3	mitogen-activated protein kinase 3
ILMN_1688534	0.000711	2.06e-05	-4.81	2.5867	-0.714	EIF2B5	eukaryotic translation initiation factor 2B subunit epsilon
ILMN_3243268	0.000712	2.07e-05	-4.8	2.58399	-0.417	ALG10	ALG10, alpha-1,2-glucosyltransferase
ILMN_1701361	0.000712	2.07e-05	4.8	2.58338	0.599	LURAP1L	leucine rich adaptor protein 1 like
ILMN_2297069	0.000717	2.09e-05	-4.8	2.57473	-0.481	TCAF1	TRPM8 channel associated factor 1
ILMN_1746948	0.000717	2.09e-05	4.8	2.57457	0.901	MYL5	myosin light chain 5
ILMN_1776151	0.000717	2.09e-05	4.8	2.57383	1.61	OLFML1	olfactomedin like 1
ILMN_1655635	0.000731	2.13e-05	-4.8	2.55488	-0.571	METTL3	methyltransferase like 3
ILMN_3225121	0.000739	2.16e-05	4.79	2.54288	0.695
ILMN_1700728	0.000739	2.16e-05	-4.79	2.54279	-1.59	KRTCAP3	keratinocyte associated protein 3
ILMN_1791375	0.000741	2.17e-05	-4.79	2.53963	-1.04
ILMN_1663723	0.000741	2.17e-05	4.79	2.53799	1.12	SLC13A4	solute carrier family 13 member 4
ILMN_1712298	0.000741	2.17e-05	4.79	2.53786	0.853	ANKRD46	ankyrin repeat domain 46
ILMN_1714808	0.000741	2.17e-05	-4.79	2.53774	-0.962
ILMN_2135984	0.000741	2.17e-05	-4.79	2.53658	-0.81	MASTL	microtubule associated serine/threonine kinase like
ILMN_1910908	0.000747	2.19e-05	-4.79	2.52839	-1.42
ILMN_2328280	0.00075	2.2e-05	-4.79	2.52346	-0.978	ACTL6A	actin like 6A
ILMN_2325394	0.000753	2.21e-05	-4.78	2.51891	-0.717	MSH5	mutS homolog 5
ILMN_1777322	0.000758	2.23e-05	-4.78	2.51198	-0.725	FAM91A1	family with sequence similarity 91 member A1
ILMN_2070052	0.000758	2.23e-05	-4.78	2.5117	-0.872
ILMN_1659894	0.000758	2.23e-05	4.78	2.51046	0.508
ILMN_3242229	0.000758	2.23e-05	4.78	2.50961	1.71
ILMN_2402341	0.000779	2.3e-05	4.77	2.48209	0.811	MAPK3	mitogen-activated protein kinase 3
ILMN_1696537	0.000779	2.3e-05	4.77	2.48176	1.56	DDIT4L	DNA damage inducible transcript 4 like
ILMN_2397484	0.000781	2.31e-05	-4.77	2.47793	-0.481	GJC1	gap junction protein gamma 1
ILMN_3239343	0.000781	2.31e-05	-4.77	2.47746	-1.04
ILMN_1771832	0.000782	2.31e-05	-4.77	2.47597	-0.795
ILMN_1775883	0.000782	2.32e-05	4.77	2.47525	1.89	IVL	involucrin
ILMN_1801090	0.000788	2.34e-05	4.77	2.46637	0.58	KRT222	keratin 222
ILMN_3211887	0.000788	2.34e-05	4.77	2.46599	1.08
ILMN_2367883	0.000791	2.35e-05	4.76	2.4616	1.38	GEM	GTP binding protein overexpressed in skeletal muscle
ILMN_1762316	0.0008	2.38e-05	-4.76	2.45076	-0.659	CPSF3L	cleavage and polyadenylation specific factor 3-like
ILMN_1700024	0.0008	2.38e-05	4.76	2.45003	1.07	UST	uronyl 2-sulfotransferase
ILMN_1662419	0.00081	2.41e-05	4.76	2.43759	1.95	COX7A1	cytochrome c oxidase subunit 7A1
ILMN_1736103	0.000813	2.42e-05	4.76	2.43263	0.952	ITPR2	inositol 1,4,5-trisphosphate receptor type 2
ILMN_2400143	0.000817	2.44e-05	4.75	2.42707	0.653	RPL32	ribosomal protein L32
ILMN_2324574	0.000821	2.45e-05	4.75	2.42215	0.722	RALGAPA1	Ral GTPase activating protein catalytic alpha subunit 1
ILMN_1685441	0.000822	2.45e-05	4.75	2.42009	1.27	ASAP3	ArfGAP with SH3 domain, ankyrin repeat and PH domain 3
ILMN_1697529	0.000827	2.47e-05	4.75	2.41391	0.586	RNF10	ring finger protein 10
ILMN_1772369	0.000827	2.47e-05	-4.75	2.41299	-0.525	PDHA1	pyruvate dehydrogenase (lipoamide) alpha 1
ILMN_1680102	0.000835	2.5e-05	4.75	2.4027	0.788	C11orf45	chromosome 11 open reading frame 45
ILMN_1709590	0.000837	2.51e-05	4.74	2.39979	2.42	PGM5	phosphoglucomutase 5
ILMN_1813753	0.000838	2.51e-05	4.74	2.39783	1.04	PTN	pleiotrophin
ILMN_1756424	0.000839	2.52e-05	4.74	2.39555	0.203	SNX21	sorting nexin family member 21
ILMN_1702866	0.000841	2.53e-05	-4.74	2.39249	-0.598
ILMN_1754076	0.000841	2.53e-05	4.74	2.39232	1.09	CACNA2D3	calcium voltage-gated channel auxiliary subunit alpha2delta 3
ILMN_1768930	0.000842	2.53e-05	-4.74	2.39019	-0.452	U2AF2	U2 small nuclear RNA auxiliary factor 2
ILMN_1665212	0.000842	2.53e-05	-4.74	2.38979	-0.568	EDC4	enhancer of mRNA decapping 4
ILMN_1715392	0.000844	2.54e-05	-4.74	2.38674	-0.642	PRPF3	pre-mRNA processing factor 3
ILMN_1783285	0.00085	2.56e-05	-4.74	2.37855	-0.878	CTPS1	CTP synthase 1
ILMN_1692332	0.00085	2.56e-05	4.74	2.37777	3.31	ALOX12B	arachidonate 12-lipoxygenase, 12R type
ILMN_1815673	0.000857	2.59e-05	4.73	2.36952	1.48	DKK3	dickkopf WNT signaling pathway inhibitor 3
ILMN_2222065	0.000857	2.59e-05	4.73	2.3689	0.756	FZD1	frizzled class receptor 1
ILMN_1689001	0.000859	2.6e-05	-4.73	2.36565	-0.649	CDK4	cyclin dependent kinase 4
ILMN_1665909	0.000859	2.6e-05	-4.73	2.36531	-0.677	LASP1	LIM and SH3 protein 1
ILMN_2357386	0.000862	2.61e-05	-4.73	2.36074	-0.505	FKTN	fukutin
ILMN_1680129	0.000862	2.61e-05	-4.73	2.36029	-0.597	NSUN2	NOP2/Sun RNA methyltransferase family member 2
ILMN_1737965	0.000865	2.62e-05	4.73	2.35666	2.39	ELOVL4	ELOVL fatty acid elongase 4
ILMN_2143314	0.000867	2.63e-05	-4.73	2.35291	-0.558	SPIB	Spi-B transcription factor
ILMN_1748057	0.00087	2.64e-05	4.73	2.34957	1.22	CERS4	ceramide synthase 4
ILMN_1729546	0.00087	2.64e-05	-4.73	2.34864	-0.842	C19orf54	chromosome 19 open reading frame 54
ILMN_1683562	0.000877	2.67e-05	-4.72	2.33964	-0.688	SNRPG	small nuclear ribonucleoprotein polypeptide G
ILMN_1760303	0.00088	2.68e-05	4.72	2.33588	1.54	PIK3R1	phosphoinositide-3-kinase regulatory subunit 1
ILMN_1902251	0.000882	2.69e-05	-4.72	2.33317	-0.54
ILMN_1685415	0.000887	2.71e-05	4.72	2.32657	0.849	HBP1	HMG-box transcription factor 1
ILMN_1765310	0.000889	2.71e-05	4.72	2.32431	2.09	TCEAL2	transcription elongation factor A like 2
ILMN_1666191	0.00089	2.72e-05	4.72	2.32288	3.29	KLK13	kallikrein related peptidase 13
ILMN_1655348	0.000893	2.73e-05	4.72	2.31881	1.32	GPR1	G protein-coupled receptor 1
ILMN_1782504	0.000894	2.74e-05	-4.72	2.31612	-0.59	MTERF3	mitochondrial transcription termination factor 3
ILMN_1655921	0.000896	2.74e-05	-4.72	2.31313	-0.526	GTF2E1	general transcription factor IIE subunit 1
ILMN_3242186	0.000896	2.75e-05	4.72	2.31269	0.685
ILMN_1678669	0.000898	2.75e-05	-4.72	2.31036	-0.804	RRM2	ribonucleotide reductase regulatory subunit M2
ILMN_1776052	0.000908	2.79e-05	-4.71	2.29872	-0.814
ILMN_1766010	0.00091	2.8e-05	-4.71	2.29525	-0.776	YARS	tyrosyl-tRNA synthetase
ILMN_1656900	0.00091	2.8e-05	-4.71	2.29486	-0.986	SULT1A1	sulfotransferase family 1A member 1
ILMN_3288783	0.00091	2.8e-05	4.71	2.29452	1.05
ILMN_1777564	0.000913	2.81e-05	-4.71	2.29024	-1.21	MAD2L1	MAD2 mitotic arrest deficient-like 1 (yeast)
ILMN_2380771	0.00092	2.83e-05	-4.71	2.28272	-0.666	AKR1A1	aldo-keto reductase family 1 member A1
ILMN_1766435	0.00093	2.86e-05	-4.7	2.27201	-0.442	WBP11	WW domain binding protein 11
ILMN_2180929	0.00093	2.87e-05	-4.7	2.27085	-0.54	SLC16A12	solute carrier family 16 member 12
ILMN_1700182	0.000937	2.89e-05	-4.7	2.2628	-0.534
ILMN_1807277	0.000937	2.89e-05	-4.7	2.26245	-1.73	IFI30	IFI30, lysosomal thiol reductase
ILMN_2219466	0.000937	2.9e-05	-4.7	2.26044	-0.855	APOBEC3B	apolipoprotein B mRNA editing enzyme catalytic subunit 3B
ILMN_2226324	0.000937	2.9e-05	4.7	2.25975	0.678	MPC1	mitochondrial pyruvate carrier 1
ILMN_1768035	0.000937	2.9e-05	-4.7	2.25962	-1.31	MMP12	matrix metallopeptidase 12
ILMN_1789364	0.00095	2.95e-05	-4.69	2.24519	-0.766	ZNF789	zinc finger protein 789
ILMN_1812226	0.00095	2.95e-05	-4.69	2.24509	-1.09	ICAM1	intercellular adhesion molecule 1
ILMN_1694240	0.00095	2.95e-05	-4.69	2.24421	-0.586	MAP2K1	mitogen-activated protein kinase kinase 1
ILMN_2405018	0.000952	2.96e-05	4.69	2.24141	0.845	PPP1CB	protein phosphatase 1 catalytic subunit beta
ILMN_2325506	0.000957	2.97e-05	-4.69	2.23613	-1.38	BCAS4	breast carcinoma amplified sequence 4
ILMN_1805842	0.000961	2.99e-05	4.69	2.23176	2.14	FHL1	four and a half LIM domains 1
ILMN_1676749	0.000971	3.02e-05	4.69	2.22091	0.938	MAATS1	MYCBP associated and testis expressed 1
ILMN_1723158	0.000972	3.03e-05	-4.69	2.21935	-0.775	NOP2	NOP2 nucleolar protein
ILMN_2366391	0.000983	3.06e-05	-4.68	2.20738	-0.501	PRDX1	peroxiredoxin 1
ILMN_2319825	0.000983	3.07e-05	-4.68	2.20683	-0.96	ACYP1	acylphosphatase 1
ILMN_1763011	0.000983	3.07e-05	-4.68	2.20643	-1.36	SUGCT	succinyl-CoA:glutarate-CoA transferase
ILMN_1727458	0.000983	3.07e-05	-4.68	2.20591	-0.619	HDAC1	histone deacetylase 1
ILMN_1714278	0.000985	3.08e-05	-4.68	2.20238	-0.711	MSANTD3	Myb/SANT DNA binding domain containing 3
ILMN_1658152	0.000989	3.09e-05	-4.68	2.1986	-0.566	MAP3K10	mitogen-activated protein kinase kinase kinase 10
ILMN_3235148	0.000989	3.1e-05	4.68	2.19767	0.674	RPL23AP87	ribosomal protein L23a pseudogene 87
ILMN_1776516	0.000991	3.11e-05	-4.68	2.19456	-1.44	ITPKA	inositol-trisphosphate 3-kinase A
ILMN_1687785	0.000991	3.11e-05	4.68	2.19378	0.727	PPA2	pyrophosphatase (inorganic) 2
ILMN_1651800	0.000993	3.12e-05	4.68	2.19177	0.864	GSTM4	glutathione S-transferase mu 4
ILMN_2133090	0.000993	3.12e-05	4.68	2.19063	1.22	SDR9C7	short chain dehydrogenase/reductase family 9C, member 7
ILMN_1853876	0.000993	3.12e-05	4.68	2.18898	1.07	TMEM64	transmembrane protein 64
ILMN_1685824	0.000993	3.13e-05	-4.68	2.18813	-1.23	B4GALT5	beta-1,4-galactosyltransferase 5
ILMN_2215656	0.000993	3.13e-05	-4.68	2.18787	-0.693	MAGOH	mago homolog, exon junction complex core component
ILMN_1754051	0.000993	3.13e-05	-4.68	2.18765	-0.878	RMI1	RecQ mediated genome instability 1
ILMN_2305407	0.001	3.15e-05	4.67	2.18062	1.54	ZBTB16	zinc finger and BTB domain containing 16
ILMN_2104106	0.00101	3.18e-05	-4.67	2.17253	-1.04	XPR1	xenotropic and polytropic retrovirus receptor 1
ILMN_2400183	0.00101	3.19e-05	4.67	2.16886	0.635	DPH5	diphthamide biosynthesis 5
ILMN_1660633	0.00101	3.19e-05	-4.67	2.16762	-0.422	CAMK2N2	calcium/calmodulin dependent protein kinase II inhibitor 2
ILMN_2350122	0.00101	3.2e-05	4.67	2.16689	1.07	TRIM13	tripartite motif containing 13
ILMN_3241834	0.00101	3.2e-05	4.67	2.16619	0.846
ILMN_1796923	0.00102	3.22e-05	-4.67	2.15989	-1.01	LOC81691	exonuclease NEF-sp
ILMN_2271149	0.00103	3.25e-05	4.66	2.15067	1.99	PGM5	phosphoglucomutase 5
ILMN_1765523	0.00103	3.26e-05	4.66	2.14781	0.885	TOLLIP	toll interacting protein
ILMN_1813260	0.00103	3.28e-05	-4.66	2.14317	-0.675	TIMM17B	translocase of inner mitochondrial membrane 17 homolog B (yeast)
ILMN_1910676	0.00103	3.28e-05	4.66	2.14204	0.579
ILMN_2388547	0.00103	3.28e-05	-4.66	2.14182	-1.89	EPSTI1	epithelial stromal interaction 1 (breast)
ILMN_1726815	0.00104	3.3e-05	-4.66	2.1368	-0.705	HIST1H3G	histone cluster 1, H3g
ILMN_1657860	0.00104	3.3e-05	4.66	2.13675	0.672	MINOS1	mitochondrial inner membrane organizing system 1
ILMN_1811616	0.00104	3.3e-05	4.66	2.13568	0.557	EEPD1	endonuclease/exonuclease/phosphatase family domain containing 1
ILMN_1768396	0.00104	3.31e-05	-4.66	2.13286	-0.462	AURKAIP1	aurora kinase A interacting protein 1
ILMN_1722127	0.00104	3.32e-05	-4.66	2.13191	-0.823	RAD54B	RAD54 homolog B (S. cerevisiae)
ILMN_1720858	0.00104	3.33e-05	-4.66	2.12778	-0.587	ABRACL	ABRA C-terminal like
ILMN_3266197	0.00105	3.36e-05	-4.65	2.12005	-0.453
ILMN_1723480	0.00105	3.36e-05	-4.65	2.11956	-1.33	BST2	bone marrow stromal cell antigen 2
ILMN_2146372	0.00106	3.38e-05	4.65	2.11516	0.947	KCTD6	potassium channel tetramerization domain containing 6
ILMN_1662658	0.00106	3.39e-05	-4.65	2.11116	-0.905	PUS1	pseudouridylate synthase 1
ILMN_1781623	0.00106	3.41e-05	4.65	2.10489	0.571	TEX264	testis expressed 264
ILMN_3203515	0.00107	3.42e-05	4.65	2.10274	1.2
ILMN_3276822	0.00107	3.45e-05	-4.64	2.09541	-0.452
ILMN_2085441	0.00107	3.45e-05	-4.64	2.09455	-0.534	FOXD4L1	forkhead box D4-like 1
ILMN_1759411	0.00108	3.46e-05	-4.64	2.09268	-1.12	BRICD5	BRICHOS domain containing 5
ILMN_1694731	0.00108	3.47e-05	-4.64	2.08868	-0.663	CLCN7	chloride voltage-gated channel 7
ILMN_3247732	0.00108	3.47e-05	-4.64	2.08807	-0.759	ZRSR2	zinc finger CCCH-type, RNA binding motif and serine/arginine rich 2
ILMN_1832656	0.00108	3.48e-05	-4.64	2.08719	-0.461
ILMN_3206390	0.00108	3.49e-05	-4.64	2.08447	-0.278
ILMN_2114568	0.00109	3.5e-05	-4.64	2.07972	-1.94	GBP5	guanylate binding protein 5
ILMN_1711543	0.0011	3.54e-05	-4.64	2.06999	-0.543	C14orf169	chromosome 14 open reading frame 169
ILMN_1731193	0.0011	3.55e-05	-4.64	2.06655	-0.291	BCL2L12	BCL2 like 12
ILMN_2334303	0.0011	3.55e-05	4.64	2.06642	0.626	SEC24B	SEC24 homolog B, COPII coat complex component
ILMN_1775579	0.0011	3.57e-05	-4.63	2.06149	-0.677	ACAD9	acyl-CoA dehydrogenase family member 9
ILMN_1780698	0.00111	3.61e-05	-4.63	2.05171	-0.783	ZFYVE19	zinc finger FYVE-type containing 19
ILMN_1713143	0.00112	3.63e-05	-4.63	2.04646	-0.606	MRPL3	mitochondrial ribosomal protein L3
ILMN_1708160	0.00112	3.64e-05	-4.63	2.04388	-0.819	KPNA2	karyopherin subunit alpha 2
ILMN_2122374	0.00112	3.65e-05	-4.63	2.04099	-0.595	FAM49B	family with sequence similarity 49 member B
ILMN_1764500	0.00112	3.65e-05	4.63	2.04095	0.635	BRK1	BRICK1, SCAR/WAVE actin nucleating complex subunit
ILMN_3307782	0.00113	3.69e-05	-4.62	2.03073	-0.86	FBXL18	F-box and leucine rich repeat protein 18
ILMN_1658995	0.00114	3.69e-05	-4.62	2.02974	-1.23	ACOT9	acyl-CoA thioesterase 9
ILMN_1736533	0.00114	3.69e-05	4.62	2.02927	0.657	RND2	Rho family GTPase 2
ILMN_1678191	0.00114	3.71e-05	4.62	2.02422	0.336	GDF10	growth differentiation factor 10
ILMN_2192683	0.00114	3.72e-05	-4.62	2.02129	-0.662	DHX37	DEAH-box helicase 37
ILMN_1730791	0.00114	3.73e-05	4.62	2.01895	0.519
ILMN_1723020	0.00114	3.73e-05	4.62	2.01847	0.908	MAP3K1	mitogen-activated protein kinase kinase kinase 1
ILMN_1686626	0.00114	3.74e-05	-4.62	2.01798	-0.592	DDX39B	DEAD-box helicase 39B
ILMN_1783497	0.00115	3.76e-05	4.62	2.01232	0.945	PANK1	pantothenate kinase 1
ILMN_1796146	0.00116	3.78e-05	4.62	2.00639	0.715	EIF4E3	eukaryotic translation initiation factor 4E family member 3
ILMN_2078995	0.00116	3.81e-05	4.61	2.0001	0.911	CSRNP3	cysteine and serine rich nuclear protein 3
ILMN_1680239	0.00117	3.82e-05	4.61	1.99684	0.571	NUDT9	nudix hydrolase 9
ILMN_1713744	0.00117	3.83e-05	4.61	1.99536	1.49
ILMN_1785252	0.00117	3.85e-05	-4.61	1.98994	-1.25	SLC26A6	solute carrier family 26 member 6
ILMN_2378100	0.00118	3.86e-05	4.61	1.98704	1.25	FBXL5	F-box and leucine rich repeat protein 5
ILMN_1666512	0.00118	3.86e-05	-4.61	1.98634	-0.57	SKIV2L	Ski2 like RNA helicase
ILMN_1726698	0.00118	3.87e-05	-4.61	1.98423	-0.527	PSME1	proteasome activator subunit 1
ILMN_1691772	0.00118	3.87e-05	-4.61	1.98374	-0.57	ZSCAN29	zinc finger and SCAN domain containing 29
ILMN_1776577	0.00118	3.88e-05	-4.61	1.98164	-0.903	DSCC1	DNA replication and sister chromatid cohesion 1
ILMN_1791759	0.00118	3.9e-05	-4.61	1.97791	-2.56	CXCL10	C-X-C motif chemokine ligand 10
ILMN_1714737	0.00118	3.9e-05	4.61	1.9762	0.706	ASF1A	anti-silencing function 1A histone chaperone
ILMN_1767113	0.00118	3.91e-05	4.61	1.97557	1.02	AOX1	aldehyde oxidase 1
ILMN_3239965	0.00118	3.91e-05	-4.6	1.97479	-2.63	IDO1	indoleamine 2,3-dioxygenase 1
ILMN_1666109	0.00119	3.92e-05	-4.6	1.97296	-1.16	MB	myoglobin
ILMN_1706273	0.00119	3.92e-05	4.6	1.9727	0.618	MOB2	MOB kinase activator 2
ILMN_1681326	0.00119	3.93e-05	4.6	1.96927	2.42
ILMN_1667224	0.00119	3.93e-05	-4.6	1.96866	-1.4	SLAMF8	SLAM family member 8
ILMN_1735364	0.0012	3.98e-05	-4.6	1.95812	-0.239	ANKFY1	ankyrin repeat and FYVE domain containing 1
ILMN_1681890	0.0012	3.98e-05	4.6	1.95721	1.12	DYNLT3	dynein light chain Tctex-type 3
ILMN_1666924	0.0012	3.99e-05	4.6	1.95443	0.784	PINK1	PTEN induced putative kinase 1
ILMN_1911059	0.0012	4e-05	-4.6	1.95311	-0.396
ILMN_3240594	0.0012	4e-05	4.6	1.9529	1.16	RNU4ATAC	RNA, U4atac small nuclear (U12-dependent splicing)
ILMN_1694810	0.00121	4.02e-05	-4.6	1.94781	-1.08	PANX2	pannexin 2
ILMN_1708375	0.00122	4.05e-05	-4.59	1.94019	-1.46	IRF1	interferon regulatory factor 1
ILMN_1806344	0.00123	4.08e-05	-4.59	1.93394	-0.33	TLX3	T-cell leukemia homeobox 3
ILMN_1784602	0.00123	4.08e-05	-4.59	1.93356	-0.891	CDKN1A	cyclin dependent kinase inhibitor 1A
ILMN_1697906	0.00123	4.09e-05	4.59	1.93253	0.671	WBP4	WW domain binding protein 4
ILMN_1707169	0.00123	4.1e-05	-4.59	1.9301	-0.298	AGMAT	agmatinase
ILMN_2141259	0.00123	4.11e-05	-4.59	1.92688	-0.672	SPAG5	sperm associated antigen 5
ILMN_1781155	0.00123	4.12e-05	-4.59	1.92516	-1.49	LYN	LYN proto-oncogene, Src family tyrosine kinase
ILMN_1689327	0.00123	4.12e-05	-4.59	1.92486	-0.762
ILMN_1679025	0.00123	4.13e-05	4.59	1.92296	1.09
ILMN_1716480	0.00124	4.14e-05	-4.59	1.91989	-0.839	ACD	adrenocortical dysplasia homolog
ILMN_1716461	0.00124	4.15e-05	4.59	1.91694	1.12	LGI4	leucine rich repeat LGI family member 4
ILMN_1803464	0.00125	4.19e-05	-4.58	1.90802	-0.922	PHTF1	putative homeodomain transcription factor 1
ILMN_2139943	0.00125	4.19e-05	4.58	1.90733	0.571	RPS3A	ribosomal protein S3A
ILMN_1810875	0.00125	4.2e-05	4.58	1.90675	1.23	SYNGR1	synaptogyrin 1
ILMN_1657347	0.00125	4.21e-05	-4.58	1.90361	-1.76	PODXL2	podocalyxin like 2
ILMN_2328813	0.00126	4.24e-05	-4.58	1.89749	-0.684	DMAP1	DNA methyltransferase 1 associated protein 1
ILMN_1709307	0.00126	4.24e-05	4.58	1.89663	1.32
ILMN_1793990	0.00126	4.24e-05	4.58	1.89619	1.27	ID2	inhibitor of DNA binding 2, HLH protein
ILMN_1684402	0.00127	4.26e-05	4.58	1.89144	0.977	STXBP5	syntaxin binding protein 5
ILMN_1825773	0.00127	4.27e-05	-4.58	1.89123	-0.475
ILMN_1743131	0.00127	4.28e-05	4.58	1.88733	0.395	TOX4	TOX high mobility group box family member 4
ILMN_1768772	0.00127	4.28e-05	4.58	1.88716	1.28	DEGS2	delta 4-desaturase, sphingolipid 2
ILMN_2148527	0.00127	4.29e-05	4.58	1.88598	2.63	H19	H19, imprinted maternally expressed transcript (non-protein coding)
ILMN_1705301	0.00128	4.31e-05	-4.57	1.88166	-1.2	TEAD4	TEA domain transcription factor 4
ILMN_1677038	0.00128	4.33e-05	4.57	1.87687	1.81	CPED1	cadherin like and PC-esterase domain containing 1
ILMN_1688480	0.00128	4.34e-05	4.57	1.87472	1.58	CCND1	cyclin D1
ILMN_2153373	0.00129	4.35e-05	4.57	1.87196	0.759	LRBA	LPS responsive beige-like anchor protein
ILMN_2351638	0.00129	4.36e-05	4.57	1.87014	1.61	BEX4	brain expressed X-linked 4
ILMN_1692706	0.00129	4.37e-05	-4.57	1.86777	-0.484	DCUN1D2	defective in cullin neddylation 1 domain containing 2
ILMN_1867321	0.00129	4.38e-05	-4.57	1.8664	-0.594
ILMN_1765649	0.00129	4.38e-05	-4.57	1.86579	-0.718	IRF3	interferon regulatory factor 3
ILMN_3274470	0.00129	4.39e-05	-4.57	1.86382	-0.285
ILMN_1745785	0.00129	4.4e-05	4.57	1.86164	0.915	NR2F2	nuclear receptor subfamily 2 group F member 2
ILMN_1686906	0.0013	4.41e-05	4.57	1.85946	1.26	TP53INP2	tumor protein p53 inducible nuclear protein 2
ILMN_1795852	0.0013	4.41e-05	-4.57	1.85893	-0.83
ILMN_1735499	0.0013	4.43e-05	-4.57	1.85598	-1.24	DCBLD2	discoidin, CUB and LCCL domain containing 2
ILMN_1791280	0.00131	4.48e-05	4.56	1.84405	1.78	HSPB8	heat shock protein family B (small) member 8
ILMN_2155172	0.00131	4.48e-05	-4.56	1.8438	-0.739	BRIX1	BRX1, biogenesis of ribosomes
ILMN_1822571	0.00133	4.54e-05	-4.56	1.83244	-0.694
ILMN_1704446	0.00133	4.56e-05	-4.56	1.8277	-1.65	SLC6A10P	solute carrier family 6 member 10, pseudogene
ILMN_1677429	0.00135	4.6e-05	4.55	1.81871	1.2	TWIST2	twist family bHLH transcription factor 2
ILMN_1796180	0.00135	4.62e-05	4.55	1.81515	0.786	CRY2	cryptochrome circadian clock 2
ILMN_1748323	0.00135	4.62e-05	4.55	1.81451	2.87	CXCL14	C-X-C motif chemokine ligand 14
ILMN_1724704	0.00136	4.65e-05	-4.55	1.80914	-0.285
ILMN_2044617	0.00136	4.66e-05	-4.55	1.80644	-0.629	MTERF3	mitochondrial transcription termination factor 3
ILMN_3290340	0.00136	4.67e-05	-4.55	1.80469	-0.848
ILMN_1666727	0.00137	4.69e-05	4.55	1.79983	1.13	ZNF586	zinc finger protein 586
ILMN_1690616	0.00137	4.69e-05	4.55	1.79978	1.48
ILMN_1708936	0.00137	4.7e-05	-4.55	1.79891	-0.586	EXOSC3	exosome component 3
ILMN_1806533	0.00137	4.7e-05	4.55	1.79849	1.3	PDE7B	phosphodiesterase 7B
ILMN_1672496	0.00138	4.75e-05	-4.54	1.7881	-0.626	DNAJA1	DnaJ heat shock protein family (Hsp40) member A1
ILMN_1690473	0.00138	4.75e-05	-4.54	1.7876	-0.781	NFKBIB	NFKB inhibitor beta
ILMN_1767111	0.00138	4.77e-05	4.54	1.78538	0.733	ANO10	anoctamin 10
ILMN_1781454	0.00139	4.79e-05	-4.54	1.77998	-0.591	RAE1	ribonucleic acid export 1
ILMN_1747195	0.00139	4.79e-05	-4.54	1.77958	-1.37	PSMB8	proteasome subunit beta 8
ILMN_1730101	0.00139	4.8e-05	4.54	1.77814	1.04	GSPT2	G1 to S phase transition 2
ILMN_1720285	0.0014	4.82e-05	4.54	1.77371	0.586	ESD	esterase D
ILMN_1666739	0.0014	4.83e-05	-4.54	1.77279	-0.666	RBM15	RNA binding motif protein 15
ILMN_3233229	0.0014	4.84e-05	4.54	1.7712	1.14	SNHG7	small nucleolar RNA host gene 7
ILMN_1653466	0.0014	4.85e-05	-4.54	1.76913	-1.11	HES4	hes family bHLH transcription factor 4
ILMN_3189621	0.0014	4.85e-05	-4.54	1.76806	-0.689
ILMN_1687092	0.0014	4.87e-05	4.54	1.76563	0.45	KBTBD4	kelch repeat and BTB domain containing 4
ILMN_2227385	0.00142	4.93e-05	4.53	1.75347	0.453	SLC16A14	solute carrier family 16 member 14
ILMN_2380698	0.00142	4.94e-05	4.53	1.75197	0.688	DSTN	destrin, actin depolymerizing factor
ILMN_1779416	0.00143	4.96e-05	4.53	1.74723	1.45	SCUBE2	signal peptide, CUB domain and EGF like domain containing 2
ILMN_1903487	0.00143	4.96e-05	-4.53	1.74684	-0.24	LOC105370941	uncharacterized LOC105370941
ILMN_2411511	0.00143	4.98e-05	4.53	1.74352	2.96	KLK12	kallikrein related peptidase 12
ILMN_1811313	0.00143	5e-05	4.53	1.74033	1.59	SLIT3	slit guidance ligand 3
ILMN_1683441	0.00145	5.04e-05	-4.52	1.73184	-0.939	NCAPD3	non-SMC condensin II complex subunit D3
ILMN_2322806	0.00145	5.07e-05	4.52	1.72708	1.04
ILMN_1708510	0.00146	5.09e-05	-4.52	1.72161	-0.255	NFATC2IP	nuclear factor of activated T-cells 2 interacting protein
ILMN_2038775	0.00147	5.13e-05	4.52	1.71545	2.15	TUBB2A	tubulin beta 2A class IIa
ILMN_1801832	0.00148	5.16e-05	4.52	1.7091	2.26	PRAC1	prostate cancer susceptibility candidate 1
ILMN_1715908	0.00148	5.17e-05	-4.52	1.70818	-0.627	NCAPH2	non-SMC condensin II complex subunit H2
ILMN_3247139	0.00148	5.18e-05	-4.52	1.70534	-1.19	C17orf96	chromosome 17 open reading frame 96
ILMN_1789244	0.00148	5.19e-05	4.52	1.70316	0.884	SOX8	SRY-box 8
ILMN_1801767	0.00148	5.2e-05	-4.51	1.70176	-1.06	ABHD3	abhydrolase domain containing 3
ILMN_1670796	0.00149	5.21e-05	-4.51	1.69975	-0.721	EXOSC10	exosome component 10
ILMN_3219739	0.00149	5.23e-05	4.51	1.69594	0.933
ILMN_1726210	0.0015	5.27e-05	4.51	1.68955	1.16	GPIHBP1	glycosylphosphatidylinositol anchored high density lipoprotein binding protein 1
ILMN_1686706	0.0015	5.28e-05	4.51	1.68736	0.638	SIGLEC7	sialic acid binding Ig like lectin 7
ILMN_1718946	0.00151	5.33e-05	-4.51	1.67923	-0.516	ADAM10	ADAM metallopeptidase domain 10
ILMN_1685483	0.00151	5.33e-05	4.51	1.67923	2	FETUB	fetuin B
ILMN_3213692	0.00151	5.33e-05	4.51	1.67823	0.978
ILMN_3248384	0.00152	5.34e-05	4.51	1.67611	2.2	PRAC1	prostate cancer susceptibility candidate 1
ILMN_1815071	0.00152	5.35e-05	-4.51	1.67559	-0.436
ILMN_1690040	0.00152	5.35e-05	4.51	1.67488	2.2	TM7SF2	transmembrane 7 superfamily member 2
ILMN_2235785	0.00152	5.37e-05	-4.5	1.67109	-0.552	KCNH6	potassium voltage-gated channel subfamily H member 6
ILMN_3247821	0.00152	5.38e-05	-4.5	1.669	-0.754	TMEM206	transmembrane protein 206
ILMN_2116639	0.00153	5.4e-05	-4.5	1.6667	-0.613	TFDP2	transcription factor Dp-2
ILMN_3285198	0.00153	5.4e-05	-4.5	1.66585	-0.404
ILMN_1906187	0.00153	5.41e-05	4.5	1.66388	1.21	CAMK1D	calcium/calmodulin dependent protein kinase ID
ILMN_1779347	0.00154	5.44e-05	4.5	1.65925	0.628	GARNL3	GTPase activating Rap/RanGAP domain like 3
ILMN_2167922	0.00154	5.45e-05	-4.5	1.65659	-0.763	TRMT5	tRNA methyltransferase 5
ILMN_1788489	0.00154	5.46e-05	-4.5	1.65564	-0.599	HIST1H3F	histone cluster 1, H3f
ILMN_2325337	0.00154	5.46e-05	-4.5	1.65499	-1.48	APOL2	apolipoprotein L2
ILMN_2166457	0.00154	5.46e-05	4.5	1.65487	2.51	HPGD	hydroxyprostaglandin dehydrogenase 15-(NAD)
ILMN_1683888	0.00154	5.47e-05	4.5	1.65372	0.625	SRP72	signal recognition particle 72
ILMN_1671004	0.00154	5.49e-05	-4.5	1.64989	-0.662	POLG2	DNA polymerase gamma 2, accessory subunit
ILMN_1657680	0.00154	5.5e-05	4.5	1.64939	0.749	CCDC69	coiled-coil domain containing 69
ILMN_2160209	0.00155	5.5e-05	-4.5	1.64804	-1.19	EPCAM	epithelial cell adhesion molecule
ILMN_1742731	0.00156	5.56e-05	-4.49	1.63849	-0.653	SLC35A2	solute carrier family 35 member A2
ILMN_1826921	0.00156	5.57e-05	-4.49	1.63601	-1.09	BLACAT1	bladder cancer associated transcript 1 (non-protein coding)
ILMN_3237721	0.00156	5.58e-05	4.49	1.6346	0.459	TANGO6	transport and golgi organization 6 homolog
ILMN_1772540	0.00157	5.61e-05	4.49	1.62938	0.728	ATMIN	ATM interactor
ILMN_3182893	0.00157	5.62e-05	-4.49	1.62834	-0.443
ILMN_1745345	0.00157	5.62e-05	4.49	1.62742	2.41	MT4	metallothionein 4
ILMN_1805792	0.00157	5.63e-05	-4.49	1.62621	-0.732	TRIO	trio Rho guanine nucleotide exchange factor
ILMN_1746831	0.00158	5.66e-05	-4.49	1.62093	-0.571	ZNF114	zinc finger protein 114
ILMN_1761176	0.00158	5.66e-05	-4.49	1.62081	-0.888	GRIPAP1	GRIP1 associated protein 1
ILMN_1706706	0.00158	5.67e-05	-4.49	1.61992	-0.638
ILMN_1657144	0.00159	5.71e-05	-4.48	1.61265	-0.596	IBA57	IBA57 homolog, iron-sulfur cluster assembly
ILMN_1772627	0.0016	5.75e-05	4.48	1.60678	2.43	NSG1	neuron specific gene family member 1
ILMN_3284404	0.0016	5.75e-05	4.48	1.60675	0.228
ILMN_1672834	0.00161	5.78e-05	-4.48	1.60137	-0.604	SSH2	slingshot protein phosphatase 2
ILMN_3208229	0.00161	5.8e-05	4.48	1.59738	0.959
ILMN_1788184	0.00162	5.82e-05	4.48	1.59397	2.29	CIDEA	cell death-inducing DFFA-like effector a
ILMN_1898518	0.00163	5.86e-05	4.48	1.58841	1.05	GFRA1	GDNF family receptor alpha 1
ILMN_1770865	0.00163	5.87e-05	-4.48	1.58601	-0.671	TRIM46	tripartite motif containing 46
ILMN_1783075	0.00163	5.88e-05	-4.48	1.58488	-0.551	MMS22L	MMS22 like, DNA repair protein
ILMN_1701248	0.00163	5.89e-05	-4.48	1.58347	-0.868	TREM2	triggering receptor expressed on myeloid cells 2
ILMN_1654545	0.00163	5.89e-05	-4.48	1.58311	-0.961	CPSF1	cleavage and polyadenylation specific factor 1
ILMN_1742922	0.00164	5.91e-05	-4.47	1.5801	-0.359
ILMN_1664369	0.00165	5.95e-05	-4.47	1.57307	-0.771	DHTKD1	dehydrogenase E1 and transketolase domain containing 1
ILMN_1675640	0.00165	5.96e-05	-4.47	1.57267	-1.26	OAS1	2'-5'-oligoadenylate synthetase 1
ILMN_2086238	0.00165	5.97e-05	-4.47	1.57105	-0.625	SMYD4	SET and MYND domain containing 4
ILMN_1736353	0.00165	5.99e-05	-4.47	1.56745	-0.449	PSMC1	proteasome 26S subunit, ATPase 1
ILMN_1781060	0.00166	6e-05	4.47	1.5655	0.329	SYN2	synapsin II
ILMN_1753342	0.00166	6.01e-05	-4.47	1.56453	-0.979	SAT1	spermidine/spermine N1-acetyltransferase 1
ILMN_1660439	0.00166	6.04e-05	4.47	1.55919	1.51
ILMN_1659085	0.00166	6.04e-05	4.47	1.55861	2.33	WFDC12	WAP four-disulfide core domain 12
ILMN_1767337	0.00167	6.06e-05	-4.47	1.55655	-0.767	SFXN5	sideroflexin 5
ILMN_1688089	0.00167	6.06e-05	4.47	1.55611	0.531	PEBP1	phosphatidylethanolamine binding protein 1
ILMN_3243945	0.00167	6.08e-05	-4.47	1.55309	-0.947	MZT1	mitotic spindle organizing protein 1
ILMN_1767456	0.00167	6.08e-05	4.46	1.5523	0.285
ILMN_1718754	0.00168	6.1e-05	4.46	1.54925	2	CD207	CD207 molecule
ILMN_2191436	0.00168	6.11e-05	-4.46	1.54867	-1.04	POLA1	DNA polymerase alpha 1, catalytic subunit
ILMN_1751079	0.00168	6.11e-05	-4.46	1.54831	-1.14	TAP1	transporter 1, ATP binding cassette subfamily B member
ILMN_1805345	0.00168	6.12e-05	4.46	1.54605	0.766	MOSPD3	motile sperm domain containing 3
ILMN_1812281	0.00168	6.13e-05	4.46	1.5449	3.09	ARG1	arginase 1
ILMN_1748675	0.00168	6.14e-05	4.46	1.5441	3.04	TMPRSS11B	transmembrane protease, serine 11B
ILMN_3249032	0.00168	6.16e-05	-4.46	1.54039	-2.01	EPCAM	epithelial cell adhesion molecule
ILMN_2090397	0.00168	6.16e-05	-4.46	1.54034	-0.578
ILMN_1668605	0.0017	6.23e-05	4.46	1.53031	1.27	NAAA	N-acylethanolamine acid amidase
ILMN_1678919	0.00171	6.25e-05	4.46	1.52711	1.89	YOD1	YOD1 deubiquitinase
ILMN_1806937	0.00171	6.28e-05	-4.45	1.52152	-0.441	BABAM1	BRISC and BRCA1 A complex member 1
ILMN_1693410	0.00172	6.31e-05	-4.45	1.51754	-0.816	BRI3BP	BRI3 binding protein
ILMN_1792495	0.00173	6.33e-05	4.45	1.5143	2	AHNAK	AHNAK nucleoprotein
ILMN_1711799	0.00173	6.34e-05	-4.45	1.5133	-0.688	C9orf40	chromosome 9 open reading frame 40
ILMN_1756311	0.00173	6.34e-05	4.45	1.5131	0.471	UFSP2	UFM1 specific peptidase 2
ILMN_1785444	0.00173	6.35e-05	-4.45	1.51149	-1.29	LEMD1	LEM domain containing 1
ILMN_1764163	0.00173	6.35e-05	-4.45	1.51101	-0.66
ILMN_1661346	0.00173	6.37e-05	4.45	1.50855	0.59
ILMN_2101885	0.00174	6.4e-05	-4.45	1.50466	-0.596	TUBB	tubulin beta class I
ILMN_2182482	0.00174	6.41e-05	-4.45	1.50239	-0.453	SHCBP1	SHC binding and spindle associated 1
ILMN_1797813	0.00174	6.43e-05	-4.45	1.49967	-0.416	SUZ12	SUZ12 polycomb repressive complex 2 subunit
ILMN_1676173	0.00174	6.44e-05	4.45	1.49822	0.602	PARVB	parvin beta
ILMN_1693227	0.00175	6.45e-05	-4.45	1.49662	-0.629	ZC3H7A	zinc finger CCCH-type containing 7A
ILMN_1720484	0.00177	6.53e-05	4.44	1.48513	0.956	CRTAP	cartilage associated protein
ILMN_1780026	0.00177	6.53e-05	4.44	1.48433	0.544	ZNF430	zinc finger protein 430
ILMN_1701854	0.00177	6.55e-05	-4.44	1.48211	-0.581	GNG5	G protein subunit gamma 5
ILMN_1739496	0.00177	6.57e-05	4.44	1.4788	1.64	PRRX1	paired related homeobox 1
ILMN_1653469	0.00178	6.59e-05	4.44	1.47658	0.722	RPL12	ribosomal protein L12
ILMN_1770085	0.00178	6.6e-05	4.44	1.47479	1.15	BTG2	BTG anti-proliferation factor 2
ILMN_2387214	0.00178	6.62e-05	4.44	1.47215	1.17	PALM	paralemmin
ILMN_1713731	0.00178	6.63e-05	4.44	1.471	3.02	ALOX12	arachidonate 12-lipoxygenase, 12S type
ILMN_1717706	0.00178	6.63e-05	4.44	1.47041	1.27	PLK2	polo like kinase 2
ILMN_1808939	0.00179	6.66e-05	4.44	1.46587	0.462	RPS6	ribosomal protein S6
ILMN_1728844	0.00179	6.67e-05	4.44	1.46434	0.418	PTPRN2	protein tyrosine phosphatase, receptor type N2
ILMN_1789463	0.00179	6.67e-05	4.44	1.46416	1.39	FXYD1	FXYD domain containing ion transport regulator 1
ILMN_2337655	0.0018	6.71e-05	-4.43	1.45879	-1.6	WARS	tryptophanyl-tRNA synthetase
ILMN_3245458	0.00181	6.73e-05	-4.43	1.45583	-1.11	SNORA61	small nucleolar RNA, H/ACA box 61
ILMN_2201596	0.00181	6.76e-05	4.43	1.45208	1.03	CYTL1	cytokine like 1
ILMN_1703572	0.00181	6.76e-05	4.43	1.45177	0.609	PCDH20	protocadherin 20
ILMN_1653263	0.00183	6.81e-05	-4.43	1.44424	-1.03	GPRIN1	G protein regulated inducer of neurite outgrowth 1
ILMN_2084073	0.00183	6.82e-05	-4.43	1.44328	-0.869	UCN	urocortin
ILMN_1715416	0.00183	6.83e-05	-4.43	1.44131	-0.69	NUP188	nucleoporin 188
ILMN_1669362	0.00183	6.84e-05	4.43	1.44036	2.43	IGFBP6	insulin like growth factor binding protein 6
ILMN_1810856	0.00183	6.85e-05	4.43	1.43869	0.612	HDAC5	histone deacetylase 5
ILMN_1811636	0.00184	6.88e-05	4.43	1.43443	0.879	IFT57	intraflagellar transport 57
ILMN_3299187	0.00184	6.89e-05	4.43	1.43297	1.21
ILMN_2388484	0.00184	6.9e-05	4.42	1.43284	1.16	MAP2	microtubule associated protein 2
ILMN_3243466	0.00184	6.9e-05	4.42	1.43281	0.975	LIPN	lipase family member N
ILMN_1698487	0.00184	6.9e-05	4.42	1.43172	0.851	SDHD	succinate dehydrogenase complex subunit D
ILMN_1700378	0.00185	6.95e-05	-4.42	1.42581	-0.257	ZWILCH	zwilch kinetochore protein
ILMN_1657145	0.00186	6.98e-05	4.42	1.42085	1.45	MEOX1	mesenchyme homeobox 1
ILMN_1707720	0.00187	7.03e-05	-4.42	1.41427	-0.995	SLC1A5	solute carrier family 1 member 5
ILMN_1731354	0.00187	7.05e-05	-4.42	1.41226	-0.451	PARL	presenilin associated rhomboid like
ILMN_1669878	0.00187	7.05e-05	-4.42	1.41109	-0.712	GUSB	glucuronidase beta
ILMN_1769382	0.00188	7.08e-05	4.42	1.40772	0.355	KBTBD3	kelch repeat and BTB domain containing 3
ILMN_1779470	0.00188	7.1e-05	4.42	1.40538	1.22	ABCG4	ATP binding cassette subfamily G member 4
ILMN_1803856	0.0019	7.17e-05	-4.41	1.39566	-0.613	DKFZP586I1420	uncharacterized protein DKFZp586I1420
ILMN_3249230	0.0019	7.19e-05	-4.41	1.39345	-0.34
ILMN_3279414	0.00191	7.23e-05	4.41	1.38831	1.05
ILMN_1761131	0.00191	7.23e-05	4.41	1.38826	1.05	ECI2	enoyl-CoA delta isomerase 2
ILMN_2149494	0.00192	7.25e-05	-4.41	1.38503	-0.937	NPL	N-acetylneuraminate pyruvate lyase
ILMN_1777691	0.00192	7.27e-05	4.41	1.38287	1.16	ARL9	ADP ribosylation factor like GTPase 9
ILMN_2412860	0.00192	7.28e-05	-4.41	1.38078	-1.43	MCM4	minichromosome maintenance complex component 4
ILMN_2369682	0.00193	7.3e-05	-4.41	1.37901	-0.536	HNRNPA2B1	heterogeneous nuclear ribonucleoprotein A2/B1
ILMN_1679217	0.00193	7.32e-05	4.41	1.37557	1.13	FAM110B	family with sequence similarity 110 member B
ILMN_1718449	0.00193	7.33e-05	-4.41	1.37476	-0.498	NSUN5P2	NOP2/Sun RNA methyltransferase family member 5 pseudogene 2
ILMN_1745501	0.00194	7.36e-05	4.4	1.37097	1.13	DNALI1	dynein axonemal light intermediate chain 1
ILMN_1709623	0.00194	7.37e-05	4.4	1.36919	0.626	MAPK7	mitogen-activated protein kinase 7
ILMN_1752117	0.00194	7.37e-05	4.4	1.36885	0.851	TMEM55A	transmembrane protein 55A
ILMN_3229770	0.00195	7.43e-05	4.4	1.36212	0.697	SKP1	S-phase kinase-associated protein 1
ILMN_1730698	0.00195	7.43e-05	-4.4	1.36133	-0.621	ODF2	outer dense fiber of sperm tails 2
ILMN_1683774	0.00195	7.43e-05	-4.4	1.36129	-0.671	IL2RA	interleukin 2 receptor subunit alpha
ILMN_2398159	0.00195	7.45e-05	4.4	1.35943	1.42	DKK3	dickkopf WNT signaling pathway inhibitor 3
ILMN_1795464	0.00196	7.46e-05	-4.4	1.35774	-0.716	LTA	lymphotoxin alpha
ILMN_1764769	0.00196	7.49e-05	4.4	1.35349	1.26	VWA5A	von Willebrand factor A domain containing 5A
ILMN_1659371	0.00197	7.52e-05	4.4	1.34979	1.17	ADRA2A	adrenoceptor alpha 2A
ILMN_1730631	0.00199	7.62e-05	-4.39	1.3374	-0.552	WDCP	WD repeat and coiled coil containing
ILMN_2369580	0.00199	7.62e-05	-4.39	1.33705	-0.714	NPRL3	NPR3 like, GATOR1 complex subunit
ILMN_1713031	0.00199	7.63e-05	4.39	1.3363	1.24	CPQ	carboxypeptidase Q
ILMN_1807031	0.00199	7.63e-05	4.39	1.33596	0.84	C14orf28	chromosome 14 open reading frame 28
ILMN_2326324	0.002	7.65e-05	-4.39	1.33422	-0.627	LDHC	lactate dehydrogenase C
ILMN_1810025	0.002	7.65e-05	4.39	1.33394	2.29	SLC39A2	solute carrier family 39 member 2
ILMN_3178890	0.002	7.65e-05	4.39	1.33361	0.774
ILMN_1721758	0.00202	7.74e-05	4.39	1.32262	0.465	ID4	inhibitor of DNA binding 4, HLH protein
ILMN_1781383	0.00202	7.76e-05	-4.39	1.32018	-0.541	TONSL	tonsoku-like, DNA repair protein
ILMN_1789176	0.00203	7.79e-05	-4.39	1.31716	-0.375	PSMB1	proteasome subunit beta 1
ILMN_3278132	0.00203	7.8e-05	4.39	1.31551	0.767
ILMN_1745385	0.00203	7.81e-05	-4.39	1.31405	-0.472	HNRNPM	heterogeneous nuclear ribonucleoprotein M
ILMN_1736112	0.00203	7.82e-05	4.38	1.31319	0.853	ARHGAP10	Rho GTPase activating protein 10
ILMN_1672878	0.00204	7.86e-05	4.38	1.30843	0.784	ABR	active BCR-related
ILMN_1795419	0.00204	7.86e-05	4.38	1.30759	0.632	CNPPD1	cyclin Pas1/PHO80 domain containing 1
ILMN_1712386	0.00204	7.87e-05	-4.38	1.30717	-1.03	MIS18A	MIS18 kinetochore protein A
ILMN_1677384	0.00204	7.87e-05	4.38	1.30708	0.8	PTGER3	prostaglandin E receptor 3
ILMN_3305365	0.00204	7.88e-05	-4.38	1.30602	-0.238
ILMN_1683854	0.00204	7.89e-05	-4.38	1.30387	-0.59	ZNF484	zinc finger protein 484
ILMN_2180519	0.00204	7.9e-05	-4.38	1.30374	-0.57	LOC729603	calcineurin like EF-hand protein 1 pseudogene
ILMN_2165354	0.00204	7.9e-05	4.38	1.30306	1.04	DCLK1	doublecortin like kinase 1
ILMN_1709483	0.00205	7.94e-05	-4.38	1.29839	-0.688	MRE11A	MRE11 homolog A, double strand break repair nuclease
ILMN_1651303	0.00206	7.96e-05	4.38	1.29615	0.95	ATP13A4	ATPase 13A4
ILMN_1785061	0.00207	8e-05	-4.38	1.29101	-0.523	EPHB2	EPH receptor B2
ILMN_2142752	0.00207	8.03e-05	4.38	1.28789	0.897	MANSC1	MANSC domain containing 1
ILMN_2286514	0.00208	8.08e-05	-4.37	1.28232	-0.823	GTPBP8	GTP binding protein 8 (putative)
ILMN_1733043	0.00209	8.1e-05	4.37	1.279	0.312	DLG2	discs large MAGUK scaffold protein 2
ILMN_1705153	0.0021	8.14e-05	-4.37	1.2745	-2.01	NEFH	neurofilament heavy polypeptide
ILMN_1714148	0.0021	8.16e-05	-4.37	1.27238	-0.521	NAIF1	nuclear apoptosis inducing factor 1
ILMN_1720695	0.0021	8.18e-05	4.37	1.2699	2.95
ILMN_1803317	0.0021	8.18e-05	-4.37	1.26978	-0.63	SPOUT1	SPOUT domain containing methyltransferase 1
ILMN_1854765	0.00211	8.21e-05	-4.37	1.26617	-1.07
ILMN_1767523	0.00212	8.26e-05	-4.37	1.26117	-1.58	IL17RB	interleukin 17 receptor B
ILMN_1694111	0.00212	8.27e-05	-4.37	1.25997	-0.567	PNKP	polynucleotide kinase 3'-phosphatase
ILMN_1680928	0.00212	8.29e-05	4.37	1.25785	0.623	DNM3	dynamin 3
ILMN_1750521	0.00212	8.29e-05	-4.37	1.2578	-0.391	UCP3	uncoupling protein 3
ILMN_3282829	0.00212	8.29e-05	-4.37	1.25677	-0.523
ILMN_1798619	0.00213	8.31e-05	4.37	1.25484	0.458	KCTD17	potassium channel tetramerization domain containing 17
ILMN_2341467	0.00213	8.34e-05	-4.36	1.25133	-0.467	PARL	presenilin associated rhomboid like
ILMN_2371964	0.00214	8.37e-05	-4.36	1.2481	-0.475	MRPS12	mitochondrial ribosomal protein S12
ILMN_1660880	0.00216	8.44e-05	4.36	1.24016	0.689	RNH1	ribonuclease/angiogenin inhibitor 1
ILMN_2091792	0.00216	8.46e-05	-4.36	1.23762	-1.33	ENTPD6	ectonucleoside triphosphate diphosphohydrolase 6 (putative)
ILMN_1713491	0.00216	8.48e-05	4.36	1.23596	1.34	VAMP2	vesicle associated membrane protein 2
ILMN_1718830	0.00217	8.49e-05	-4.36	1.2346	-0.419	ICE2	interactor of little elongation complex ELL subunit 2
ILMN_1765772	0.00217	8.53e-05	-4.36	1.23003	-0.739	MYO3A	myosin IIIA
ILMN_1812031	0.00218	8.54e-05	4.36	1.22908	1.48	PALM	paralemmin
ILMN_3201088	0.00218	8.54e-05	-4.36	1.22854	-0.292
ILMN_1793537	0.00218	8.58e-05	4.36	1.22481	1.58	MUC15	mucin 15, cell surface associated
ILMN_2072973	0.00218	8.58e-05	-4.36	1.22419	-0.786	TOP3A	topoisomerase (DNA) III alpha
ILMN_1717727	0.00221	8.69e-05	-4.35	1.212	-1.05
ILMN_1691117	0.00222	8.73e-05	-4.35	1.20808	-0.493	DNTTIP1	deoxynucleotidyltransferase terminal interacting protein 1
ILMN_1745811	0.00222	8.73e-05	4.35	1.20785	0.533	TDRD3	tudor domain containing 3
ILMN_1763887	0.00222	8.75e-05	-4.35	1.20612	-0.801	SFI1	SFI1 centrin binding protein
ILMN_1754279	0.00223	8.78e-05	4.35	1.20288	1.05	FBXW7	F-box and WD repeat domain containing 7
ILMN_2251375	0.00223	8.78e-05	-4.35	1.20214	-0.639	ZFP64	ZFP64 zinc finger protein
ILMN_1887174	0.00223	8.8e-05	-4.35	1.20093	-0.764	SPIDR	scaffolding protein involved in DNA repair
ILMN_1884750	0.00223	8.82e-05	-4.35	1.19858	-0.707
ILMN_1814011	0.00224	8.88e-05	4.34	1.19203	0.58
ILMN_1720266	0.00224	8.88e-05	-4.34	1.19172	-0.685
ILMN_1674874	0.00225	8.92e-05	-4.34	1.18707	-0.719	MFSD10	major facilitator superfamily domain containing 10
ILMN_3306168	0.00226	8.94e-05	4.34	1.1856	0.771	MOB4	MOB family member 4, phocein
ILMN_1740426	0.00226	8.94e-05	4.34	1.18518	2.09	RASD1	ras related dexamethasone induced 1
ILMN_2212878	0.00227	8.98e-05	-4.34	1.18094	-0.903	ESM1	endothelial cell specific molecule 1
ILMN_1760143	0.00227	9.01e-05	-4.34	1.178	-0.518	ADRM1	adhesion regulating molecule 1
ILMN_2134765	0.00227	9.02e-05	-4.34	1.17686	-0.664	SAPCD1	suppressor APC domain containing 1
ILMN_1660063	0.00227	9.02e-05	-4.34	1.17684	-0.613	POLE4	DNA polymerase epsilon 4, accessory subunit
ILMN_1732197	0.00227	9.03e-05	4.34	1.17549	0.784	MN1	MN1 proto-oncogene, transcriptional regulator
ILMN_2227757	0.00228	9.07e-05	4.34	1.17118	0.892	PCDHB2	protocadherin beta 2
ILMN_1668353	0.00228	9.09e-05	4.34	1.16947	0.309
ILMN_2376847	0.00228	9.1e-05	4.34	1.16886	1.04	PDE1A	phosphodiesterase 1A
ILMN_1725121	0.00229	9.12e-05	-4.34	1.16679	-0.524	XPO1	exportin 1
ILMN_1722524	0.00229	9.14e-05	-4.33	1.16395	-0.66	GALNT14	polypeptide N-acetylgalactosaminyltransferase 14
ILMN_1741942	0.00229	9.15e-05	-4.33	1.16317	-0.786	STX16	syntaxin 16
ILMN_1772446	0.0023	9.19e-05	-4.33	1.1591	-0.866	FAM222A	family with sequence similarity 222 member A
ILMN_1737184	0.00231	9.24e-05	-4.33	1.15413	-1.25	CDCA7	cell division cycle associated 7
ILMN_1791057	0.00231	9.24e-05	-4.33	1.1537	-1.31	IFNAR2	interferon alpha and beta receptor subunit 2
ILMN_1671046	0.00232	9.29e-05	4.33	1.14881	1.36	HSPB2	heat shock protein family B (small) member 2
ILMN_2142185	0.00233	9.34e-05	4.33	1.14381	1.39	CLEC14A	C-type lectin domain family 14 member A
ILMN_2346479	0.00233	9.34e-05	4.33	1.14331	1.39
ILMN_1758474	0.00233	9.35e-05	4.33	1.14246	0.503	PRKRA	protein activator of interferon induced protein kinase EIF2AK2
ILMN_2388800	0.00233	9.35e-05	4.33	1.14246	1.58	PLPP3	phospholipid phosphatase 3
ILMN_2231020	0.00234	9.37e-05	-4.33	1.14095	-0.465	TMEM185B	transmembrane protein 185B
ILMN_1690625	0.00234	9.37e-05	-4.33	1.14051	-0.645	SLC9A8	solute carrier family 9 member A8
ILMN_1672843	0.00234	9.39e-05	4.33	1.13914	0.754	FBXO8	F-box protein 8
ILMN_1730777	0.00234	9.4e-05	-4.33	1.13764	-2.43	KRT19	keratin 19
ILMN_1804798	0.00234	9.41e-05	4.33	1.13643	1.43
ILMN_1806010	0.00234	9.42e-05	-4.33	1.13603	-0.64	CUL9	cullin 9
ILMN_1848552	0.00234	9.43e-05	4.32	1.13429	1.42	NFIB	nuclear factor I B
ILMN_1787628	0.00234	9.43e-05	-4.32	1.1341	-0.834	NOP56	NOP56 ribonucleoprotein
ILMN_3246388	0.00234	9.44e-05	-4.32	1.13359	-0.765	MED14	mediator complex subunit 14
ILMN_2160210	0.00234	9.45e-05	-4.32	1.1328	-2.26	EPCAM	epithelial cell adhesion molecule
ILMN_3247835	0.00234	9.45e-05	-4.32	1.13245	-0.771	PRR32	proline rich 32
ILMN_1665290	0.00234	9.46e-05	-4.32	1.13168	-0.435
ILMN_1776363	0.00235	9.48e-05	4.32	1.12929	1.07	ANK2	ankyrin 2, neuronal
ILMN_1767446	0.00235	9.51e-05	4.32	1.12643	1.75	RNF150	ring finger protein 150
ILMN_2350970	0.00235	9.52e-05	4.32	1.12562	0.603	SOCS5	suppressor of cytokine signaling 5
ILMN_3208995	0.00236	9.53e-05	-4.32	1.12467	-0.708
ILMN_1809951	0.00236	9.54e-05	-4.32	1.12333	-0.714	ZNF200	zinc finger protein 200
ILMN_1813840	0.00236	9.55e-05	-4.32	1.12219	-0.721	KDM1A	lysine demethylase 1A
ILMN_1677452	0.00236	9.56e-05	-4.32	1.1214	-0.397	REXO4	REX4 homolog, 3'-5' exonuclease
ILMN_2413041	0.00236	9.58e-05	-4.32	1.12002	-0.43	TEAD4	TEA domain transcription factor 4
ILMN_3199438	0.00237	9.59e-05	-4.32	1.11815	-0.62
ILMN_1775405	0.00237	9.64e-05	4.32	1.11371	1.65	ARL4A	ADP ribosylation factor like GTPase 4A
ILMN_1781225	0.00238	9.68e-05	-4.32	1.10963	-0.719
ILMN_1729281	0.00239	9.71e-05	-4.32	1.10628	-0.527	SPHK2	sphingosine kinase 2
ILMN_1787815	0.00239	9.72e-05	-4.32	1.10532	-1.44	TRIB3	tribbles pseudokinase 3
ILMN_3219340	0.00239	9.74e-05	4.31	1.10427	0.497
ILMN_3216979	0.00239	9.74e-05	4.31	1.10415	0.777
ILMN_1759513	0.0024	9.76e-05	4.31	1.10199	1.13	RND3	Rho family GTPase 3
ILMN_3225941	0.0024	9.77e-05	-4.31	1.10085	-0.267
ILMN_2186597	0.0024	9.78e-05	-4.31	1.1	-0.525	RPP21	ribonuclease P/MRP subunit p21
ILMN_1732291	0.0024	9.8e-05	-4.31	1.09788	-0.773
ILMN_1812902	0.00241	9.82e-05	4.31	1.0957	1.45	CYYR1	cysteine and tyrosine rich 1
ILMN_2193591	0.00241	9.84e-05	-4.31	1.09449	-0.942	UNC93B1	unc-93 homolog B1 (C. elegans)
ILMN_1702226	0.00243	9.94e-05	4.31	1.08408	0.955	MIR99AHG	mir-99a-let-7c cluster host gene
ILMN_1702389	0.00245	0.0001	-4.31	1.0787	-0.545	ZC3H3	zinc finger CCCH-type containing 3
ILMN_1737813	0.00246	0.000101	-4.3	1.07377	-0.753
ILMN_1764201	0.00247	0.000101	4.3	1.06733	1.14	MAP2	microtubule associated protein 2
ILMN_2176955	0.00248	0.000102	4.3	1.06398	0.519	CUL5	cullin 5
ILMN_1755215	0.00248	0.000102	4.3	1.0612	1.01	SAMD5	sterile alpha motif domain containing 5
ILMN_3197732	0.0025	0.000103	4.3	1.05505	0.651
ILMN_1707983	0.0025	0.000103	4.3	1.05414	1.69
ILMN_3182762	0.0025	0.000103	4.3	1.05398	0.978
ILMN_3195372	0.00251	0.000103	4.3	1.04776	0.517
ILMN_1657871	0.00253	0.000104	-4.29	1.04209	-1.12	RSAD2	radical S-adenosyl methionine domain containing 2
ILMN_2295879	0.00254	0.000104	-4.29	1.03854	-0.378	NGDN	neuroguidin
ILMN_1726845	0.00254	0.000105	4.29	1.03604	1.87
ILMN_1677607	0.00254	0.000105	4.29	1.03523	1.17	SC5D	sterol-C5-desaturase
ILMN_1782558	0.00255	0.000105	4.29	1.03239	0.871	XG	Xg blood group
ILMN_1811063	0.00255	0.000105	4.29	1.0317	0.544
ILMN_1704154	0.00255	0.000105	4.29	1.03142	1.69	TNFRSF19	TNF receptor superfamily member 19
ILMN_1807493	0.00255	0.000105	4.29	1.02945	1.31	ACVRL1	activin A receptor like type 1
ILMN_3243744	0.00255	0.000105	4.29	1.02862	0.513	EAPP	E2F associated phosphoprotein
ILMN_1685112	0.00256	0.000106	-4.29	1.02689	-0.457	TACO1	translational activator of cytochrome c oxidase I
ILMN_1682857	0.00256	0.000106	4.29	1.02302	0.6	NDUFAF2	NADH:ubiquinone oxidoreductase complex assembly factor 2
ILMN_1686458	0.00257	0.000106	-4.29	1.02035	-0.346	CEP152	centrosomal protein 152
ILMN_1793461	0.00259	0.000107	-4.28	1.01217	-0.275	HIST2H3D	histone cluster 2, H3d
ILMN_2392635	0.00259	0.000107	-4.28	1.01206	-0.402	ABCF1	ATP binding cassette subfamily F member 1
ILMN_1757697	0.0026	0.000108	-4.28	1.00964	-0.66	NEIL3	nei like DNA glycosylase 3
ILMN_1712452	0.0026	0.000108	-4.28	1.00715	-1.12	KIF20B	kinesin family member 20B
ILMN_1656233	0.0026	0.000108	-4.28	1.00519	-0.563	SPDYE8P	speedy/RINGO cell cycle regulator family member E8, pseudogene
ILMN_1735064	0.0026	0.000108	-4.28	1.00433	-0.636
ILMN_1798326	0.0026	0.000108	4.28	1.00381	1.58
ILMN_1907834	0.0026	0.000108	-4.28	1.00346	-1.12
ILMN_1812392	0.00261	0.000108	-4.28	1.00266	-0.38	TMSB10	thymosin beta 10
ILMN_2191720	0.00261	0.000108	4.28	1.0021	0.765	ZNF471	zinc finger protein 471
ILMN_1808245	0.00263	0.000109	4.28	0.99261	1.46	SBSPON	somatomedin B and thrombospondin type 1 domain containing
ILMN_1735055	0.00265	0.00011	-4.27	0.985969	-0.33	TEAD1	TEA domain transcription factor 1
ILMN_1684391	0.00265	0.00011	-4.27	0.984105	-0.994	PLOD1	procollagen-lysine,2-oxoglutarate 5-dioxygenase 1
ILMN_2257833	0.00265	0.00011	4.27	0.983966	0.62	BBS7	Bardet-Biedl syndrome 7
ILMN_2391976	0.00265	0.000111	-4.27	0.982167	-0.779	SLC45A4	solute carrier family 45 member 4
ILMN_1658289	0.00265	0.000111	-4.27	0.980992	-1.12	WDR54	WD repeat domain 54
ILMN_1752159	0.00266	0.000111	4.27	0.977355	1.79	AHNAK	AHNAK nucleoprotein
ILMN_3281599	0.00267	0.000111	4.27	0.975469	0.341
ILMN_2112599	0.00267	0.000112	-4.27	0.973034	-0.624	CFAP20	cilia and flagella associated protein 20
ILMN_1746359	0.00268	0.000112	4.27	0.971555	1.55	RERG	RAS like estrogen regulated growth inhibitor
ILMN_3255061	0.00268	0.000112	-4.27	0.97033	-1.04	SPECC1	sperm antigen with calponin homology and coiled-coil domains 1
ILMN_1655990	0.00269	0.000113	-4.27	0.966603	-0.721	CDK5RAP2	CDK5 regulatory subunit associated protein 2
ILMN_1655915	0.0027	0.000113	-4.27	0.961547	-2.28	MMP11	matrix metallopeptidase 11
ILMN_1788462	0.00271	0.000113	4.27	0.958952	0.534
ILMN_1778078	0.00271	0.000114	-4.26	0.954935	-0.681	VPS16	VPS16, CORVET/HOPS core subunit
ILMN_1665471	0.00271	0.000114	4.26	0.954901	1.06	C2orf54	chromosome 2 open reading frame 54
ILMN_2123567	0.00272	0.000114	-4.26	0.953135	-0.569	SENP2	SUMO1/sentrin/SMT3 specific peptidase 2
ILMN_1753143	0.00273	0.000115	-4.26	0.949267	-1.82	RHPN2	rhophilin Rho GTPase binding protein 2
ILMN_1679800	0.00273	0.000115	-4.26	0.947482	-0.744	BRIX1	BRX1, biogenesis of ribosomes
ILMN_2060212	0.00273	0.000115	-4.26	0.945896	-0.843	TBC1D24	TBC1 domain family member 24
ILMN_3242130	0.00275	0.000116	4.26	0.940164	0.789	LINC00908	long intergenic non-protein coding RNA 908
ILMN_1805158	0.00275	0.000116	-4.26	0.940095	-0.336	TAF1A	TATA-box binding protein associated factor, RNA polymerase I subunit A
ILMN_2274586	0.00275	0.000116	4.26	0.939538	0.843	PKD1L2	polycystin 1 like 2 (gene/pseudogene)
ILMN_1811121	0.00275	0.000116	-4.26	0.937058	-0.553	FAM199X	family with sequence similarity 199, X-linked
ILMN_1657634	0.00277	0.000117	-4.26	0.930303	-0.52	FANCD2	Fanconi anemia complementation group D2
ILMN_2132599	0.00277	0.000117	4.26	0.92969	1.75	ANKRD22	ankyrin repeat domain 22
ILMN_1766446	0.0028	0.000118	4.25	0.918588	0.583
ILMN_1734867	0.0028	0.000118	-4.25	0.918092	-0.64	NR2C1	nuclear receptor subfamily 2 group C member 1
ILMN_1802631	0.00281	0.000119	4.25	0.914357	0.863	AGA	aspartylglucosaminidase
ILMN_3200539	0.00281	0.000119	4.25	0.913247	1.04
ILMN_2401873	0.00281	0.000119	-4.25	0.91277	-1.03
ILMN_1765076	0.00281	0.000119	4.25	0.91227	0.672	APPL2	adaptor protein, phosphotyrosine interacting with PH domain and leucine zipper 2
ILMN_2254635	0.00282	0.00012	-4.25	0.90901	-1.71	ITGAX	integrin subunit alpha X
ILMN_1662524	0.00285	0.000121	4.25	0.898529	1.26	CXCR1	C-X-C motif chemokine receptor 1
ILMN_2058795	0.00285	0.000121	4.24	0.897406	1.54	CPQ	carboxypeptidase Q
ILMN_3249624	0.00285	0.000121	-4.24	0.896871	-0.628	SMG1P1	SMG1P1, nonsense mediated mRNA decay associated PI3K related kinase pseudogene 1
ILMN_3256004	0.00286	0.000121	-4.24	0.894095	-0.693
ILMN_1709486	0.00286	0.000122	4.24	0.893421	1.64	SRPX	sushi repeat containing protein, X-linked
ILMN_1810172	0.00287	0.000122	4.24	0.890116	2.87	SFRP4	secreted frizzled related protein 4
ILMN_2339835	0.00287	0.000122	4.24	0.889887	1.67	PTGS1	prostaglandin-endoperoxide synthase 1
ILMN_1694325	0.00287	0.000122	4.24	0.888413	1.29	NFIX	nuclear factor I X
ILMN_2332105	0.00287	0.000122	-4.24	0.887958	-0.602	WRNIP1	Werner helicase interacting protein 1
ILMN_1761921	0.00287	0.000122	-4.24	0.887688	-0.537	IL12RB2	interleukin 12 receptor subunit beta 2
ILMN_1706015	0.00287	0.000122	4.24	0.887146	1.29	FAM43A	family with sequence similarity 43 member A
ILMN_1713751	0.00288	0.000123	-4.24	0.884473	-1.5	ADAM19	ADAM metallopeptidase domain 19
ILMN_3226291	0.00288	0.000123	4.24	0.883999	1.32
ILMN_1807379	0.00288	0.000123	-4.24	0.882684	-0.435	WHSC1L1	Wolf-Hirschhorn syndrome candidate 1-like 1
ILMN_3293114	0.00288	0.000123	4.24	0.88085	0.862
ILMN_2126706	0.00289	0.000124	-4.24	0.876413	-1.19	LMNB1	lamin B1
ILMN_1705753	0.00289	0.000124	-4.24	0.87625	-0.759	CMSS1	cms1 ribosomal small subunit homolog (yeast)
ILMN_2340131	0.0029	0.000124	4.24	0.872853	0.425	MAPK10	mitogen-activated protein kinase 10
ILMN_2051408	0.0029	0.000124	-4.24	0.871386	-0.651	PNPT1	polyribonucleotide nucleotidyltransferase 1
ILMN_1754584	0.0029	0.000124	-4.24	0.871161	-0.236	POLR2J4	RNA polymerase II subunit J4, pseudogene
ILMN_2317923	0.0029	0.000124	-4.24	0.8705	-1.46	TMEM132A	transmembrane protein 132A
ILMN_1694780	0.00292	0.000125	-4.23	0.863337	-1.26	GCHFR	GTP cyclohydrolase I feedback regulator
ILMN_2097793	0.00293	0.000126	4.23	0.861619	0.613	ZBTB4	zinc finger and BTB domain containing 4
ILMN_1754220	0.00293	0.000126	-4.23	0.859551	-0.675	SF3A2	splicing factor 3a subunit 2
ILMN_2125017	0.00293	0.000126	-4.23	0.859212	-0.417	TIGIT	T-cell immunoreceptor with Ig and ITIM domains
ILMN_1778890	0.00294	0.000126	-4.23	0.856502	-0.716	LRR1	leucine rich repeat protein 1
ILMN_2149935	0.00295	0.000127	-4.23	0.852155	-0.633	CC2D1B	coiled-coil and C2 domain containing 1B
ILMN_1695271	0.00295	0.000127	-4.23	0.851688	-1.05	RPP25	ribonuclease P/MRP subunit p25
ILMN_2137084	0.00295	0.000127	-4.23	0.8515	-0.712	LIN9	lin-9 DREAM MuvB core complex component
ILMN_1665964	0.00295	0.000127	4.23	0.850245	1.21	GAB2	GRB2 associated binding protein 2
ILMN_1742677	0.00296	0.000127	4.23	0.847895	1.1	HOXB13	homeobox B13
ILMN_1728019	0.00296	0.000128	-4.23	0.845764	-0.942	PML	promyelocytic leukemia
ILMN_1806634	0.00296	0.000128	-4.23	0.845203	-0.608	NNT	nicotinamide nucleotide transhydrogenase
ILMN_3237627	0.00296	0.000128	4.23	0.844453	0.849	LOC154761	family with sequence similarity 115, member C pseudogene
ILMN_2124425	0.00297	0.000128	4.23	0.841822	1.78	KLK9	kallikrein related peptidase 9
ILMN_1730940	0.00297	0.000128	-4.23	0.840354	-0.399	KLHDC3	kelch domain containing 3
ILMN_1777528	0.00298	0.000129	-4.22	0.839014	-0.572	NCBP1	nuclear cap binding protein subunit 1
ILMN_1690523	0.00298	0.000129	4.22	0.838013	1.67	LRRC20	leucine rich repeat containing 20
ILMN_2265654	0.00298	0.000129	-4.22	0.837731	-0.476	UBE2C	ubiquitin conjugating enzyme E2 C
ILMN_3238554	0.00298	0.000129	-4.22	0.837276	-0.861	SNORA80A	small nucleolar RNA, H/ACA box 80A
ILMN_1704873	0.00298	0.000129	-4.22	0.834632	-0.682	TCEB1	transcription elongation factor B subunit 1
ILMN_1734602	0.00298	0.000129	-4.22	0.834554	-0.715	SRRM2	serine/arginine repetitive matrix 2
ILMN_1733356	0.003	0.00013	4.22	0.829522	0.839	MOB4	MOB family member 4, phocein
ILMN_3307926	0.00301	0.000131	-4.22	0.824949	-0.392	GRK2	G protein-coupled receptor kinase 2
ILMN_2375879	0.00302	0.000131	-4.22	0.819444	-1.48	VEGFA	vascular endothelial growth factor A
ILMN_1803452	0.00303	0.000132	4.22	0.81591	3.54	CRCT1	cysteine rich C-terminal 1
ILMN_1752884	0.00303	0.000132	4.22	0.815321	2.11	AADACL2	arylacetamide deacetylase like 2
ILMN_1786598	0.00304	0.000132	4.22	0.813979	1.2	COL14A1	collagen type XIV alpha 1 chain
ILMN_1754458	0.00305	0.000133	-4.22	0.810165	-0.753	SDHAP1	succinate dehydrogenase complex flavoprotein subunit A pseudogene 1
ILMN_1749846	0.00305	0.000133	4.21	0.809758	0.995	OMD	osteomodulin
ILMN_1789405	0.00305	0.000133	-4.21	0.808811	-0.646	TANGO2	transport and golgi organization 2 homolog
ILMN_1714335	0.00306	0.000133	-4.21	0.805986	-1.38	RDH10	retinol dehydrogenase 10 (all-trans)
ILMN_1707631	0.00307	0.000134	-4.21	0.801837	-0.724	MED10	mediator complex subunit 10
ILMN_1775473	0.00307	0.000134	4.21	0.800068	0.972
ILMN_3297398	0.00307	0.000134	-4.21	0.799905	-0.384
ILMN_1904135	0.00307	0.000134	-4.21	0.798544	-0.595	LOC102725126///FRG1HP	FSHD region gene 1 pseudogene///FSHD region gene 1 family member H, pseudogene
ILMN_1670809	0.00307	0.000134	-4.21	0.797528	-0.812	NRM	nurim (nuclear envelope membrane protein)
ILMN_2367428	0.00308	0.000135	-4.21	0.796122	-0.675	FAM96A	family with sequence similarity 96 member A
ILMN_3241051	0.00309	0.000135	4.21	0.793045	0.662
ILMN_2362911	0.00309	0.000135	-4.21	0.792253	-0.771
ILMN_1735712	0.00312	0.000137	4.21	0.782394	4.34	KRT1	keratin 1
ILMN_3249361	0.00312	0.000137	-4.21	0.781868	-0.518	NOS2	nitric oxide synthase 2
ILMN_2368535	0.00312	0.000137	4.2	0.780201	0.606	FBXO17	F-box protein 17
ILMN_1694269	0.00312	0.000137	-4.2	0.780057	-0.592	CCDC93	coiled-coil domain containing 93
ILMN_2189306	0.00312	0.000137	4.2	0.778468	0.502	ROBO2	roundabout guidance receptor 2
ILMN_1664348	0.00313	0.000137	4.2	0.777231	0.368	PNPLA4	patatin like phospholipase domain containing 4
ILMN_1789357	0.00313	0.000138	4.2	0.774388	2.02	DLX3	distal-less homeobox 3
ILMN_1656310	0.00313	0.000138	-4.2	0.77415	-2.35	IDO1	indoleamine 2,3-dioxygenase 1
ILMN_1788607	0.00314	0.000138	4.2	0.771562	0.582	RPL23A	ribosomal protein L23a
ILMN_1791838	0.00315	0.000139	-4.2	0.765964	-0.52	LYG1	lysozyme g1
ILMN_3289100	0.00315	0.000139	4.2	0.765771	1.35
ILMN_1744046	0.00315	0.000139	4.2	0.765509	0.964	DIAPH2	diaphanous related formin 2
ILMN_1743357	0.00317	0.00014	4.2	0.761849	0.875	XPNPEP2	X-prolyl aminopeptidase 2
ILMN_1713679	0.00317	0.00014	4.2	0.758655	0.948	MREG	melanoregulin
ILMN_3226899	0.00317	0.00014	4.2	0.758217	0.295
ILMN_2087941	0.00318	0.00014	4.2	0.755975	0.818	ENTPD3	ectonucleoside triphosphate diphosphohydrolase 3
ILMN_3306388	0.00319	0.000141	-4.2	0.753395	-0.51
ILMN_1708167	0.00319	0.000141	-4.2	0.752871	-0.947	CDCP1	CUB domain containing protein 1
ILMN_2402558	0.00321	0.000142	4.19	0.744387	0.702	ZHX1	zinc fingers and homeoboxes 1
ILMN_1725417	0.00323	0.000143	4.19	0.739109	1.47	NELL2	neural EGFL like 2
ILMN_3280496	0.00323	0.000143	4.19	0.737457	0.917
ILMN_3213531	0.00323	0.000143	4.19	0.737262	0.476
ILMN_1765979	0.00323	0.000143	4.19	0.736703	2.13	VSIG10L	V-set and immunoglobulin domain containing 10 like
ILMN_2229877	0.00324	0.000144	4.19	0.73518	1.61	PCDH18	protocadherin 18
ILMN_1676449	0.00324	0.000144	4.19	0.734268	1.68	SLIT2	slit guidance ligand 2
ILMN_1657760	0.00324	0.000144	-4.19	0.734177	-1.06	SYT17	synaptotagmin 17
ILMN_1811114	0.00324	0.000144	-4.19	0.733746	-0.895	SDS	serine dehydratase
ILMN_1703006	0.00325	0.000144	-4.19	0.728941	-0.382	MTCH1	mitochondrial carrier 1
ILMN_1741585	0.00326	0.000145	-4.19	0.72722	-0.63	SFMBT1	Scm-like with four mbt domains 1
ILMN_2172755	0.00326	0.000145	4.19	0.725205	1.14	DEPTOR	DEP domain containing MTOR-interacting protein
ILMN_1700671	0.00328	0.000146	-4.18	0.71947	-0.683	ETV7	ETS variant 7
ILMN_2066756	0.00328	0.000146	-4.18	0.719432	-0.98	NCAPG2	non-SMC condensin II complex subunit G2
ILMN_1700685	0.00328	0.000146	-4.18	0.717778	-0.339	S100PBP	S100P binding protein
ILMN_1885771	0.00329	0.000147	-4.18	0.714538	-0.399
ILMN_1745148	0.0033	0.000147	-4.18	0.711798	-0.698	ZNFX1	zinc finger NFX1-type containing 1
ILMN_1892608	0.0033	0.000147	4.18	0.711084	0.529	AR	androgen receptor
ILMN_3211302	0.00331	0.000148	4.18	0.705976	0.733
ILMN_1671250	0.00331	0.000148	-4.18	0.705675	-0.596	CLIC4	chloride intracellular channel 4
ILMN_3292244	0.00334	0.000149	4.18	0.697046	0.873
ILMN_3247882	0.00335	0.00015	-4.18	0.694709	-0.692	ERI3	ERI1 exoribonuclease family member 3
ILMN_1665219	0.00335	0.00015	4.18	0.693972	1.25	LTBP4	latent transforming growth factor beta binding protein 4
ILMN_1668228	0.00337	0.000151	4.17	0.688788	0.785
ILMN_1743205	0.00338	0.000151	-4.17	0.684869	-1.15	ABCA7	ATP binding cassette subfamily A member 7
ILMN_2374778	0.00338	0.000152	-4.17	0.683662	-0.78	DUT	deoxyuridine triphosphatase
ILMN_1824666	0.00338	0.000152	-4.17	0.683459	-0.773
ILMN_3219806	0.00338	0.000152	-4.17	0.682975	-0.82
ILMN_2181060	0.00339	0.000152	-4.17	0.680128	-0.772	CKAP2	cytoskeleton associated protein 2
ILMN_2368575	0.0034	0.000152	-4.17	0.677669	-0.804	SLX1A	SLX1 homolog A, structure-specific endonuclease subunit
ILMN_2062620	0.0034	0.000153	4.17	0.675932	0.498	NMT2	N-myristoyltransferase 2
ILMN_1706553	0.0034	0.000153	-4.17	0.674976	-0.441	SMG7	SMG7, nonsense mediated mRNA decay factor
ILMN_3210917	0.00342	0.000154	-4.17	0.670315	-0.523
ILMN_1673370	0.00343	0.000154	4.17	0.667047	0.611	FBXL5	F-box and leucine rich repeat protein 5
ILMN_1676191	0.00343	0.000154	-4.17	0.665233	-1.04	DARS2	aspartyl-tRNA synthetase 2, mitochondrial
ILMN_2133187	0.00343	0.000155	-4.17	0.665104	-1.09	PRSS53	protease, serine 53
ILMN_1737320	0.00344	0.000155	4.16	0.66229	0.173	ZDHHC15	zinc finger DHHC-type containing 15
ILMN_2151739	0.00345	0.000155	4.16	0.659497	0.864	CAT	catalase
ILMN_1737398	0.00345	0.000156	-4.16	0.658794	-0.661	HACD3	3-hydroxyacyl-CoA dehydratase 3
ILMN_3252936	0.00346	0.000156	-4.16	0.65358	-0.765
ILMN_1787673	0.00347	0.000157	4.16	0.652253	1.31	PLLP	plasmolipin
ILMN_3246209	0.00347	0.000157	-4.16	0.651069	-0.584	SCARNA10	small Cajal body-specific RNA 10
ILMN_1680892	0.00348	0.000157	4.16	0.64842	1.39	TREX2	three prime repair exonuclease 2
ILMN_1804901	0.00349	0.000158	4.16	0.644212	2.5	IL36RN	interleukin 36 receptor antagonist
ILMN_1671292	0.00349	0.000158	-4.16	0.643397	-0.827	LOC390705	protein phosphatase 2 regulatory subunit B'', beta pseudogene
ILMN_1737611	0.00349	0.000158	-4.16	0.64265	-0.932	VAMP1	vesicle associated membrane protein 1
ILMN_2225548	0.00349	0.000158	4.16	0.642083	0.801	ZNF521	zinc finger protein 521
ILMN_1795609	0.00349	0.000158	-4.16	0.641663	-0.213	RAD51	RAD51 recombinase
ILMN_3268403	0.00349	0.000158	4.16	0.64128	1.34	ZNF667-AS1	ZNF667 antisense RNA 1 (head to head)
ILMN_3248975	0.00351	0.000159	-4.16	0.637259	-0.621	PPP4C	protein phosphatase 4 catalytic subunit
ILMN_2383349	0.00351	0.000159	-4.16	0.636147	-1.33	STEAP3	STEAP3 metalloreductase
ILMN_1766637	0.00352	0.00016	-4.15	0.632878	-0.587	GLA	galactosidase alpha
ILMN_1799128	0.00352	0.00016	4.15	0.631925	0.51	SLC30A9	solute carrier family 30 member 9
ILMN_3280020	0.00352	0.00016	4.15	0.630896	0.89
ILMN_1745356	0.00354	0.000161	-4.15	0.62482	-2.18	CXCL9	C-X-C motif chemokine ligand 9
ILMN_2170625	0.00354	0.000161	4.15	0.624314	1.1
ILMN_1665622	0.00354	0.000161	-4.15	0.623946	-0.559	WDR5B	WD repeat domain 5B
ILMN_1709948	0.00356	0.000162	4.15	0.619178	0.607
ILMN_1791530	0.00356	0.000162	4.15	0.618341	0.389	CPA5	carboxypeptidase A5
ILMN_1728298	0.00356	0.000162	-4.15	0.617907	-1.28	SBK1	SH3 domain binding kinase 1
ILMN_1685022	0.00357	0.000163	4.15	0.614753	0.489	CAPN7	calpain 7
ILMN_1801664	0.00358	0.000163	-4.15	0.612583	-0.715	POLR3K	RNA polymerase III subunit K
ILMN_2067607	0.00358	0.000164	4.15	0.611101	0.71	TMEM106B	transmembrane protein 106B
ILMN_2154950	0.00358	0.000164	4.15	0.610622	0.902	ZNF423	zinc finger protein 423
ILMN_1705746	0.0036	0.000165	-4.14	0.603869	-0.646	LSG1	large 60S subunit nuclear export GTPase 1
ILMN_3244461	0.00361	0.000165	-4.14	0.602864	-0.579	CARMIL1	capping protein regulator and myosin 1 linker 1
ILMN_1798803	0.00361	0.000165	4.14	0.601128	0.497
ILMN_3228037	0.00361	0.000166	-4.14	0.599777	-0.742
ILMN_1796762	0.00361	0.000166	4.14	0.599005	1.05	CCDC102A	coiled-coil domain containing 102A
ILMN_2152581	0.00361	0.000166	-4.14	0.598865	-0.626	STK38	serine/threonine kinase 38
ILMN_1651776	0.00363	0.000166	-4.14	0.594427	-0.883	FHOD1	formin homology 2 domain containing 1
ILMN_2224907	0.00363	0.000166	4.14	0.594326	0.773	SMIM14	small integral membrane protein 14
ILMN_1760705	0.00364	0.000167	4.14	0.590741	2.16	POF1B	premature ovarian failure, 1B
ILMN_1782579	0.00364	0.000167	-4.14	0.589484	-0.298	IMMT	inner membrane mitochondrial protein
ILMN_3249555	0.00364	0.000167	-4.14	0.589143	-0.296
ILMN_2375032	0.00365	0.000168	-4.14	0.58674	-0.659	BEND3	BEN domain containing 3
ILMN_1780326	0.00365	0.000168	-4.14	0.58483	-0.313	KRTAP4-1	keratin associated protein 4-1
ILMN_1671585	0.00366	0.000168	-4.14	0.583151	-0.198
ILMN_3307695	0.00366	0.000169	4.14	0.582119	1.31	THEM5	thioesterase superfamily member 5
ILMN_1665508	0.00367	0.000169	-4.14	0.580407	-0.386	C10orf12	chromosome 10 open reading frame 12
ILMN_3242315	0.00368	0.00017	4.14	0.576316	1.69	SNORD3D	small nucleolar RNA, C/D box 3D
ILMN_1764396	0.00368	0.00017	4.13	0.574785	0.656	HDAC4	histone deacetylase 4
ILMN_3225761	0.00369	0.00017	4.13	0.572548	1.11
ILMN_1797933	0.0037	0.000171	-4.13	0.569824	-0.54	MRPL17	mitochondrial ribosomal protein L17
ILMN_1659027	0.0037	0.000171	-4.13	0.569034	-1.58	SLC2A1	solute carrier family 2 member 1
ILMN_1659727	0.00372	0.000172	-4.13	0.562959	-0.656
ILMN_3240420	0.00372	0.000172	-4.13	0.562624	-0.703	USP18	ubiquitin specific peptidase 18
ILMN_1713638	0.00373	0.000172	4.13	0.560796	2.35	NIPAL4	NIPA like domain containing 4
ILMN_1768816	0.00373	0.000173	-4.13	0.560081	-0.482	TMPO	thymopoietin
ILMN_1746012	0.00373	0.000173	-4.13	0.558136	-0.603	MBD6	methyl-CpG binding domain protein 6
ILMN_3235932	0.00375	0.000174	-4.13	0.55358	-0.16
ILMN_1690420	0.00376	0.000174	-4.13	0.551555	-0.678	GFI1	growth factor independent 1 transcriptional repressor
ILMN_1651642	0.00376	0.000174	-4.13	0.550382	-1.11	GPC2	glypican 2
ILMN_1678968	0.00376	0.000175	4.13	0.548802	0.595	GEM	GTP binding protein overexpressed in skeletal muscle
ILMN_1799389	0.00377	0.000175	-4.13	0.547529	-0.739	FBXL6	F-box and leucine rich repeat protein 6
ILMN_1670723	0.00377	0.000175	-4.13	0.546868	-0.55	MSL3	male-specific lethal 3 homolog (Drosophila)
ILMN_1704424	0.00378	0.000176	4.12	0.544065	0.365	PLA2R1	phospholipase A2 receptor 1
ILMN_2064694	0.00378	0.000176	4.12	0.542883	0.977	STIM1	stromal interaction molecule 1
ILMN_1667050	0.00378	0.000176	-4.12	0.540561	-0.708	PRPS1	phosphoribosyl pyrophosphate synthetase 1
ILMN_1787691	0.00378	0.000176	4.12	0.540552	1.65	CITED4	Cbp/p300 interacting transactivator with Glu/Asp rich carboxy-terminal domain 4
ILMN_1777325	0.00379	0.000176	-4.12	0.539357	-1.06	STAT1	signal transducer and activator of transcription 1
ILMN_2374340	0.00379	0.000176	-4.12	0.539271	-1.63	PLAUR	plasminogen activator, urokinase receptor
ILMN_1681949	0.00379	0.000177	4.12	0.53865	1.68	PDGFRA	platelet derived growth factor receptor alpha
ILMN_2402640	0.00379	0.000177	4.12	0.536208	3.07	DSC1	desmocollin 1
ILMN_2371055	0.0038	0.000177	-4.12	0.534776	-0.996	EFNA1	ephrin A1
ILMN_1678255	0.00381	0.000178	4.12	0.531368	1.98	ALOXE3	arachidonate lipoxygenase 3
ILMN_1808999	0.00381	0.000178	-4.12	0.530331	-1.01	ARHGEF19	Rho guanine nucleotide exchange factor 19
ILMN_1694890	0.00381	0.000178	-4.12	0.529419	-0.602
ILMN_1811387	0.00381	0.000178	4.12	0.529269	2.59	TFF3	trefoil factor 3
ILMN_1767324	0.00382	0.000179	-4.12	0.52614	-1.02	EIF4EBP1	eukaryotic translation initiation factor 4E binding protein 1
ILMN_1661802	0.00383	0.000179	4.12	0.525283	0.539	RAPGEF4	Rap guanine nucleotide exchange factor 4
ILMN_1672807	0.00383	0.000179	4.12	0.523121	0.825	CA5B	carbonic anhydrase 5B
ILMN_3244154	0.00385	0.00018	-4.12	0.518859	-0.473	SNORA84	small nucleolar RNA, H/ACA box 84
[truncated: 40,671 more rows]

## Sheet: GSE26511
adj.P.Val	P.Value	logFC	Gene.symbol
0.0393	1.07e-06	1.03853	TCF4
0.0393	1.89e-06	-1.52966	EPHX3
0.0393	2.16e-06	0.698273	DEGS1
0.0688	5.89e-06	0.843659	TCF4
0.0688	6.29e-06	1.11993	TCF4
0.0729	8e-06	-0.654917	NECTIN4
0.1021	1.307e-05	1.11431	TMTC1
0.1063	1.555e-05	0.985117	TCF4
0.1118	1.841e-05	0.751641	PELI1
0.1175	2.149e-05	0.476565	ATXN1
0.1184	2.493e-05	0.637546	ATP2B1
0.1184	2.976e-05	1.48275	MAP1B
0.1184	3.036e-05	0.558815	CEP290
0.1184	3.279e-05	0.589143	MXRA7
0.1184	3.305e-05	-0.384996	EIF1AD
0.1184	3.87e-05	0.853346	DIXDC1
0.1184	3.887e-05	0.862123	TCF4
0.1184	4.013e-05	0.840409	TCF4
0.1184	4.209e-05	0.652128	LOC100506844
0.1184	4.545e-05	0.741918	ZNF521
0.1184	4.595e-05	1.16574	TNFRSF19
0.1184	4.763e-05	1.18178	TMTC1
0.1245	5.238e-05	1.03328	RASSF8
0.1341	5.963e-05	0.611365	CALD1
0.1341	6.141e-05	0.836846
0.1341	6.377e-05	0.737878	KIAA1586
0.1354	6.962e-05	-0.395009	RARG
0.1354	6.981e-05	1.03624	LINC01139
0.1354	7.184e-05	0.452947	SLC4A7
0.1356	7.62e-05	0.76878
0.1356	7.687e-05	0.466583	PRPF4B
0.1381	8.083e-05	0.599859	TTC3P1///TTC3
0.1398	8.61e-05	0.743404	CBLB
0.1398	8.692e-05	-0.383009	TSC22D4
0.1422	9.209e-05	0.750391	SNCA
0.1422	9.362e-05	-0.437343
0.1549	0.00010611	0.320488	ZNF254
0.1549	0.00010892	0.63006	STIM2
0.1549	0.00011046	0.469238	ADSL
0.162	0.00011852	0.589132	SSPN
0.1662	0.00012467	0.423471
0.1669	0.000131	1.28883	CTNNAL1
0.1669	0.00013377	0.447675	ZNF136
0.1669	0.00013434	0.785706	ANKRD28
0.1816	0.00014948	-0.348739	SMG5
0.1862	0.00015704	0.735258	LOC100506639///ZNF131
0.1862	0.0001635	0.635527	EPM2AIP1
0.1862	0.00016838	-0.41732	SLC37A1
0.1862	0.00016897	-0.62938	NMB
0.1862	0.00017097	1.37112	PRRX1
0.1862	0.0001737	0.920191	DCBLD2
0.1865	0.00017951	0.9483	DKK3
0.1865	0.00018082	1.07806	NEDD9
0.1915	0.00018911	1.09174	SERPINE2
0.1946	0.00019574	-0.689119
0.1986	0.00020345	0.305499	EID2B
0.2039	0.00021262	-0.510996	SMAGP
0.2109	0.00022791	0.654098	ZAK
0.2109	0.00022894	0.798649	MAP9
0.2109	0.00023494	0.487234	WDR19
0.2109	0.00023534	-0.395236	AGPAT2
0.214	0.00024269	0.301807	EPC1
0.2145	0.00024868	0.378376	PAK3
0.2145	0.00025466	-0.257329	TTC22
0.2145	0.000255	0.853213	FAM169A
0.2149	0.00026775	0.564992	PPIG
0.2149	0.0002692	0.519277	EXTL2
0.2149	0.00026956	0.986751	LOC100506718///FLRT2
0.2149	0.00027752	0.791917	LOC401317///CREB5
0.2149	0.00027826	0.454511	TNPO1
0.2149	0.00027913	0.683454	ATP2B1
0.2164	0.00028747	0.29359	SPRY1
0.2164	0.00028892	-2.2842	KRT4
0.2166	0.00029312	0.647854	FGF2
0.217	0.00029772	0.632166	ARL4C
0.2188	0.00030413	-0.284932	PATL1
0.22	0.00030998	0.470011	CRLS1
0.22	0.0003138	-0.405738
0.2284	0.00033	-0.653083	NR2F6
0.2305	0.00033723	-0.313715	HES5
0.2359	0.00035017	-0.240335	CES3
0.2359	0.00035373	-0.701091	TMX2-CTNND1///CTNND1
0.2371	0.0003637	0.374482	FER
0.2371	0.00036914	0.801088	ZNF329
0.2371	0.00037371	0.922787	SNORD3D///SNORD3C///SNORD3B-2///SNORD3A///SNORD3B-1
0.2371	0.00037983	0.732475
0.2371	0.00037997	0.537432	ZBED5
0.2371	0.00038162	0.796085	TCF4
0.2416	0.00040226	-0.500026	HOXD-AS2
0.2416	0.00040928	-0.625874	LIPH
0.2416	0.00041632	-0.4037	RUSC1
0.2416	0.00041992	-0.587169	EPHA1
0.2416	0.00042293	0.990634	WLS
0.2416	0.00043124	1.01533	MAP1B
0.2416	0.00043308	0.456095	NKTR
0.2416	0.00044449	0.555329	RAB23
0.2416	0.00044757	-0.233315
0.2416	0.00045079	-0.401762	IRAK1
0.2416	0.00045975	0.612601	APBB2
0.2416	0.00046014	-0.426215	CARD14
0.2416	0.00046086	0.748963	PDPN
0.2416	0.00046387	0.461112	FERMT2
0.2416	0.00046965	0.520136	IVNS1ABP
0.2416	0.00047318	0.98241	GHR
0.2416	0.00047376	0.712791	CHRDL1
0.2416	0.00047399	0.440962	CEP170P1///CEP170
0.2416	0.00047442	0.399548	TGIF2
0.2416	0.00047727	-0.594515	TMX2-CTNND1///CTNND1
0.247	0.00049487	0.903842
0.247	0.00050385	-0.255444	MR1
0.247	0.00050483	0.833954
0.247	0.00051306	-0.852936	KLHL35
0.247	0.00051769	0.418696
0.247	0.00052305	-0.350871	LPAR5
0.247	0.00052511	-0.339753	WWC1
0.247	0.00052716	-0.222397
0.247	0.00052861	-0.323258	CARD14
0.2533	0.0005507	0.687144	LMO4
0.2533	0.00055424	0.552617	LOC100506548///RPL37
0.2533	0.00055737	0.62184	TTC3P1///TTC3
0.2533	0.00056209	0.493633	EPM2AIP1
0.2533	0.00058245	0.920019	DKK3
0.2533	0.00058842	-1.24625	CST6
0.2533	0.00059565	0.568808	GPATCH2
0.2533	0.00059654	1.14798	NRCAM
0.2533	0.00060598	0.263386	ZNF471
0.2533	0.00060999	-0.561116	CCDC85C
0.2533	0.00061065	0.637701	FARSB
0.2533	0.00061353	-0.273071	SLC8B1
0.2533	0.00061472	1.00391	LRP12
0.2533	0.00061656	-0.489585	GIPC1
0.2533	0.0006194	0.778283	WNT5A
0.2533	0.00061945	0.387171	APBB2
0.2533	0.00062126	0.644686	EID1
0.2533	0.00062552	-0.361581	BNIPL
0.2568	0.00064368	0.339155	PAPD5
0.2568	0.0006498	-0.610066	AIM1L
0.2568	0.00066355	0.553504	TTC3P1///TTC3
0.2568	0.00066394	0.753901	GUCY1A3
0.2568	0.00066527	1.05142	NFIB
0.2568	0.00066655	0.717975	IFT74
0.2568	0.00066696	-0.271764	CST6
0.2582	0.00067525	0.949622	EDNRA
0.2596	0.00068372	0.524399	MAGI2
0.2608	0.00069474	-0.512636	PCDH1
0.2608	0.00069808	-0.674784	FUT3
0.2608	0.0007013	-0.299421	ESRRA
0.2617	0.00070827	0.607036	RAB23
0.2634	0.0007177	-0.365679	CCNF
0.265	0.0007269	0.37904	CREB1
0.2653	0.0007326	0.335551	DDX24
0.2681	0.00074529	0.222014	CDC14A
0.2697	0.00075465	0.688188	SMYD3
0.2711	0.00076458	2.0773	PTHLH
0.2711	0.00076923	0.647884	ADAMTS5
0.2711	0.00078037	1.7092	FST
0.2711	0.00079522	0.687402	ANGPT1
0.2711	0.00079986	-0.561305	LPAR5
0.2711	0.0008028	0.364707	CEP170P1///CEP170
0.2711	0.00080694	-0.243194	PADI1
0.2711	0.00080981	0.640224	SH3BP5
0.2711	0.0008222	-0.419525	PSD4
0.2711	0.00082774	-0.631553	GRHL1
0.2711	0.00082963	0.497673
0.2711	0.00082995	0.585659	NREP
0.2711	0.00083	-0.524672	ADGRF1
0.2711	0.00083587	0.748233	LRRC17
0.2711	0.00084483	0.215082
0.2711	0.00085424	0.354203	TROVE2
0.2711	0.000855	1.08717	NFIB
0.2711	0.00085773	-1.83633	CEACAM6
0.2711	0.00086091	1.40548	SHISA2
0.2711	0.00086241	1.65621	TENM2
0.2711	0.00086264	0.803306	CALCRL
0.276	0.00088617	0.591856	SMIM14
0.276	0.00089066	0.461938	ANKRD50
0.276	0.00089355	-0.466565	BICDL2
0.2763	0.00090256	0.384209	GPATCH2
0.2763	0.00090462	0.551426	NEDD9
0.2776	0.00091427	0.738495	WWTR1
0.2776	0.00091934	0.934686	IRS1
0.2776	0.00092587	0.521542	EID1
0.2776	0.00093214	0.520073	WWTR1
0.2776	0.00093432	0.502016	KLHL42
0.2816	0.00096023	-0.523612	ARHGAP23
0.2816	0.00096143	0.533556
0.2816	0.00096484	0.410106
0.2816	0.00096944	0.485607	CHD1
0.2816	0.00097535	-0.443569	B3GNT3
0.2816	0.00097873	0.731486	ENC1
0.2821	0.00098557	0.406576	RYBP
0.2825	0.00099193	0.497768	DDR2
0.2832	0.00099961	0.766143	BOC
0.2846	0.00100985	-0.361277	FUT6
0.2847	0.00102186	0.36732	DNAJC18
0.2847	0.00103879	0.466399	EIF2AK4
0.2847	0.00104636	-0.557982	TMX2-CTNND1///CTNND1
0.2847	0.00104704	0.787868	SOX4
0.2847	0.00105233	0.297583	KIF5B
0.2847	0.00105396	0.853804	ZNF462
0.2847	0.0010588	-0.378314
0.2847	0.00106118	-0.196711
0.2847	0.00106431	0.317161	RSPRY1
0.2847	0.00107332	0.337201	EPC1
0.2847	0.00107349	-0.301413	FCRLB
0.2847	0.00107618	0.591047	RRM1
0.2847	0.00107988	0.471267	C4orf3
0.2847	0.0010868	0.575683	CCDC88A
0.2847	0.00109061	-0.982005	MALL
0.2847	0.00109364	0.982818	FGF7
0.2905	0.0011212	0.255484
0.2928	0.00113535	0.361745	HLA-F-AS1
0.2933	0.00114269	0.885997	BEX5
0.2935	0.00114873	0.254318
0.2967	0.00117583	0.790839	TCF4
0.2967	0.00117784	-0.24574	LINC00964
0.2967	0.0011829	0.732124	GLCE
0.2967	0.00118672	0.860226	ADAMTS1
0.2967	0.00119047	0.461951	LTBP1
0.2967	0.00119385	1.03994	DCLK1
0.2967	0.00120444	0.598492	RSBN1
0.2967	0.00121192	0.585644	ZC2HC1A
0.2967	0.00121404	0.230506
0.2967	0.0012251	-0.263903	ABCB9
0.2967	0.00122512	1.02994	DCN
0.2967	0.00122655	0.465382	ARHGAP12
0.3001	0.00124583	0.329446	ADSL
0.3002	0.00125791	-0.395342	FUT6
0.3002	0.00127425	0.621104	GUCY1A3
0.3002	0.00128202	1.03706	LIFR
0.3002	0.00128622	0.467507	PRICKLE2
0.3002	0.0012892	0.804543	LRP12
0.3002	0.00128945	-1.72335	CEACAM6
0.3002	0.00128959	-0.23333	TOM1L2
0.3002	0.00130108	0.977904	GXYLT2
0.3002	0.00130987	0.563434	TMEM98
0.3002	0.00131108	0.147458
0.3002	0.00131166	-0.330391	EML3
0.3002	0.00131294	0.251682	IMMP2L
0.3002	0.00132165	-0.270178	HAGLR
0.3002	0.00132313	1.09839	NFIB
0.3044	0.00134715	0.52893	COL16A1
0.3072	0.00136639	0.930468	PDZRN3
0.3072	0.0013709	0.76478	AKAP12
0.3104	0.00139436	-0.393954	PRSS22
0.3104	0.00140077	-0.36414	ZDHHC5
0.3104	0.00140347	1.05122	TCEAL7
0.3104	0.00141607	-0.375453	MAJIN
0.3104	0.00142308	0.690375	IRS1
0.3104	0.00142991	-1.09988	CXCL17
0.3104	0.00144241	-0.420894
0.3104	0.00144277	-0.172172	TACC2
0.3104	0.0014445	0.159275	ST8SIA1
0.3104	0.00144749	0.565515	C11orf58
0.3104	0.00144769	0.399399	RBPJ
0.3107	0.0014585	-0.819493	FAM83A
0.3107	0.0014675	-0.824234	ADGRF1
0.3107	0.00147317	0.375216	G3BP2
0.3107	0.00147492	0.33358	RPAIN
0.3107	0.00147762	0.661505	SDK2
0.3126	0.00149205	0.448241	SNX9
0.3153	0.0015209	1.72107	PTHLH
0.3153	0.00152311	-0.39273	RXRA
0.3153	0.00152704	1.47576	PTHLH
0.3153	0.00152941	-0.216212	RHO
0.3153	0.00154763	0.468255	HTRA1
0.3153	0.00155363	0.526911	CCDC88A
0.3153	0.00155928	0.382286	TROVE2
0.3153	0.00155985	0.708465	PLPP3
0.3153	0.00156174	0.398087	MYL6B
0.3153	0.00156304	0.228265
0.3153	0.0015791	-0.35949	MACC1
0.3153	0.00159575	-0.207226	IKBKE
0.3153	0.00159584	-0.341136	SIRT7
0.3153	0.00159867	0.676094	UGDH
0.3153	0.00160132	0.887318	TGFBR3
0.3153	0.00160237	-0.28042	KCNK15
0.3153	0.00161316	-0.178804	UBAP1L
0.3153	0.00161337	-0.476619	ZNF503-AS1
0.3153	0.00161495	0.308017	NFIB
0.3155	0.00162639	0.759962	ARRDC3
0.3155	0.00162714	0.464608	SGCB
0.3157	0.00163431	0.940186	AUTS2
0.3158	0.00164041	0.828859	FMNL2
0.3189	0.00166236	-0.183103	CDK9
0.3198	0.00167614	-0.195224	ACSM1
0.3198	0.00167866	0.762197	AKAP12
0.3203	0.00168736	-0.245917	TNRC6C-AS1
0.3206	0.00170132	-0.219893
0.3206	0.0017033	-0.628855	LLGL2
0.3206	0.00170795	0.510665	SNORD50B///SNORD50A
0.3206	0.00173209	-0.361427	EML3
0.3206	0.00174168	0.713815	TRPC1
0.3206	0.00174181	0.527131	ADD3
0.3206	0.00174964	-0.160172	STBD1
0.3206	0.00175143	-0.208101	FMN1
0.3206	0.001756	0.59025	PAK3
0.3206	0.00175704	0.737101	NAP1L3
0.3206	0.00176753	0.743043	PIK3R1
0.3206	0.00177234	-0.728664	PLBD1
0.3206	0.00177292	0.462874	AKAP12
0.3206	0.00178268	0.610284	PALLD
0.3206	0.00178292	0.415429	SLC25A17
0.3206	0.00178596	-0.162252
0.3206	0.00178867	-0.192091	AGAP2
0.3213	0.00180045	-1.39897	ABCA17P
0.3213	0.0018072	0.354606	DENND5A
0.3213	0.00181015	0.973406	MIR100HG
0.3213	0.00181603	-1.37773	DUOX2
0.3222	0.00183467	-0.33989	SLC50A1
0.3222	0.00183784	-0.946304	PROM2
0.3222	0.00184196	-0.192006	TMEM266
0.3222	0.0018447	1.07851	KCNJ15
0.3227	0.00185312	-0.318153	TTC22
0.3265	0.00189776	0.449876	USP47
0.3265	0.00190091	0.407727	GGNBP2
0.3265	0.00190316	0.355957	SRPK2
0.3265	0.00190736	0.395657	DYX1C1-CCPG1///CCPG1
0.3265	0.00193992	-0.283995	TMEM51-AS1
0.3265	0.0019461	-0.551513	MIR205
0.3265	0.0019474	0.348875	NAT14
0.3265	0.00195323	0.393792	USP47
0.3265	0.0019543	-0.244513	HDAC5
0.3265	0.00195728	-0.181105
0.3265	0.001965	0.658354	MLLT10
0.3265	0.00196678	0.619723	RCAN1
0.3265	0.00197512	0.629989	UTRN
0.3265	0.00197535	0.484669	SLC4A7
0.3265	0.00197967	0.800917
0.3265	0.00198875	-0.418191	PMVK
0.3265	0.00199861	0.415509	ARL4C
0.3265	0.00199877	0.424013	IVNS1ABP
0.3265	0.00199894	0.771935	WLS
0.3265	0.00199956	0.734057	NR1D2
0.3265	0.00200029	0.588676	SPRY1
0.3304	0.0020324	1.03698
0.3304	0.00203634	-1.80055	TMPRSS11E
0.3306	0.00204392	0.851369	GJA1
0.3309	0.00205157	0.258595	SRP14
0.331	0.00206981	0.457328	PJA2
0.331	0.002075	0.341328	TNPO1
0.331	0.00207521	-0.371125	LINC00319
0.331	0.0020829	0.829258	DCN
0.331	0.00208567	-0.535022	C12orf54
0.331	0.00208832	0.432677	ADAM22
0.3317	0.00210191	0.464872	LARP6
0.3317	0.00210487	0.369974	FAM19A5
0.3339	0.00212493	0.422638	LOC100506718///FLRT2
0.3346	0.00214227	0.724975	ZBTB20
0.3346	0.00214674	-0.512953	MYEOV
0.3346	0.00214805	0.776448	HMCN1
0.3365	0.00217498	-0.163886
0.3365	0.00217789	0.758994	DST
0.3365	0.00218698	0.482875	MLLT3
0.3365	0.0021895	-0.650924	EPN3
0.3365	0.00219782	-0.292598	PATL1
0.3365	0.00220277	0.764538	KPNA5
0.3365	0.00220724	-0.933638	FAM83A
0.3365	0.00220929	-0.293648	PACS1
0.3366	0.0022174	0.474264	THUMPD1
0.3366	0.00222263	-0.579655	ALDH3B2
0.3372	0.00223284	0.285953	TSN
0.3374	0.00224027	-0.260214	SSNA1
0.3377	0.00224855	0.454709	CLASP2
0.3379	0.00225605	-0.54601	THEM6
0.3385	0.00226665	0.56765	MSANTD4
0.3385	0.00227529	0.868615	ZBTB10
0.3385	0.00227833	-0.584113	CYP2E1
0.3385	0.00230922	0.524376	CLEC11A
0.3385	0.00231247	0.275189	CACNA2D3
0.3385	0.00231668	0.450612	MRPS14
0.3385	0.00231908	0.68465	CENPV
0.3385	0.00231926	-0.202603
0.3385	0.00231939	-0.335635	CAMK2G
0.3385	0.00232148	-0.232276
0.3396	0.00233525	-0.230022	NIPAL2
0.3401	0.0023543	0.267277
0.3401	0.00235509	0.472025	METTL14
0.3401	0.00235739	0.593909
0.3426	0.00238409	-0.30803	POLD4
0.3426	0.00239514	0.504951	MPDZ
0.3426	0.00240034	0.556614	BBX
0.3426	0.00240847	-0.140302	HOXA-AS2
0.3426	0.00241551	-0.699178	RAB25
0.3426	0.00241761	0.312999	ANAPC4
0.3426	0.0024189	0.883201	VASH2
0.3426	0.00242492	0.377207	MACF1
0.3431	0.00244507	0.414561	THOC2
0.3431	0.0024505	0.975895	ALCAM
0.3431	0.00245109	-0.481052	SDC1
0.3431	0.00245645	0.450242	SEC62
0.3431	0.00246467	0.473169
0.3431	0.00246636	0.556443	CSPG4
0.3444	0.00249245	-0.669859
0.3444	0.00249562	-0.20899	GRAMD4
0.3444	0.00249719	-0.256511	TPCN2
0.3444	0.00250083	0.592578	ATP2B1
0.346	0.00252647	0.508615	IFT74
0.346	0.00253062	-0.419628	PAX9
0.346	0.00253119	0.613201	MYH10
0.3467	0.00254353	0.349798	DACT3
0.3467	0.00255691	0.286342	AGTR1
0.3467	0.00255891	-0.367028	RMND5B
0.3467	0.00256382	0.805348	C8orf88
0.3467	0.00257115	-0.217105	EPB42
0.3467	0.00257443	-0.501974	IRAK1
0.3481	0.00259834	0.275894	TRAK1
0.3481	0.0026001	-1.27006	MUC20
0.3481	0.0026042	-0.38912	PSG4
0.3505	0.00263524	0.253954	BACH2
0.3505	0.00264012	0.542288	SON
0.3505	0.00264192	0.222354	MYOM2
0.3505	0.00264868	0.585273	AASS
0.3505	0.00265615	0.335236
0.3505	0.00266032	0.805279	DPT
0.3506	0.00266722	0.194028	RBPJ
0.3516	0.00268264	0.45717	KIAA1033
0.3516	0.00268803	0.433696	PRMT1
0.3535	0.00270899	-0.238574
0.3537	0.00271676	0.780965	PRRX1
0.354	0.00272599	-0.210918	PRX
0.3549	0.00273887	0.478012	AASS
0.3586	0.00277417	0.300711	GOPC
0.3601	0.0028036	0.354389	MRPL40
0.3601	0.00280423	0.268533	C16orf45
0.3601	0.0028054	0.580476	FILIP1L
0.3608	0.00281882	1.04049	ID4
0.3608	0.00282849	0.493524	RSBN1
0.3608	0.00283108	0.217288	ZBTB10
0.3626	0.0028514	0.257394	THBS4
0.3633	0.00286372	-0.380932	MINK1
0.3637	0.00287944	-0.319589	SMG5
0.3637	0.00288036	0.392583	TRDMT1
0.3645	0.00289463	-0.339432	PROM2
0.3645	0.00290488	0.227428	ZBTB10
0.3645	0.00290851	0.825481	LOC101927027
0.3645	0.00292121	0.314099	LOC101927933///LRRC8C
0.3645	0.00292834	0.67729	TWIST2
0.3645	0.00293534	-1.86143	GABRP
0.3645	0.00293715	1.02815	BCHE
0.3645	0.00294303	-0.228379	ZDHHC24
0.3645	0.00294677	0.415806	TNPO1
0.3681	0.00299208	-0.604449	CDKN2B
0.3681	0.0029928	0.453798	TCEAL4
0.3681	0.00299605	-0.384062	PSD4
0.369	0.00303132	-0.191589	ZNF546
0.369	0.00304715	0.258524	SNCA
0.369	0.00308659	0.293768	TGFB3
0.369	0.00309267	0.560221	SACS
0.369	0.00309604	0.522555	TMEM64
0.369	0.00310577	-0.188125	HS6ST3
0.369	0.00311417	-0.763429	EPB41L1
0.369	0.00311804	0.337934	PDCD5
0.369	0.00312205	-0.397926	PATL1
0.369	0.00312832	0.34951	LOC101930115///C16orf52///VWA3A
0.369	0.00316206	0.579063	EPB41L4A-AS1
0.369	0.00316471	0.214509	UBBP1
0.369	0.00317484	0.612883	TNC
0.369	0.00317845	0.480039	STAG2
0.369	0.00318192	0.512141	TNRC6B
0.369	0.00319518	-0.469158	RIOK3
0.369	0.00319621	-0.473025	CYP2E1
0.369	0.00320089	-0.208811	TAF5L
0.369	0.00320363	-0.68366	FUT3
0.369	0.00320703	0.414286
0.369	0.00320989	-0.674958	EPB41L1
0.369	0.003211	0.329669
0.369	0.00321512	0.535758	BNC2
0.369	0.00323939	-0.226492	HIF1AN
0.369	0.0032488	-0.18283	LOC100129884
0.369	0.00324999	0.24883	MXRA7
0.369	0.00326018	0.443837	IVNS1ABP
0.369	0.00326404	0.36569	EIF3L
0.369	0.00327157	-0.459446	PGLYRP3
0.369	0.00327427	0.484142	METAP2
0.369	0.00327896	0.789356	KIT
0.369	0.00328037	0.433675	GPRASP1
0.369	0.00328633	0.463226	ADD3
0.369	0.00329213	0.461253	FAM98B
0.369	0.00329224	0.343213	CLEC11A
0.369	0.00329697	0.360335	PWP1
0.369	0.00330683	0.51236	BNC2
0.369	0.00330702	-0.163831	OFCC1
0.369	0.0033085	0.230515	SARNP
0.369	0.00330905	-0.229153	LINC00856
0.369	0.00331854	-0.277636	CCNF
0.369	0.00331942	-0.365822	RIOK3
0.369	0.00332475	0.366013	LTBP2
0.369	0.00332981	0.447564	EDNRB
0.369	0.00333445	0.964868	DPYSL3
0.369	0.00333777	0.528702	NKTR
0.369	0.00333932	-0.565516	MDM2
0.369	0.00334119	-0.209689	SMR3A
0.369	0.00334208	-0.29618	SH2D4A
0.369	0.00334812	0.336654	MCTP2
0.369	0.00335752	0.452134	SMAD1
0.369	0.00337025	0.472031	DEGS1
0.369	0.00337101	-0.577899	ESYT2
0.369	0.00337763	0.655469	MSI2
0.369	0.00338405	0.499962	ENY2
0.369	0.00338755	-0.743088	ZNF185
0.369	0.00338808	0.47255	TGFBR2
0.3696	0.00340468	0.661369
0.3696	0.003407	-0.166258
0.3708	0.00342532	0.599012	TGFBR3
0.3716	0.00344128	-0.542541	NR2F6
0.3716	0.00344607	0.612647	PLPP3
0.3718	0.00345434	-0.535233	MACC1
0.3719	0.00346525	0.410596	LOC101927933///LRRC8C
0.3719	0.00348213	0.282502
0.3719	0.00349053	0.429212	FILIP1L
0.3719	0.0035006	0.360726	PPHLN1
0.3719	0.00351237	-1.25473	RHCG
0.3719	0.00352648	-0.532302	LAD1
0.3719	0.0035305	-0.202102	SPRYD7
0.3719	0.00353618	-0.228042	HIP1R
0.3719	0.0035397	-0.210886	GPR55
0.3719	0.00355363	0.467334	TMEM260
0.3719	0.00355812	0.680274	FAM169A
0.3719	0.00356008	0.548196	PNN
0.3719	0.00356657	0.562813	PLEKHA5
0.3719	0.00356789	0.651266	IRAK1BP1
0.3719	0.00356949	0.469306	ADD3
0.3719	0.00357285	0.514878	CALD1
0.3719	0.00357492	-0.525283	FUT6
0.3719	0.00357801	0.502819	MIB1
0.3726	0.00359135	0.457892	BBX
0.3727	0.00360744	0.45826
0.3727	0.00361152	0.502219	DDHD1
0.3727	0.00361292	0.924922	PTN
0.3731	0.00364174	-1.05522	PITX1
0.3731	0.00364262	0.507916	CD200
0.3731	0.00365491	0.921505	WLS
0.3731	0.00365676	-0.244802	STX6
0.3731	0.00367403	0.938011	ZNF462
0.3731	0.0036849	0.743697	PTGR1
0.3731	0.00368984	-0.304667	LOC440862///ATP6V1E2
0.3731	0.00368988	-0.245479	PREB
0.3731	0.0037046	0.49816	PALLD
0.3731	0.00371521	0.34701	SSB
0.3731	0.00373811	0.478664	BBX
0.3731	0.00373958	0.668976	GLT8D2
0.3731	0.00374176	-0.277979	PSG6
0.3731	0.00374747	-0.205171	JRK
0.3731	0.00375142	-0.218723	TAAR9
0.3731	0.00376119	-0.292677	MINK1
0.3731	0.00376891	-1.00781	PITX1
0.3731	0.00377056	0.34313	SF3B1
0.3731	0.00377229	-1.36522	MUC20
0.3731	0.00377368	0.325674	RNF150
0.3731	0.00378409	-0.603678
0.3731	0.00379045	0.726578	PRLR
0.3731	0.00379293	0.422837	PAK1IP1
0.3731	0.00379714	-0.268	TTC7A
0.3731	0.00380246	0.216537	MLLT3
0.3731	0.00380784	0.565337	BACH2
0.3731	0.00381163	0.461045	FAM210B
0.3731	0.00382466	-0.41041	TJP3
0.3731	0.0038358	-0.214811	ADAM21
0.3731	0.00383991	-0.860768	AQP3
0.3731	0.00384242	-0.637676	IL1RN
0.3731	0.0038505	0.431732
0.3731	0.00385581	-0.253537	DENND2D
0.3731	0.00385989	0.356669	PAFAH1B2
0.3731	0.00386061	0.411138	BMPR2
0.3731	0.00386191	0.278573	GPRC5B
0.3731	0.00386924	0.618265	OLFML1
0.3741	0.00388624	-0.27279	UBIAD1
0.3765	0.00392668	0.266315	SERTM1
0.3765	0.00393482	0.391326	FBXL5
0.3765	0.00394073	-0.237634	VDR
0.3765	0.00394198	0.209892	KIAA2026
0.3765	0.00395195	0.263648	AIDA
0.3765	0.0039647	0.756843	SOX4
0.3765	0.00398288	-0.201538	TNF
0.3765	0.00399505	0.693185	FGF13
0.3765	0.00400878	0.453452	TMTC1
0.3765	0.00401117	0.845757	ZBTB20
0.3765	0.0040122	0.634457	FHL1
0.3765	0.00401984	-0.249893	CHFR
0.3765	0.00403069	0.480215	DLC1
0.3765	0.00403747	-0.164711	WIPI2
0.3765	0.00403973	0.546543	SLC39A10
0.3765	0.00404029	-0.14656	EFNA2
0.3765	0.00404573	0.298245	SGCD
0.3765	0.00404705	0.289768
0.3765	0.00405338	0.693083	DSEL
0.3765	0.00405567	0.785726	TRPC1
0.3765	0.00407278	0.544045	NDN
0.3765	0.00407355	0.832104	PIK3R1
0.3765	0.00408624	0.390042	COPS8
0.3765	0.00409684	0.593769	ATRX
0.3765	0.00410561	0.221482	MGC24103
0.3765	0.00410587	-0.255691	C18orf25
0.3765	0.00411271	-0.151534	NCAM1
0.3765	0.00412875	0.435534	PRICKLE1
0.3765	0.00412969	0.418159	CCAR1
0.3765	0.00414383	0.604347	PIK3R1
0.3765	0.00414457	1.0195	PLCB4
0.3765	0.00414972	0.170816	STIM2
0.3765	0.00415206	0.738937	WNT5A
0.3765	0.00415353	0.598797
0.3765	0.00415529	-0.435417	SIGMAR1
0.3765	0.0041594	0.181172
0.3772	0.00417372	0.598673	GOLIM4
0.3787	0.00419715	0.465047	PNISR
0.3794	0.00422086	0.62141	GPX8
0.3794	0.00422543	-0.619093	TTC9
0.3794	0.00422694	0.950065	GULP1
0.3794	0.00423958	0.603356	RAB30
0.3794	0.00423973	-0.42046	S100A16
0.3797	0.00425143	0.885761	PTPRG
0.3797	0.00425743	-0.34646	TMEM184A
0.3799	0.0042668	-0.658763	TTC22
0.3822	0.00430432	0.700847	INHBA
0.3822	0.00430867	-1.09377	SERPINB3
0.3822	0.00431822	0.471371	CBLB
0.3822	0.00431976	-0.514116	FUT6
0.3823	0.0043277	0.440969	ZEB1
0.3828	0.00435038	0.316241	APEX1
0.3828	0.00435199	0.648903	HSF2
0.3828	0.00435496	0.378532	WSB1
0.3851	0.00438771	0.752564	NELL2
0.3853	0.00439722	-0.229019	AMHR2
0.3863	0.00441576	0.400295	PPP3CA
0.3866	0.0044266	-0.495558	GGT6
0.3867	0.00444098	0.52943	ESF1
0.3867	0.00444217	0.440564	FAM210B
0.3875	0.00445826	0.347606	SARNP
0.3876	0.00446646	-0.179488	FGD2
0.3884	0.00448732	0.48384	MIB1
0.3884	0.00449418	0.655529	FST
0.3884	0.00449635	-0.660259	TACSTD2
0.3896	0.00452184	-0.174381
0.3896	0.00452522	0.871447	HACD1
0.3903	0.00454776	0.503891	MICU3
0.3903	0.00454858	-0.158258	EFCAB10
0.3903	0.00455434	-0.349355	PCBD2
0.3908	0.00457145	0.63693	PDGFRL
0.3908	0.00457472	0.434988	CDK14
0.3925	0.00460509	1.02132	TMEM150C
0.3925	0.00461961	0.640934	TMEM97
0.3925	0.00462132	0.556919	LAMC1
0.3925	0.00462577	0.553663	CTTNBP2
0.3925	0.00463322	0.270837	DYX1C1-CCPG1///DYX1C1
0.3925	0.00464426	0.633338	FMNL2
0.3925	0.00466784	0.783108	MAP9
0.3925	0.00467436	0.614006	HNRNPD
0.3925	0.00468242	0.171908	ZNF501
0.3925	0.00468375	-0.276446	RCE1
0.3925	0.00469419	0.941563	CAV1
0.3925	0.00469773	0.563158	CALD1
0.3925	0.00470255	0.420596	SEC62
0.3925	0.00472103	-1.09486	SERPINB4///SERPINB3
0.3925	0.00472574	-0.161736	SLC7A14
0.3925	0.00473769	0.535386	FKBP7
0.3925	0.00474443	0.45564	STK38L
0.3925	0.00475466	0.229521	DCN
0.3925	0.00475819	0.298767	CALD1
0.3925	0.00477005	0.571586	EDNRA
0.3925	0.00477877	-0.220451	PI4KB
0.3925	0.00478368	0.84783	ZNF91
0.3925	0.00479691	0.235914	SSR1
0.3925	0.00480815	-0.498854	NIPAL2
0.3925	0.00481205	0.351811	TTBK2
0.3925	0.00481232	0.532517	DST
0.3925	0.00481358	-0.148143
0.3925	0.00481721	-0.20797	LOC105370475
0.3925	0.00483163	0.395491	TMEM87A
0.3925	0.00483567	0.665223	LDHB
0.3925	0.00483624	-0.330254	REEP6
0.3925	0.00483637	-0.305619	DPP3
0.3925	0.00483668	1.03126	AKR1C1
0.3925	0.0048386	-0.290093	PAK4
0.3927	0.00485144	0.427487	ZBTB20
0.3927	0.00485495	0.758148	NFIB
0.3931	0.00487262	0.444793	2022-09-11
0.3931	0.00487445	-0.77954	VGLL1
0.3934	0.00490343	-0.512403	CHMP4C
0.3934	0.00490374	-0.237579	CLINT1
0.3934	0.00490563	-0.569043	MPZL2
0.3934	0.00490691	-0.221296	SSX4B///SSX4
0.3938	0.00491927	0.331251	PPIG
0.3943	0.00494244	-0.401902	GRIN2D
0.3943	0.00494281	0.280026	SERGEF
0.3943	0.00495885	0.937684	EDNRB
0.3943	0.00495933	0.391631	L3MBTL3
0.3943	0.00496173	0.766189	APCDD1
0.3946	0.00497218	0.59794	LIMA1
0.3949	0.00498304	-0.272086	AGPAT2
0.3964	0.00503226	0.22968	MIR6716///PHLDB1
0.3964	0.00503577	1.32936
0.3964	0.00504095	-0.210249
0.3964	0.00504466	0.59374	ARSJ
0.3964	0.00504613	0.447983	LUM
0.3964	0.0050466	0.570061	ATP11C
0.3986	0.00508151	0.416975	FMC1
0.3991	0.00510051	-0.209323	EFCAB14
0.3991	0.00510204	-0.129572
0.3997	0.00512475	0.711568	MSANTD3-TMEFF1///TMEFF1
0.3997	0.00512478	0.452149	TWSG1
0.3998	0.00513283	0.642828	DCN
0.4006	0.00515258	0.376721	SATB1
0.4006	0.00515842	-0.207849	FAM63A
0.4008	0.00516863	0.587113	TUBA1A
0.4022	0.00519873	0.320843	LOC401317///CREB5
0.4022	0.00520584	0.46395	ZNF709
0.4022	0.00520833	-0.921915	IL1RN
0.4031	0.00522717	-1.39278	SERPINB4
0.4035	0.0052392	-0.464327	SEC16B
0.4038	0.00526924	-0.338297	SPATA2
0.4038	0.00528974	-0.438145	FLJ23867///QSOX1
0.4038	0.00529266	-0.388544	CYP2E1
0.4038	0.00529438	0.532917	NAA15
0.4038	0.00531048	-0.248078	CARD14
0.4038	0.00531417	0.485005	LPAR1
0.4038	0.00531997	-0.0926574
0.4038	0.00532515	0.680798	ZC3H12C
0.4038	0.00532662	0.250146	CNST
0.4038	0.00532835	0.492999	ARL4C
0.4038	0.00533105	-0.226087	LOC100507487
0.4038	0.00533236	-0.242515	SIRPD
0.4038	0.00533933	-0.374929	PSG9
0.4056	0.00539343	-0.328848	WIZ
0.4056	0.00541235	0.318399	SCAMP1
0.4056	0.00541961	0.849429	DST
0.4056	0.00542664	0.426949	PDE3A
0.4056	0.00543058	0.275442	SF3B1
0.4056	0.00543262	0.711659	EMCN
0.4056	0.00543512	0.270433	ZNF594
0.4056	0.00544053	-0.313183	INPP4B
0.4056	0.00546169	1.52262	DST
0.4056	0.00546204	-0.179495	LOC100507389
0.4056	0.00546372	0.555468	CREBRF
0.4056	0.00546933	-0.444364	FUT6
0.4056	0.00548594	0.808991	IGFBP5
0.4056	0.00548647	0.276745
0.4056	0.00548677	-1.13255	C19orf33
0.4056	0.00549148	-0.112543
0.4056	0.00549585	-0.177821	SMYD5
0.4056	0.00550175	0.501761	BCLAF1
0.4056	0.00550399	0.551741	ANKRD50
0.4072	0.00553358	0.384532	RPGRIP1L
0.4076	0.00554638	-0.215539
0.4076	0.00555398	-0.301337	MINK1
0.4076	0.00556132	-0.259427	CARD14
0.408	0.00559163	-0.948221	LOC100996760
0.408	0.00560822	0.505762	ZNF521
0.408	0.00560868	-0.742332	ECM1
0.408	0.00561894	0.293839	CEP290
0.408	0.00563172	0.240541	RSBN1
0.408	0.00565146	0.411811	BHLHB9
0.408	0.00566304	0.326192	SPATS2
0.408	0.00566764	0.454307	SOCS5
0.408	0.00567064	0.303143	MYH11
0.408	0.00567622	-0.230693	LINC01118
0.408	0.00567782	0.59822	SOBP
0.408	0.00567891	-0.346772	HDGF
0.408	0.00569382	0.323518	WIPI1
0.408	0.00569621	0.723761	MLLT3
0.408	0.00569917	0.90363	GNAL
0.408	0.00571082	-0.39749	FBXL18
0.408	0.00571838	0.486272	TTC3P1///TTC3
0.408	0.00573155	-0.13763	CEP44
0.408	0.00573569	-0.880056	GRHL1
0.408	0.00574159	0.776242	SEMA6A
0.408	0.00576514	0.564466	ZNF667-AS1
0.408	0.0057682	0.850051	IQCJ-SCHIP1///SCHIP1
0.408	0.00577715	0.414898	C7orf55-LUC7L2///FMC1///LUC7L2
0.408	0.00578197	0.665695	ANKRD6
0.408	0.00579142	-0.325639	CIDEB
0.408	0.00580949	0.644898	LDHB
0.408	0.00581155	0.32329	SMARCE1
0.408	0.00581555	-0.162436	INSC
0.408	0.00581935	0.319505	RAB11FIP2
0.408	0.00581995	-0.28826	SH2D1B
0.408	0.00582061	-0.160018	NOD1
0.408	0.0058219	0.407186	JAM2
0.408	0.00583729	0.397853	STIM2
0.408	0.00584229	-0.185968
0.408	0.00584333	0.637495	C7
0.408	0.00585214	1.10771	COL4A5
0.408	0.00586179	0.604344	PIP5K1B
0.408	0.00586488	-0.448623	C1orf116
0.408	0.00587102	-0.761038	C12orf54
0.408	0.00588819	-0.330082	SH3GLB1
0.408	0.00589806	0.456725	SMIM14
0.408	0.00590223	-0.27594	PDE8A
0.408	0.00590603	0.133731	PIK3C2A
0.408	0.0059184	0.536523	INHBB
0.408	0.00591852	0.31366	PLA2G2A
0.408	0.00591868	-0.228288	TSPAN17
0.408	0.00592095	0.5838	KPNA5
0.408	0.00592483	0.607368	SCAMP1
0.4093	0.00595484	0.374509
0.4093	0.00595933	0.551278	DYNC1LI1
0.4094	0.00597106	-0.351322	ULBP2
0.4094	0.00597628	0.28757	TCF25
0.4094	0.0059898	0.661569	RIF1
0.4094	0.00599098	0.562768	RECK
0.4103	0.0060385	1.17958	PTN
0.4103	0.00604148	-1.3173	FAM83A
0.4103	0.00604262	0.330231	OIP5-AS1
0.4103	0.00604295	0.399469	CDC5L
0.4103	0.00604868	0.854708	TRAPPC2B///TRAPPC2
0.4103	0.00605165	0.416804	ZAK
0.4103	0.00608366	-0.260506	PGLYRP4
0.4103	0.00608408	-0.445631	C2orf54
0.4103	0.00608592	0.429098	TIAM2
0.4103	0.00609243	0.217467	ADPRM
0.4103	0.00609315	0.424271	C6orf48
0.4103	0.00609353	0.653058	DST
0.4116	0.00612103	0.655902	ZBTB10
0.413	0.00615244	-0.256045
0.413	0.00616324	0.569337	ZNF678
0.413	0.00616434	-0.314983	SEC16B
0.4138	0.006184	0.279112	PHF20
0.4138	0.00619049	-0.5159	LOC100507516
0.4138	0.00619849	0.843298	LRIG1
0.4138	0.00621491	0.639595	SULF2
0.4138	0.00621686	-0.12376
0.4138	0.00622404	0.324655	UHRF2
0.4138	0.00622925	0.401297	EHBP1
0.4139	0.00626394	0.461089	NUAK1
0.4139	0.00626557	0.203587
0.4139	0.00629237	-0.421195	FAM129B
0.4139	0.00629279	-0.585784	B4GALT1
0.4139	0.00629517	0.283187	RYBP
0.4139	0.00630003	0.401586	EDNRA
0.4139	0.00630103	0.305399
0.4139	0.00631189	0.743409	GSTA4
0.4139	0.00631598	0.486738	SNHG24
0.4139	0.00631825	-0.350269	EPHA1-AS1
0.4139	0.00633189	-0.152302
0.4139	0.00634035	-0.362822	CIZ1
0.4139	0.00634358	-0.24132	KCMF1
0.4139	0.00634584	0.184892	KIAA0895L
0.4139	0.00637332	0.998461	IGFBP5
0.4139	0.00637959	0.813577	FAM171B
0.4139	0.0063957	0.55099	SOX6
0.4139	0.00639854	-0.203403	JRK
0.4139	0.00640069	0.30715	OGFOD1
0.4139	0.00640291	-0.120301	LOC101930370
0.4139	0.00640467	0.331298	VASH2
0.4139	0.00642325	-0.141581	LOC101929586
0.4139	0.00642391	0.304045
0.4139	0.00642475	-0.342373	RAB1B
0.4139	0.00642513	-0.455833	P2RY2
0.4139	0.00642643	0.674712	FHL1
0.4141	0.00643765	0.605406	CDH11
0.4152	0.006469	0.395559	NPAT
0.4152	0.00646933	0.382977	QPRT
0.4169	0.00650771	-0.21825	CST11
0.4169	0.00651105	0.540978	SLC1A4
0.4171	0.00652305	-0.268195	STS
0.4178	0.00654104	0.312434	THOC2
0.4178	0.00655308	-0.174252	CATSPER3
0.4178	0.00655721	-0.143443	MEF2C-AS1
0.4181	0.00656846	0.524218	EFHC1
0.4198	0.00660634	0.376306	RAMP1
0.4198	0.00661647	0.737218	FHL1
0.4198	0.00661805	0.44752	ZBTB20
0.42	0.0066291	0.42197	CTNNB1
0.4202	0.00664446	0.138974	RPL18
0.4202	0.00666221	0.305471	TMOD1
0.4202	0.00666723	-0.252547	CYB561D1
0.4202	0.00667193	-0.615592	C1orf106
0.4202	0.00667502	-0.194953	ANK1
0.4202	0.006679	1.22377	IL33
0.421	0.00669901	0.509274	FBXL5
0.4211	0.00670824	-0.193447
0.422	0.00673075	0.388198	PDHB
0.4226	0.00676016	-0.257548	PTAFR
0.4226	0.00676267	0.328045	CLEC11A
0.4226	0.00676927	0.487911	LMO4
0.4226	0.00677159	-0.13566
0.423	0.00678549	-0.186776	HIBADH
0.4231	0.00679442	-0.670968
0.4232	0.00680575	-0.146679	LINC00689
0.4232	0.00681196	-0.210967	ZNF296
0.4235	0.00682431	0.420086
0.4246	0.00686244	0.238681	TSPAN2
0.4246	0.00686565	-0.543084	TMX2-CTNND1///CTNND1
0.4246	0.00687013	-0.453556	STEAP3
0.4246	0.00688022	-0.572262	RAB27B
0.4246	0.00688573	0.338933	FGF2
0.4246	0.0068947	0.22841	SNCA
0.4246	0.00690225	-0.293127	SLC37A2
0.4246	0.00690723	1.41738	CXCL14
0.4246	0.00691659	0.53307	ZAK
0.4246	0.00692665	-0.173839	KRT19
0.4246	0.00693568	-0.207901	PIGO
0.4246	0.00693658	0.793196	RNA45S5
0.4246	0.00694323	0.383468	CHD9
0.4247	0.00695202	0.52726	DPYSL2
0.4263	0.006989	0.518366	NIPBL
0.4263	0.00699674	0.679509	SMARCA1
0.4263	0.00700209	0.536058	NFIB
0.4264	0.00701421	-0.317494	SLC52A3
0.4264	0.00703002	0.459651	F2RL2
0.4264	0.00703292	0.347232	SGCB
0.4264	0.00703458	-0.420359	EVPL
0.4271	0.00705478	0.311182	USP28
0.4271	0.00706197	0.423111	SMAD1
0.4271	0.00706924	0.678404	EDN1
0.4275	0.00708331	0.332924	ZRANB2
0.4275	0.0070922	-0.324582	LPCAT3
0.4275	0.00711142	-0.279945	B4GALT1
0.4275	0.00711869	0.978459	SOSTDC1
0.4275	0.00712125	-0.364806	NECTIN1
0.4275	0.00714816	0.282166
0.4275	0.00714985	-0.241324
0.4275	0.0071521	0.67427	LGR5
0.4275	0.00717283	-0.121696	PLEKHG2
0.4275	0.00717811	0.373896	XRCC5
0.4275	0.0071901	0.932106	PCDH7
0.4275	0.00719573	0.287594	CC2D2A
0.4275	0.00720415	0.403566	KMT2E
0.4275	0.00720796	0.296881	SNORD73A///RPS3A
0.4275	0.0072081	0.393464	RECQL
0.4275	0.00721957	0.523551	SERPINF1
0.4275	0.00721967	0.44552	COL1A2
0.4275	0.00722885	-0.352776	SLC44A5
0.4275	0.00723337	-0.183587	IFNA21
0.4275	0.00723512	0.41846	PAM
0.4275	0.00724008	0.360706	ZNF189
0.4293	0.00728643	-0.284059	SIGMAR1
0.4293	0.00729295	0.759016	SMARCA1
0.4293	0.00729504	0.582073	ZSCAN18
0.4299	0.00731677	0.455612	STMN3
0.4299	0.00736039	0.397023	ID4
0.4299	0.00736544	0.408993	CHD1
0.4299	0.00737155	0.530911	KLHL24
0.4299	0.00737196	-0.332211	LOC105374809
0.4299	0.00737606	0.512816	SEC22C
0.4299	0.00740611	-0.131037	SPERT
0.4299	0.00741723	0.26493	TSEN34
0.4299	0.00742597	0.295534	C15orf57
0.4299	0.00743517	-0.226654
0.4299	0.00744101	-0.244724	WIPF2
0.4299	0.00744376	-0.297006	RHBDF1
0.4299	0.00745724	0.455499	ADD3
0.4299	0.00746103	-0.27768	IL1RL2
0.4299	0.00746151	0.479193
0.4299	0.00746291	-0.750517	IRF6
0.4299	0.00746365	-0.272379	MVK
0.4299	0.00746491	0.256351	WDR48
0.4299	0.0074674	-0.673426	LINC00969
0.4299	0.00747972	-0.139275
0.4299	0.00748421	-0.400245	LIPH
0.4299	0.00749345	-0.259948	WIZ
0.4299	0.00749437	-0.450368	LOC340340
0.4299	0.00749964	0.442618	CALD1
0.4299	0.00750126	0.601153	ZEB1
0.431	0.00752894	-0.315783	RARG
0.4315	0.00754601	-0.177393	ERCC6
0.4315	0.00755272	0.910359	ID4
0.4323	0.00757899	0.478511	CEP112
0.4323	0.00758872	0.202933	DPH5
0.4323	0.00759871	-0.293341	UBAC1
0.4323	0.00759966	-0.524598	RAPGEFL1
0.4323	0.00760604	-0.188012	ANK1
0.433	0.00763916	-0.505267	TRIM29
0.433	0.00766098	-0.242061	TBX6
0.433	0.00766304	-0.264356	MR1
0.433	0.00767031	0.687909
0.433	0.00767818	-0.249937	IGF1R
0.433	0.00767941	0.271777	RAB30
0.433	0.00769588	0.743897	CENPV
0.433	0.00771651	-0.258797	HECTD3
0.433	0.00772747	-0.425181	ADAM15
0.433	0.00772902	0.389855	SLC38A1
0.433	0.0077455	0.335854	SCARNA2
0.433	0.00774688	-0.193416	MIR6791///GPR108
0.433	0.00776416	-0.147892	GRAMD4
0.433	0.00776517	0.630319	LARP6
0.433	0.00776587	-0.196185	TRIML1
0.433	0.00776688	0.611193	NXPE3
0.433	0.00776777	-0.137804
0.433	0.00776937	0.712428	NAMPT
0.433	0.00778634	-0.251738	UBL4A
0.433	0.00780171	0.424132	AKT3
0.433	0.00783098	0.421334	LRRC49
0.433	0.00784272	-0.23331	ZNF506
0.433	0.00785085	0.510938	BCLAF1
0.433	0.00785417	0.425543
0.433	0.00786047	-0.155672	LOC401021///HOXD4///HOXD3
0.433	0.00787015	0.225729	ATP11C
0.433	0.00787365	-0.749226	SLC44A3
0.433	0.00788524	0.528962	GXYLT2
0.433	0.0078863	0.570968	CTSK
0.433	0.00790648	-0.303539
0.433	0.00791668	0.289803	ZNF44
0.433	0.00791769	0.589672	ADAMTS1
0.433	0.00792904	-0.280025
0.433	0.00793054	0.440469	RAI14
0.433	0.00793849	0.269305	DDX10
0.433	0.00794294	0.692961	TGFB2
0.433	0.00794609	-0.519712	PRSS27
0.433	0.0079479	-0.580617	LINC01503
0.433	0.00795212	0.437348	IGFBP5
0.433	0.00795248	0.465416	PAICS
0.433	0.00796129	-0.467941	MTSS1
0.433	0.00796451	0.304319	SAMM50
0.433	0.00798658	-0.152907	ACSM5
0.433	0.00798686	0.235448	NIPSNAP3B
0.433	0.00799524	-0.305154	FOXK2
0.433	0.00799846	-0.308356	CCSAP
0.433	0.00800395	0.196207	RPUSD2
0.433	0.00801112	0.659774	GEM
0.433	0.00801425	0.369627	WDR36
0.433	0.0080341	0.545263	PALLD
0.433	0.0080358	0.491819	CYP2U1
0.433	0.00804344	-0.267152	SBF1
0.433	0.00804873	-0.242017	NDST1
0.433	0.00806099	0.390839	TMEM260
0.433	0.00807878	-0.335371	EML2
0.433	0.00807969	0.2888	GUCY1A3
0.433	0.00809514	0.273209	PTGFR
0.433	0.00810093	0.19648	CASC1
0.433	0.00810693	0.427206	PHF3
0.433	0.00811231	0.283858	CEP164
0.433	0.00812464	0.286023	ZNF550
0.433	0.00812876	-0.268036
0.433	0.00813141	0.489849	FAM175A
0.433	0.00813363	0.484873	TCL1A
0.433	0.008137	-0.164355	OR10J1
0.433	0.00814993	0.247895	TTBK2
0.433	0.00816668	0.8803	GULP1
0.433	0.008178	0.378445	ZNF451
0.433	0.00819287	0.511738	PREX2
0.433	0.00819893	0.480629	CSTF2T
0.433	0.00821252	-0.0788961
0.433	0.00821433	-0.179555	HMGN2P46
0.433	0.00822638	-0.219368	ENO1
0.433	0.00823386	0.429961	LUZP1
0.433	0.00825232	-1.00618	SERPINB3
0.433	0.00826406	-0.307948	FOXK2
0.433	0.00827014	0.262821
0.433	0.00827095	0.444469	C12orf57
0.433	0.00827555	-0.197878	LINC01181
0.433	0.00828846	-0.237893	SMURF1
0.433	0.00829267	-0.848775	CDKN2B
0.433	0.00829391	0.42224	SPEF2
0.433	0.00830124	0.220614	NT5DC1
0.433	0.00830894	-0.237306	SLC5A6
0.433	0.00831256	-0.238331	PRKAG2
0.433	0.00831375	0.258851
0.433	0.00831514	0.375822	MFF
0.433	0.00832238	-0.275141	ZBTB7B
0.433	0.0083304	0.323195	GZF1
0.433	0.00833201	-0.12759
0.4338	0.00835526	0.552491	ZBTB20
0.435	0.00838626	-0.70504	C1orf116
0.437	0.00845169	0.308015	VGLL4
0.437	0.00845869	0.311248	NAP1L1
0.437	0.0084762	-0.599722	GRHL3
0.437	0.00848423	-0.146945
0.437	0.00848904	0.499579
0.437	0.00849433	1.13263	MUM1L1
0.437	0.00849779	-0.194651	RASAL2
0.437	0.00850214	-0.170756	SSX2B///SSX2
0.437	0.00850552	-0.125388	APAF1
0.437	0.0085087	0.354611	LOC100506990
0.437	0.00852033	0.381911	DKK3
0.437	0.00852471	-0.117388
0.437	0.00852791	0.465588	FGFR1
0.4371	0.00853838	0.426435	RASSF8-AS1
0.4373	0.00854972	-0.149693	TCEB3B
0.4378	0.00857823	-0.501024	FXYD5
0.4378	0.00858002	0.253688	RUVBL2
0.4378	0.00858982	-0.205145
0.4378	0.00859895	-0.221778	LOC100506476
0.4378	0.00860652	-0.255544	MFSD13A
0.4378	0.00860809	0.3637	KANSL1L
0.4378	0.00861998	-0.160203
0.4378	0.00862871	-1.00235	CLIC3
0.4378	0.00863107	-0.503946	ADGRF4
0.4391	0.00867407	-0.153212	RAB11FIP4
0.4391	0.00868235	-0.385951	VAMP8
0.4391	0.00868445	-0.222248
0.4391	0.00868915	0.390017	DACH1
0.4392	0.0087003	-0.512811	MYH14
0.4399	0.0087222	0.568627
0.4409	0.00875866	0.175481
0.4409	0.00877731	-0.137522
0.4409	0.00877991	-0.749267	NLRP7
0.4409	0.00879491	0.275646	HSP90AA1
0.4409	0.00879535	-0.192756
0.4409	0.0088016	0.673443	FERMT2
0.4409	0.008807	-0.25025	VPS9D1
0.4409	0.00880843	-0.158003	LOC105373418
0.4409	0.00881314	-0.2669	ATG4D
0.4419	0.0088428	0.265243	RAB11FIP3
0.4429	0.00886934	-0.141978	CYP2B7P
0.443	0.00888702	-0.255813	ELK1
0.443	0.00888887	0.202596
0.4439	0.00891543	0.334354
0.4442	0.00893192	0.471291	STK38L
0.4442	0.00894625	-0.399306	COMTD1
0.4442	0.00896981	-0.182244	ZNF316
0.4442	0.00897557	0.282893
0.4442	0.00899188	0.40047	IPO7
0.4442	0.00901389	-0.170361	EPN1
0.4442	0.00903933	0.550974	PENK
0.4442	0.00903982	0.374069	RPS23
0.4442	0.00905968	0.423907	ZNF25
0.4442	0.00905988	-0.154219
0.4442	0.00906173	0.430424	HGF
0.4442	0.00906547	0.630612	MYLK
0.4442	0.00907526	0.961935	PLA2G4A
0.4442	0.00907715	0.514385	BEND6
0.4442	0.00907737	0.482563	MIB1
0.4442	0.00908096	0.308259	BTD
0.4442	0.00909188	0.391176	USP47
0.4442	0.00911308	-0.277676	ADCY9
0.4442	0.00911335	-0.373072
0.4442	0.0091176	0.509945	AR
0.4442	0.00912345	-0.200413	CCSAP
0.4442	0.00913065	0.385015	NSRP1
0.4442	0.00913652	0.310376	PNPLA8
0.4442	0.00914453	1.01423	SLITRK6
0.4442	0.00914482	-0.528196	MAST4
0.4442	0.00914485	-0.23957	PSG11///PSG3
0.4442	0.00917458	0.658634	PCOLCE2
0.4442	0.00917797	0.758502	CDKN1C
0.4442	0.00917846	0.825628	PDE5A
0.4442	0.00919251	-0.235795	POLR2J2
0.4442	0.00920385	-0.242213	RECQL5
0.4442	0.00920797	0.473435	TCF12
0.4442	0.00920987	-0.47866	RAET1E
0.4442	0.00921922	-0.224954	CACNG8
0.4442	0.0092339	0.278864	SEMA6A
0.4442	0.00923843	-0.228019	OR3A3///OR1E2///OR1E1
0.4442	0.00925543	-0.115731	SCOC-AS1
0.4442	0.00926005	0.443938	PHF3
0.4442	0.00926668	0.373164	ROCK1
0.4442	0.00927232	0.192299	ELP6
0.4442	0.00927586	0.294697	SNTB2
0.4442	0.00927668	0.471179	IGFBP5
0.4442	0.00927822	-0.130911
0.4442	0.00928311	0.17056	RSPRY1
0.4442	0.00928621	0.170603	SNORD42A///RPL23A
0.4442	0.00929446	0.345431	PROX1
0.4444	0.00932016	0.6689	DCN
0.4444	0.00933499	-0.55428	FAM98C
0.4444	0.00934848	-0.138206
0.4444	0.00934901	-0.351843	WDR34
0.4444	0.00935235	0.219621	ITIH5
0.4444	0.00936013	0.370216	KIAA1143
0.4444	0.00936117	-0.316386	RNF17
0.4444	0.00936263	0.59966	SH3BP5
0.4446	0.00937635	0.429127	ZNF292
0.4452	0.00939761	0.448494
0.4452	0.00940864	-0.155132
0.4452	0.00941588	-0.266965	CAMSAP1
0.4452	0.00942198	0.227319	ARMC9
0.4454	0.00943243	0.520697	NRP2
0.4464	0.00946365	0.190683
0.4467	0.00948813	0.199279	CCDC66
0.4467	0.00949397	0.380757	APBB2
0.4467	0.00951107	0.608923	NREP
0.4467	0.00951332	0.632297	MFAP2
0.4467	0.00951675	0.467526	SRP72
0.4467	0.00952542	-0.244965	PDE7A
0.4467	0.00954056	0.371623	FXYD6
0.4467	0.00955087	-0.216788	ELK3
0.4467	0.00955174	0.845504	FGF7P3///FGF7P6///FGF7
0.4467	0.00956352	0.355486	ZMYM2
0.4467	0.00957247	-0.160155	CPNE7
0.4467	0.00958405	-0.159939
0.4467	0.00960186	0.581373	USP47
0.4467	0.00960347	0.519879	GPR161
0.4467	0.00960391	0.435361	ZNF420
0.4467	0.00962695	-0.113668	FHL5
0.4467	0.00963247	0.409876
0.4467	0.00964283	-0.280448	C9orf69
0.4467	0.00967186	0.640436	SLFN11
0.4467	0.00968238	-0.272335	DEDD
0.4467	0.0096957	-0.575126	ADGRF1
0.4467	0.00970112	-0.521242	HES2
0.4467	0.00970245	0.430172	IGF1
0.4467	0.00970583	-0.164584
0.4467	0.00971526	-0.532605	FRMD8
0.4467	0.00972478	0.678567	FAM92A1
0.4467	0.00972848	-0.184787	NRAP
0.4467	0.00973404	0.203368	SLC5A3
0.4467	0.00974744	0.281172	LOC389765
0.4467	0.00975362	0.531723	SBSPON
0.4467	0.00976246	-0.115012	C5orf63
0.4467	0.00976316	-0.386648	KRT4
0.4467	0.0097672	-0.274172	PLD1
0.4467	0.0097729	0.271231	NME5
0.4467	0.0097737	-0.172121	TAOK2
0.4467	0.00978006	0.264505	KLHL28
0.4467	0.00978847	-0.298239	HES2
0.4467	0.00980381	0.41756	ADAMTS5
0.4467	0.00980943	0.439709	NLN
0.4467	0.00980972	0.552202	ZBTB20
0.4467	0.00981607	-0.511983	FAM83H
0.4467	0.00983296	-0.122258	NEUROD6
0.4467	0.00983606	0.548481	TPM1
0.4467	0.00984338	-0.328903	S100A11
0.4467	0.00984672	-0.201145	PDE6A
0.4467	0.00984778	0.570985	PRIM2
0.4467	0.00985957	0.336841	CSRNP3
0.4467	0.00986331	-0.229748	A2ML1
0.4467	0.00987044	0.421162	ANTXR2
0.4471	0.00989014	-0.160617	DESI2
0.4471	0.00991833	0.499253	ZNF22
0.4471	0.00992077	-0.205803	RBM26
0.4471	0.00992506	-0.196595	LYNX1
0.4471	0.00994007	1.16354	CXCL14
0.4471	0.00995008	-0.159707
0.4471	0.00995529	0.169772	PCMTD1
0.4471	0.00995955	-0.476559	LAD1
0.4471	0.00997024	0.526169	DDR2
0.4471	0.00997041	0.511688	CFL2
0.4471	0.00997322	-0.25743
0.4471	0.00997581	0.282239	EXOC6
0.4472	0.0099888	-0.234567	TNK1
0.4472	0.00999601	0.315736	TPST1
0.4478	0.0100253	0.536718	TCEAL9
0.4478	0.0100416	0.460449	ATM
0.4478	0.0100514	-0.197366	MYO9B
0.4478	0.0100669	-0.353798	DLEU1
0.4478	0.0100748	0.380974	MTERF4
0.4478	0.0100781	0.502881	CEP68
0.4478	0.0100856	0.300541	DDX18
0.4478	0.0100879	0.631708	SGCE
0.4478	0.0101139	0.572674	KIF13A
0.4478	0.0101144	0.22595	FARS2
0.4478	0.0101265	0.644387	SOX4
0.4478	0.0101391	-0.145743
0.4478	0.0101434	0.596652	FST
0.4478	0.0101497	-0.343913	ACE2
0.4478	0.0101689	0.280609
0.4478	0.0101698	0.539061	PTBP2
0.4478	0.0101699	0.445031	DTWD1
0.4478	0.0101707	-0.112069
0.4478	0.0101722	-0.448696	DUOXA2
0.4478	0.0101778	0.495684	MFAP4
0.4478	0.0101981	0.519115	CALCRL
0.4478	0.0102027	-0.513681	NECTIN2
0.4478	0.0102079	-0.25437	ARAP1
0.4478	0.0102112	-0.179351
0.4478	0.010222	0.450854	SPG20
0.4478	0.010225	-0.878064	AQP3
0.4478	0.0102287	-0.178025	PRDX3
0.4505	0.0103022	-0.308072	HGS
0.4505	0.0103242	0.395665	ZNF175
0.4505	0.0103262	-0.143055	WFIKKN1
0.4505	0.0103349	-0.290425	GBAP1///GBA
0.4505	0.0103379	0.411674	IL6ST
0.4505	0.0103405	-0.641598	INPP1
0.4505	0.0103624	-0.224035	DHRS12
0.4505	0.0103626	1.17987	ALDH1A1
0.4505	0.0103719	0.218592	MAP7D3
0.4505	0.0103737	-0.590936	METRNL
0.4507	0.0103874	-0.393561	MIB2
0.4513	0.0104086	-0.195473	SLC29A3
0.4517	0.0104283	-0.160771	COL22A1
0.4517	0.010435	0.195554	TLN2
0.4521	0.0104564	-0.13261
0.4521	0.0104855	-0.165693	ZNF335
0.4521	0.0104878	0.30184	SRR
0.4521	0.0104908	-0.266452	LINC00475
0.4521	0.010496	0.358479	TBCEL
0.4521	0.0105058	-0.140975	IFNA16
0.4521	0.0105067	-0.143606	ADGRB1
0.4521	0.0105223	0.306379	SLIT2
0.4521	0.0105253	-0.281888	LOC100287525
0.4521	0.0105294	0.491377	NT5DC1
0.4521	0.01054	-0.198371
0.4521	0.0105542	0.475063	TMEM97
0.4521	0.0105667	0.349337	ENC1
0.4521	0.0105672	0.271362	MTERF4
0.4521	0.0105673	0.214874	SSU72
0.4523	0.010585	0.345844	NIPBL
0.4523	0.0105938	-0.313123	GALNT5
0.4523	0.0105981	-0.242957	KHNYN
0.4526	0.0106126	0.455759	SEL1L3
0.4533	0.0106722	-0.168121
0.4533	0.0106779	0.240879	CNTNAP2
0.4533	0.0106879	-0.154316	LOC100128164
0.4533	0.0106924	-0.240582	SNX33
0.4533	0.0106972	-0.275278	MIR9-3HG
0.4533	0.0107026	0.411911	BNIP3L
0.4533	0.0107184	-0.242008
0.4533	0.0107235	-0.165353	LOC339468
0.4533	0.0107296	0.380676	LMOD1
0.4533	0.0107347	0.254297	RSBN1
0.4533	0.0107444	0.184354	BAG2
0.4533	0.0107556	-0.325205	PDK2
0.4533	0.0107583	-0.209956	CASR
0.4533	0.0107594	-0.411253	GALNT3
0.4533	0.0107626	-0.367862	CIZ1
0.4533	0.0107659	0.358598	USP25
0.4533	0.0107728	0.277317	LINC00662
0.4533	0.0107791	0.465735	NRIP1
0.4534	0.0107966	-0.211215	KLF3
0.4534	0.0108	0.172847
0.4534	0.0108056	0.567012	MT1E
0.4541	0.0108408	0.379297	RHOBTB1
0.4541	0.0108544	0.597446	RNASE4
0.4541	0.0108546	-0.148442
0.4541	0.0108625	-0.152746	MIR548F5///MAB21L1
0.4541	0.0108641	0.591014	GDAP1
0.4544	0.0108852	-0.110643	ITSN1
0.4544	0.0108883	-0.198999	RIPK3
0.4544	0.0108956	0.167024	CRLS1
0.4545	0.0109193	0.836221
0.4545	0.0109204	-0.291458	SH3GLB1
0.4545	0.0109255	0.378483	PPP1R12A
0.4545	0.0109362	0.620985	SLC39A14
0.4545	0.0109432	0.539297	IFITM2///IFITM1
0.4545	0.0109473	0.412366	SEMA6A
0.4547	0.0109615	0.906393	RNA45S5
0.4555	0.0109914	-0.215226	IL17C
0.4555	0.0110055	0.318033	TRAM2
0.4555	0.0110076	0.406299	NUP88
0.4555	0.0110132	-0.348787	ABLIM3
0.4557	0.0110552	0.610383	PHOSPHO2-KLHL23///KLHL23
0.4557	0.0110611	-0.142161	LOC101928539
0.4557	0.0110658	0.506641	SNTB2
0.4557	0.0110718	-0.165355	DIAPH1
0.4557	0.0110965	0.267195
0.4557	0.0111005	0.473187	CREBRF
0.4557	0.0111068	-0.112377	IGF2BP2-AS1
0.4557	0.0111143	-0.229609	TNK1
0.4557	0.0111169	-0.116988	STK24-AS1
0.4557	0.011127	0.0823655	CRYBB2P1
0.4557	0.0111319	0.460088	PRKCDBP
0.4557	0.0111347	-0.229021	HCG26
0.4557	0.0111422	-0.187404	SMIM21
0.4557	0.011164	-0.13841	PARD3B
0.4557	0.0111708	0.332712	SLC12A2
0.4557	0.011174	0.70757
0.4557	0.0111759	-0.169977
0.4557	0.0111884	-0.130196	PRR32
0.4557	0.0111936	0.279904	RPL29
0.4557	0.0112003	0.433123	NKIRAS1
0.4557	0.0112074	-0.383078	FAM83A
0.4557	0.0112089	-0.089488	LRRC28
0.4557	0.0112159	0.242169
0.4557	0.0112196	0.330645	SUZ12
0.4566	0.0112501	0.255196	CSPP1
0.4566	0.0112571	-0.621988	ALDH3B2
0.4569	0.0112817	-0.148841	LINC00957
0.4569	0.0112828	0.567836	PKIA
0.4569	0.0112932	0.470879	SLC25A36
0.4569	0.0113005	0.349527	ANAPC4
0.4569	0.0113096	0.24806	LOC728903///GLIDR
0.4569	0.0113306	0.45949	RUFY3
0.4569	0.0113363	0.537887	TNFAIP3
0.4569	0.011338	0.452761	ATXN1
0.4569	0.0113447	0.265876	DPH5
0.4569	0.0113472	-0.172212	LINC01255
0.4569	0.0113557	0.35985
0.4574	0.0113776	0.300119
0.4574	0.0113849	0.12603	CASK
0.4576	0.0114024	-0.359188	MAST4
0.4576	0.0114088	0.509942	EFHC1
0.4578	0.011425	-0.215371	MAPK8IP3
0.4578	0.0114328	0.157688	RNF180
0.4578	0.0114408	0.755955	DUSP6
0.4578	0.0114538	0.419527	MAGED1
0.4578	0.0114559	0.449253	ADGRA3
0.4578	0.0114635	0.297819	POLR2C
0.4578	0.0114731	0.335238	SPATA6
0.4578	0.0114803	-0.151304	LINC01057
0.4584	0.0115058	-0.177789
0.4584	0.0115248	0.668907	GAS1
0.4584	0.0115367	-0.163503	RNFT1
0.4584	0.0115397	-0.338135	PRMT2
0.4584	0.0115477	-0.151963	BTRC
0.4584	0.0115565	-0.162919
0.4584	0.0115645	0.327147	BDP1
0.4584	0.0115689	0.619593	IL7
0.4584	0.0115715	0.475831
0.4584	0.0115779	0.456983	ADGRL3
0.4584	0.0116071	0.425621	PRKD1
0.4584	0.0116072	-0.191044
0.4584	0.0116254	0.369419	TSHZ2
0.4584	0.0116273	0.600579	PTGR1
0.4584	0.0116321	0.663449	ZBTB10
0.4584	0.0116372	0.594333	CLU
0.4584	0.0116438	0.364171	RFC1
0.4584	0.0116446	-0.177991	RAD51L3-RFFL///RFFL
0.4589	0.0116686	0.610767	DCLK1
0.4589	0.0116759	0.289104	PIK3C2A
0.4591	0.0116923	0.35451	DTWD1
0.4591	0.0117039	-0.319544	PACS1
0.4591	0.011711	0.220483	ERCC6L2
0.4591	0.0117229	0.264978	LIMS4///LIMS3
0.4591	0.0117232	0.649048	PWAR6
0.4602	0.0117588	0.350065	TAOK1
0.4603	0.0117723	-0.140297	LOC100996634
0.4603	0.0117767	0.257765	OGDHL
0.4609	0.0118096	-2.01227	KRT13
0.4609	0.0118099	-0.090483
0.4609	0.0118195	-0.276774	SMURF1
0.4615	0.0118469	-0.197912	SLC35F6
0.4615	0.011852	0.521271	FAM175A
0.464	0.0119437	0.548625	ANGPT2
0.464	0.0119512	0.427719	ZNF548
0.464	0.0119536	0.411016	RCAN2
0.464	0.0119579	-0.282619	PROM2
0.464	0.0119592	-0.213979	ARHGAP23
0.464	0.0120008	0.374045	ZNF24
0.464	0.0120013	0.344255	REV3L
0.464	0.0120029	-0.271102	SLC25A44
0.464	0.0120337	0.31093	FGF7
0.464	0.0120589	0.33358	DYX1C1-CCPG1///CCPG1
0.464	0.0120612	-0.360705	EGFR
0.464	0.0120626	0.591985	PANK2
0.464	0.0120648	0.274748	DENND5B
0.464	0.0120675	-0.952248	ADGRF4
0.464	0.0120764	-0.183999	TRPC2
0.464	0.0120777	0.351337	TSHZ2
0.464	0.0120786	0.64681	HAS2
0.464	0.0120796	-0.144964	BCL2L14
0.464	0.0120809	-0.138366	FAM111A
0.464	0.0120853	0.171559	MXRA7
0.464	0.0120941	0.460388	TOP2B
0.464	0.0121085	0.599271	WISP1
0.464	0.0121095	-0.356829
0.464	0.0121178	0.281356	ARMC1
0.4647	0.0121453	0.182893	CD34
0.4652	0.0121734	-0.173276	DCLRE1B
0.4652	0.0121798	-0.163546	MGAT4EP
0.4652	0.0121829	0.624405	SLIT2
0.4654	0.0121999	0.338807	GLIS3
0.4654	0.0122074	-0.170016
0.4665	0.0122485	-0.166899	MAPKBP1
0.4665	0.0122511	-0.408414	FNDC10
0.4665	0.0122638	-0.203287
0.4665	0.0122696	-0.176611
0.4667	0.0122842	0.864596	INS-IGF2///IGF2
0.4667	0.0122944	0.534538	PROX1
0.4667	0.0123122	0.332756	PDS5A
0.4667	0.0123317	-0.0919154	OTX2
0.4667	0.0123382	0.384439	SSPN
0.4667	0.0123552	0.257388	PHF3
0.4667	0.0123573	0.189676	RPL23A
0.4667	0.0123726	0.503595	DPT
0.4667	0.0123939	0.330654	CHN1
0.4667	0.012399	-0.262449	ITSN2
0.4667	0.0124038	-0.290057	CDCA5
0.4667	0.0124087	0.275999
0.4667	0.0124169	-0.15316	HSPB8
0.4667	0.0124317	-0.137785	KLHL18
0.4667	0.0124345	0.143872	SNORD42A///RPL23A
0.4667	0.0124386	0.621931	EBF1
0.4667	0.0124615	-0.520724	GNA15
0.4667	0.0124668	0.504642	RBM25
0.4667	0.0124742	0.286966	BEND5
0.4667	0.0124834	0.58182	SLC16A1
0.4667	0.0124897	0.259034
0.4667	0.0124898	-0.123064
0.4667	0.0124973	-0.592983	KCNK6
0.4667	0.0125027	0.344278	FAM98B
0.4667	0.012503	0.338043	SETSIP///SET
0.4667	0.0125058	0.376999	ZSWIM6
0.4667	0.0125064	-0.0782509	SFTA3
0.4669	0.0125183	-0.243617	SESN2
0.4677	0.0125493	-0.828458	LOC100505984///ITGB6
0.4681	0.0125847	0.19525	FAXC
0.4681	0.0125913	0.406477
0.4681	0.0126049	-0.248323	FAM129B
0.4681	0.0126163	-0.335052	GDPD3
0.4681	0.0126252	0.14079	LOC728705///TMEM263
0.4681	0.0126564	0.138882	LMBRD1
0.4681	0.0126607	0.307472	SRSF11
0.4681	0.0126801	0.252873	QPRT
0.4681	0.0126817	-0.611488	MIR205HG
0.4681	0.0127089	-0.23652	ANK1
0.4681	0.0127346	0.329323
0.4681	0.0127352	0.222908	MIR186///ZRANB2
0.4681	0.0127441	0.456624	TPR
0.4681	0.0127532	-0.316854	ACOT8
0.4681	0.0127603	0.454787	LCORL
0.4681	0.0127762	-0.21414	MAGEC2
0.4681	0.0127955	0.337128	RAN
0.4681	0.0128039	-0.248367	PSEN1
0.4681	0.0128054	-0.165685
0.4681	0.0128077	0.211466	BBX
0.4681	0.0128114	0.391594	2022-09-02
0.4681	0.0128262	-0.156624
0.4681	0.0128262	-0.135973	PITRM1-AS1
0.4681	0.01283	0.395277	CTNNB1
0.4681	0.0128333	0.372496	UBR1
0.4681	0.0128339	0.274338	ZFR
0.4681	0.0128361	-0.125626	KLHL1
0.4681	0.0128413	-0.408014	ELAVL2
0.4681	0.0128776	0.493833	GSTA4
0.4681	0.0128882	0.347066	FGF14-AS2
0.4681	0.0128992	-0.181917	CTC1
0.4681	0.0129102	0.37832	SDC2
0.4681	0.0129173	0.554979	TMEM107
0.4681	0.012926	0.698892	SESN3
0.4681	0.0129339	0.274577
0.4681	0.0129359	-0.511981	TMEM79
0.4681	0.0129401	0.431345	LCA5
0.4681	0.012947	0.433384	U2SURP
0.4681	0.0129517	0.407781	SPATA7
0.4681	0.0129558	-0.145212	AFG3L2
0.4681	0.0129646	-0.262237	ZXDC
0.4681	0.0129685	0.154572	TRPC4
0.4681	0.0129888	0.280569	ZNF624
0.4681	0.0130099	-0.301025	PRKAG2
0.4681	0.0130254	0.522094	EIF5B
0.4681	0.0130313	0.223663	RND1
0.4681	0.0130323	0.52228	DPT
0.4681	0.0130327	0.282743	HSP90AA1
0.4681	0.0130344	-0.107704	KCNA7
0.4681	0.0130365	0.497209	NRXN1
0.4681	0.0130375	0.301178	CHD9
0.4681	0.0130499	-0.197599
0.4681	0.0130604	-0.152628
0.4681	0.013062	-0.116366	LOC101929517
0.4681	0.0130643	-0.17214
0.4681	0.0130647	0.522843
0.4681	0.0130709	0.449235
0.4681	0.0130728	1.00848	COL14A1
0.4681	0.0130745	0.221194	CNPY2
0.4681	0.0130758	0.348583	RPL29
0.4681	0.0130825	0.42541	BGN
0.4709	0.013175	0.380261	FER
0.4709	0.0131972	0.300864	TERF1
0.4709	0.0132012	0.19373
0.4709	0.0132209	-0.133613	PPME1
0.4709	0.0132243	0.243438	SNCA
0.4709	0.0132292	0.75624	ZNF551
0.4709	0.0132318	-0.148569	IL34
0.4709	0.0132372	-0.129876
0.4709	0.0132382	-1.05037	S100A9
0.4711	0.0132616	0.360867	LYRM4
0.4711	0.0132627	-0.184859	PDXK
0.4711	0.013271	0.241474	DYNC1LI1
0.4711	0.013278	0.449066	USP16
0.4713	0.0133168	-0.207633	CLDN18
0.4713	0.0133179	0.618943	ZNF682
0.4713	0.0133192	0.408911	DPY19L3
0.4713	0.0133221	0.360705	ZNF271P
0.4713	0.0133306	-0.16686	SLITRK1
0.4713	0.0133348	-0.198094	ANXA11
0.4719	0.0133648	0.253056	CAPN6
0.4719	0.013374	0.548541	TMEM47
0.4719	0.0133792	0.276075
0.4726	0.013409	-0.218429	CA12
0.4726	0.0134206	-0.127505
0.4726	0.0134293	-0.116458
0.4726	0.0134326	-0.148566	DYNC1H1
0.4727	0.0134529	-0.427507	CAPN1
0.4727	0.0134589	-0.175452	LOC101927550
0.4727	0.0134684	0.665675	SYNPO2
0.4727	0.0134703	-0.132885	THADA
0.4729	0.013497	-0.365912	LCP2
0.4729	0.013501	-0.16011
0.4729	0.0135017	0.445094	FKBP7
0.4729	0.01351	0.353183	SDAD1
0.474	0.0135575	-0.206737	DIAPH3-AS1
0.474	0.0135624	-0.195539	C12orf80
0.474	0.0135687	-0.181661	LOC101929584
0.475	0.0136057	-0.339134	HIF1AN
0.4756	0.0136302	-0.420662	ZDHHC5
0.4757	0.0136417	-0.191767	ZFPL1
0.4757	0.0136621	-0.408968	DENND1B
0.4757	0.013668	0.341186	PPIG
0.4757	0.013668	0.417041	IRAK1BP1
0.4771	0.0137346	0.295621	WDFY3-AS2
0.4771	0.0137393	0.270888	SYT11
0.4771	0.0137435	0.570892	IQGAP2
0.4771	0.0137538	0.193571
0.4771	0.0137694	0.14292	LINC00312
0.4771	0.0137801	-0.30434	NRIP3
0.4771	0.0137826	0.431774	RPS11
0.4771	0.0137865	0.455567	LANCL1
0.4771	0.0138086	0.240172	LOC732360///TDG
0.4771	0.013816	0.283531	ADCY2
0.4771	0.0138395	-0.116038	SLC35D3
0.4771	0.0138465	-0.706088	PTK6
0.4771	0.0138589	-0.109246	LOC101928284
0.4771	0.0138612	-0.351075	LOC101927668///MACC1
0.4771	0.0138616	-0.194458
0.4771	0.0138793	0.230414	KIAA1462
0.4771	0.0138866	0.500317	NUCB2
0.4771	0.013895	0.653903	SORBS1
0.4771	0.0138962	0.383614	ZFAS1
0.4771	0.0139057	0.377761	RTF1
0.4771	0.0139077	-0.229741	LINC00957
0.4771	0.0139082	-0.186706	USF2
0.4771	0.0139103	-0.318095	MBOAT2
0.4772	0.0139295	0.678819	ALCAM
0.4772	0.0139306	0.362248	LTBP1
0.4772	0.0139611	0.263775	RPL14
0.4772	0.0139633	-0.297956	SIRPB1
0.4772	0.0139907	0.29723	CCDC3
0.4772	0.0139912	0.309942	SBF2
0.4772	0.0139947	-0.98588	HOXA10-HOXA9///MIR196B///HOXA9
0.4772	0.0139962	0.273104	MAGI2-AS3
0.4772	0.0139989	-0.264889
0.4772	0.0140049	-0.136129	ARL3
0.4772	0.0140138	-0.17366	PYM1
0.4772	0.0140168	-0.323883	WWC3
0.4772	0.0140258	0.731211	LOC101930404///SNORD116-28///SNORD115-26///SNORD115-13///SNORD115-7///SNORD116-22///SNORD116-4///PWARSN///SNORD107///SNRPN///IPW
0.4772	0.0140447	-0.438654	GPR157
0.4772	0.0140537	-0.200045	TET3
0.4772	0.014059	0.366765	ARHGAP24
0.4772	0.0140596	0.413402	PDP1
0.4773	0.0140971	-0.0776546
0.4773	0.0141072	-0.307806	CLN8
0.4773	0.0141153	-0.276971	CCDC85C
0.4773	0.0141221	-0.110703	DOCK8
0.4773	0.0141252	-0.3873	SH3PXD2A-AS1
0.4773	0.0141399	0.423309
0.4773	0.0141564	0.744848	BAG2
0.4773	0.0141611	-0.292183	KCNC3
0.4773	0.0141672	-0.151449	CDKL5
0.4773	0.0141756	0.129669	DTWD1
0.4773	0.0141784	0.463393	ZBTB20
0.4773	0.014193	0.575526	CHML
0.4773	0.0141988	-0.144112	IGSF3
0.4773	0.0142197	0.43922	FOXF1
0.4773	0.014227	-0.122645	ATP9B
0.4773	0.0142302	0.411441
0.4773	0.0142325	0.467144	FLT1
0.4773	0.0142338	-0.141191	ACTR3BP2///ACTR3BP5
0.4773	0.0142371	1.40681	PTN
0.4773	0.0142427	-0.197365	PKD1L2
0.4773	0.0142468	0.184276	NR2F1-AS1
0.4773	0.0142555	0.868704	BNIP3
0.4774	0.0142675	-0.153696	APOA2
0.4775	0.0142889	-0.126054
0.4775	0.0143024	0.484156
0.4775	0.014322	0.370989	SLC44A1
0.4775	0.0143246	-0.173472	TMEM254-AS1
0.4775	0.0143284	-0.310296	CYB561
0.4775	0.0143365	0.44585	ALG13
0.4775	0.0143517	0.255633	MPDZ
0.4775	0.0143571	-0.205197
0.4775	0.0143622	-0.18219	C10orf76
0.4775	0.0143667	0.430576	TAC1
0.4775	0.0143707	0.527004	SLC20A1
0.4775	0.0143762	-0.196458	MROH6
0.4776	0.0143903	-0.452389	CTSD
0.4776	0.0144078	-0.243032
0.4776	0.0144107	-0.179069	AUNIP
0.4776	0.0144185	0.200202	PRKG1
0.4776	0.0144215	-0.11185
0.4784	0.0144562	-0.194616	GAS1
0.4784	0.0144828	0.518773	PTPRD
0.4784	0.0144855	0.514816	CYBRD1
0.4784	0.0144944	-0.280243	IQCE
0.4784	0.0144968	-0.306834	PARP9
0.4784	0.0145019	-0.101419
0.4784	0.0145083	0.637179	GLI2
0.4784	0.0145153	-0.118172
0.4788	0.0145515	0.513895	TRHDE
0.4788	0.0145903	0.418542	PKIG
0.4788	0.0146161	0.235008	RPL14
0.4788	0.0146262	0.461684	PIK3C2A
0.4788	0.0146265	-0.465907	MAST4
0.4788	0.0146292	-0.205207	SCUBE3
0.4788	0.0146359	0.35647	TTC3P1///TTC3
0.4788	0.0146389	-0.17244
0.4788	0.014645	0.329284	FOXN3
0.4788	0.0146619	0.405572	AKT3
0.4788	0.0146683	0.559886	SOCS2
0.4788	0.0146698	0.181743	HNRNPC
0.4788	0.0146728	-0.177995
0.4788	0.014674	-0.325464	SEC16B
0.4788	0.014686	0.368366	PTCD2
0.4788	0.0146964	0.353688	INSR
0.4788	0.0147089	0.439066	PAQR3
0.4788	0.0147239	-0.186799	TCEB3
0.4788	0.0147246	0.438869	EID1
0.4788	0.0147322	0.176293
0.4788	0.0147446	-1.38611	CEACAM5
0.4788	0.014755	-0.396192	LLGL2
0.4788	0.0147575	-0.10015	FAM149B1
0.4788	0.0147653	0.540511	DCBLD2
0.4788	0.0147675	-0.172605
0.4788	0.0147822	0.361147	HACL1
0.4788	0.0148011	0.182811	RNF150
0.4788	0.0148304	-0.522972	FXYD5
0.4788	0.0148313	0.620425	DIAPH2
0.4788	0.0148423	0.41035	DACT1
0.4788	0.0148443	0.499724	SOX4
0.4788	0.0148471	0.362709	TTC37
0.4788	0.0148487	-0.252463
0.4788	0.0148632	0.420168	DDR2
0.4788	0.0148773	0.143836	RPL10A
0.4788	0.0148792	0.388537	HACD3
0.4788	0.014884	0.501215	PROX1
0.4788	0.0148908	0.629574	ECI2
0.4788	0.0148962	-0.746653	MUC1
0.4788	0.0148991	0.404431	MPHOSPH8
0.4788	0.0149194	-0.194698	SNX11
0.4788	0.0149212	0.362916	CYTL1
0.4788	0.0149286	-0.246196	MAP4K2
0.4788	0.0149366	0.25407
0.4788	0.0149492	0.113333	LOC728705///TMEM263
0.4788	0.0149542	-0.198381	DIAPH2-AS1
0.4788	0.0149565	-0.193376	GCC1
0.4788	0.0149635	0.25607	PARD3B
0.4788	0.0149781	0.235647	MSH5-SAPCD1///SAPCD1
0.4788	0.0149805	0.190309	NCALD
0.4788	0.0149823	0.804425	TWIST1
0.4788	0.0149924	0.187116	DCLK1
0.4788	0.0150329	-0.209109
0.4788	0.0150449	0.725329	CAV1
0.4788	0.0150517	-0.162335	SMPD1
0.4788	0.0150717	-0.215356	LOC101929536
0.4788	0.015072	0.332611	NEDD8-MDP1///MDP1
0.4788	0.0150771	0.231597	ENY2
0.4788	0.0150853	-0.143727	LOC283454
0.4788	0.0151051	0.524536	BBS7
0.4788	0.0151236	-0.241495	FAM189B
0.4788	0.015128	0.865468	CCL2
0.4788	0.0151285	0.128195	SNORD42A///RPL23A
0.4788	0.0151374	0.409928	FHL1
0.4788	0.0151396	-0.153568	SYNJ2
0.4788	0.0151398	0.203483	CEP97
0.4788	0.0151456	-0.113654	IQCF5
0.4788	0.015147	-0.432756	LOC158402
0.4788	0.015147	-0.210703	PLEKHM2
0.4788	0.015153	-0.323118	DNAJA4
0.4788	0.0151635	-0.21804	STX10
0.4788	0.0151664	0.425923	RHOJ
0.4788	0.0151685	0.28462
0.4792	0.0151942	0.87038	KLF9
0.4792	0.0151963	0.342946	RNF150
0.4796	0.0152282	0.474977	DCAF16
0.4796	0.0152285	0.565416	GLIS3
0.4796	0.0152404	0.334824	NLK
0.4796	0.0152447	0.579768	DKK3
0.4796	0.0152571	0.338025
0.4796	0.0152633	-0.146642
0.4798	0.0152769	0.262503	DPH5
0.4798	0.0153375	-0.103385	CLEC12A
0.4798	0.0153393	-0.235461	ACP6
0.4798	0.0153691	0.422792	UBXN4
0.4798	0.0153695	0.391121	TSPAN2
0.4798	0.0153779	-0.185008	SSX4B///SSX4
0.4798	0.0153787	0.236475	FAM167A
0.4798	0.0153788	-0.172611
0.4798	0.015386	0.395389	USP47
0.4798	0.0153953	0.305626	CRLS1
0.4798	0.0154035	-0.17514
0.4798	0.0154175	-0.281758	LY6K
0.4798	0.0154225	-0.700774	PDZK1IP1
0.4798	0.0154231	-0.17209
0.4798	0.0154285	0.401839	PMP22
0.4798	0.0154505	-0.295248	NPLOC4
0.4798	0.0154773	-0.226053	PTK6
0.4798	0.0154901	0.358353	ICE2
0.4798	0.0154924	-0.447268	ERBB3
0.4798	0.015493	-1.00066	DSC3
0.4798	0.0155052	-0.153631	WDR55
0.4798	0.0155053	0.298185	ANGPT1
0.4798	0.0155199	0.559609	ANKRD6
0.4798	0.0155302	-0.132387	OPN1MW3///OPN1MW2///OPN1LW///OPN1MW
0.4798	0.0155526	-0.125053	VN1R5
0.4798	0.0155548	0.378248	LZTFL1
0.4798	0.015557	0.272092	NSUN6
0.4798	0.0155641	-0.829882	IL1RN
0.4798	0.0155655	-0.261554	HSPA6
0.4798	0.0155659	0.274881	PRKD3
0.4798	0.0155662	-0.870536	XK
0.4798	0.0155666	0.199649	FNIP1
0.4798	0.0155671	-0.126715
0.4798	0.0155714	-0.128644	AREL1
0.4798	0.0155767	-0.756815	PDZK1IP1
0.4799	0.0155895	-0.267503	HOXD1
0.4804	0.0156132	0.448089	WEE1
0.4812	0.0156584	0.164605	HNRNPC
0.4812	0.0156586	-0.528333	ANKRD9
0.4812	0.0156722	0.634099	ZFPM2
0.4812	0.0156758	-0.261756	LPCAT4
0.4813	0.0156897	0.334948	COCH
0.4813	0.0157069	-0.246688	KALRN
0.4813	0.0157074	-0.31141	2022-03-02
0.4813	0.0157124	-0.3093	DUSP9
0.4817	0.0157357	0.605369	ZNF426
0.4817	0.0157454	0.88833	SLITRK6
0.4823	0.0157731	0.322251	THYN1
0.4824	0.0157909	0.334158	LMCD1
0.4824	0.0158065	0.30798	ICE1
0.4824	0.0158123	0.144776
0.4824	0.0158268	-0.204937	DGCR7
0.4824	0.0158292	-0.162891	LINC01191
0.4824	0.0158301	0.296307	FAM160B1
0.4831	0.0158706	0.649584	SOCS2
0.4831	0.0158776	0.358422	PRKG1
0.4831	0.0158945	-0.911675	ZNF750
0.4831	0.0159008	-0.146657	FCHSD1
0.4831	0.0159122	-0.177908	OTUD7B
0.4831	0.0159278	-0.201901	LRFN1
0.4831	0.0159328	0.550516	HEPH
0.4831	0.0159329	-0.356008	MARCO
0.4831	0.0159399	0.246968	SMIM14
0.4831	0.0159468	0.291385	TUB
0.4831	0.0159575	0.229798	LINC00667
0.4831	0.015964	-0.180898
0.4831	0.015967	-0.157956
0.4833	0.0159823	0.537953	ITSN1
0.4834	0.0159935	0.229904	SLC25A17
0.4837	0.0160229	-0.213521	PARS2
0.4837	0.0160354	-0.208684	LOC100130502
0.4837	0.0160372	-0.368644	TNKS1BP1
0.4837	0.0160388	0.1677	MFSD4B
0.484	0.0160668	-0.199104	DCST2
0.484	0.0160776	-0.316363	NECTIN2
0.484	0.0160789	0.579758	MMP2
0.484	0.0160903	-0.209262	LRSAM1
0.484	0.016094	0.693406	PFN2
0.484	0.0161072	0.239819	PDE3A
0.484	0.016119	1.09339	TUBB2B
0.484	0.0161226	0.405881	BBX
0.484	0.0161278	0.207727
0.484	0.0161443	-0.286918	HLA-DPB2
0.484	0.0161527	0.634544	MEIS3P1
0.484	0.0161541	0.384758	ZAK
0.4843	0.0161752	0.131853	PACRG
0.4843	0.0161945	0.48395	HNRNPDL
0.4843	0.0162326	0.430141	EEF1E1
0.4843	0.0162402	0.34404	TTC14
0.4843	0.0162436	0.336485	FGFR1
0.4843	0.0162617	-0.120205
0.4843	0.0162682	-0.257365	HDAC5
0.4843	0.0162744	0.38875	ACAT1
0.4843	0.0162749	-0.196868	PPP2R2B
0.4843	0.0162822	0.198689
0.4843	0.0163051	0.234401	LINC00173
0.4843	0.0163101	0.489283	CHIC1
0.4843	0.0163382	0.320851	FAM114A1
0.4843	0.0163474	-0.254665	LOC105378828
0.4843	0.0163594	-0.107809	ABCC12
0.4843	0.0163602	0.450929	ZCCHC24
0.4843	0.0163724	0.456601	BOD1L1
0.4843	0.016374	-0.13298	LINC00208
0.4843	0.0163847	0.441285	CCNB1IP1
0.4843	0.0163854	0.398566	HSF2
0.4843	0.0163929	0.351077	APBB2
0.4843	0.0164012	-0.188048	MAPK9
0.4843	0.0164065	0.523228	RGS5
0.4843	0.0164127	0.691116	TMSB15B///TMSB15A
0.4843	0.0164195	0.219823
0.4843	0.0164254	0.32005	FKBP3
0.4843	0.0164355	0.28493
0.4843	0.016447	-0.181467	SSX2B///SSX2
0.4843	0.0164507	-0.268449	NES
0.4843	0.0164541	0.305106
0.4843	0.0164558	-0.315993	CIZ1
0.4843	0.0164618	-0.220833	NPM2
0.4843	0.0164826	0.445947	BMPR1B
0.4843	0.016493	0.589768	NAV1
0.4843	0.0164935	-0.675974	PTPN20
0.4843	0.0165028	0.337215	COL6A2
0.4843	0.0165052	-0.253115	TLL2
0.4843	0.0165063	0.459902	FAM60A
0.4843	0.0165307	0.319392	HNRNPDL
0.4843	0.0165309	0.261618	PNISR
0.4843	0.0165586	-0.156394
0.4843	0.0165606	-0.37593	TMPRSS2
0.4843	0.0165628	-0.2233	DNAJC5
0.4843	0.0165629	-0.195693	MAPKAPK2
0.4843	0.0165651	-0.126666
0.4843	0.0165773	-0.186428	AGPAT3
0.4843	0.0165954	-0.111087	SLC4A9
0.4843	0.0166208	-0.172275	ZNF33A
0.4843	0.0166214	-0.292018	EHBP1L1
0.4843	0.0166217	-0.201222	BLOC1S3
0.4843	0.0166427	-0.10863	CSTL1
0.4843	0.0166491	-0.674505	BNIPL///C1orf56
0.4843	0.0166592	0.213937
0.4843	0.016661	0.302509
0.4843	0.0166694	0.305579	LOC100506639///ZNF131
0.4843	0.016672	0.42339	RECQL
0.4843	0.0166766	-0.1463	NCR2
0.4843	0.0166787	-0.284972	SDHC
0.4843	0.0167245	0.368771	LEPROT
0.4843	0.0167306	0.492575	TSHZ2
0.4843	0.0167401	-0.184982	TFEB
0.4843	0.0167445	0.109348	TRAF3IP2-AS1
0.4843	0.01675	0.514975	SLC4A4
0.4843	0.0167665	-0.128933	NXF2B///NXF2
0.4843	0.0167756	0.443819	TSC22D1
0.4843	0.0167863	-0.108101
0.4843	0.0167998	-0.190252
0.4843	0.0168108	0.515544	PNISR
0.4843	0.0168112	-0.301196	SHANK2
0.4843	0.0168143	-0.219351	TLCD1
0.4843	0.0168152	-0.366626	AGTRAP
0.4843	0.0168184	-0.500825	NDFIP2
0.4843	0.0168263	-0.326825	CDK16
0.4843	0.0168266	0.215917	FGD6
0.4843	0.0168321	0.47267	TPM1
0.4843	0.0168384	-0.145227	FAM219B
0.4845	0.0168595	-0.134867	NEURL1
0.4845	0.0168626	0.290578	MIR6756///MCAM
0.4845	0.0168754	-0.22421	RSG1
0.4845	0.0168798	-0.157943
0.4847	0.0168972	-0.191697	LINC00997
0.4848	0.0169094	0.31036	SEC63
0.4855	0.0169655	0.322746
0.4855	0.016975	-0.224209	LTBR
0.4855	0.016975	0.349772	ZNF23
0.4855	0.0169777	-0.165483
0.4855	0.0169792	-0.138705	LOC441052
0.4856	0.0169896	-0.186255	UBAC2-AS1
0.4856	0.0170049	-0.346417	ILVBL
0.4856	0.0170096	-0.181117	PON1
0.4856	0.0170179	-0.369142	SLC12A6
0.4861	0.0170491	-0.13888	SP3P
0.4861	0.0170537	0.377443	MALT1
0.4861	0.01706	-0.179342	DDA1
0.4867	0.0170928	-0.15797	DNM1P46
0.487	0.017109	-0.188002
0.4873	0.0171296	0.497185	NEGR1
0.4873	0.0171389	-0.226995	CHFR
0.4875	0.0171549	-0.0777665	RAD21L1
0.4875	0.0171904	-0.68381	S100A14
0.4875	0.0171993	0.187089	ZNF506
0.4875	0.017201	-0.206903	HSD3B7
0.4875	0.0172089	-0.329415	LRP10
0.4875	0.0172103	0.26321	MAGED2
0.4875	0.0172103	-0.153804
0.4875	0.0172347	0.411071	MEF2C
0.4875	0.0172379	-0.257041	DPP3
0.4875	0.0172434	0.361331
0.4875	0.0172453	-0.745194	RAB27B
0.4882	0.0172786	0.312526	ZFP1
0.4885	0.0172963	-0.136109
0.49	0.0173594	0.698639	EPHA3
0.4904	0.0173881	-0.148959	NUTM2G///NUTM2F
0.4904	0.017412	-0.140779	LOC100130458
0.4904	0.0174145	0.399988	STAG2
0.4904	0.0174151	0.5634	CDKN1C
0.4904	0.0174193	-0.520484	RHBDL2
0.4904	0.0174283	-0.135221	KATNAL2
0.4905	0.0174404	0.208444	TIMM10B
0.4908	0.0174644	0.147457	PACRG
0.4908	0.0174676	-0.129131
0.4908	0.0174832	-0.185222
0.4908	0.01749	0.447751	CREM
0.4908	0.0174964	0.719529	IL6
0.4911	0.0175166	0.463576	C17orf75
0.4917	0.0175445	0.248647	SNRPE
0.492	0.0175653	0.210645	OGFOD1
0.492	0.0175744	-0.137494	RASAL1
0.492	0.0175861	0.302319	IGFBP5
0.492	0.0175921	-0.204207	SPAG5-AS1
0.4922	0.0176092	-0.1305	MMP2
0.4924	0.0176321	0.494885
0.4924	0.0176407	-0.163954	MIR612///NEAT1
0.4924	0.0176614	-0.171809	PDE6G
0.4924	0.0176621	0.499279	ID2
0.4924	0.017664	-0.312138
0.4924	0.017671	-0.207585	PHYKPL
0.4924	0.0176797	0.285133	PHC1
0.4924	0.0176926	0.308773	SMAD1
0.4924	0.017702	-0.133508	GIT1
0.4924	0.0177055	-0.213137
0.4924	0.017716	0.246592
0.4934	0.0177602	-0.141236	BIN3-IT1
0.4937	0.0177785	0.367331	C11orf58
0.4941	0.0178074	-0.304024	ILDR1
0.4941	0.0178105	-0.257222	ATP6V0C
0.4947	0.0178466	0.488219	PEG3
0.4947	0.0178729	0.483177	BICD1
0.4947	0.0178831	-0.152013	CSPG5
0.4947	0.0178902	0.68438	TNC
0.4947	0.0178953	-0.19483	SPOP
0.4947	0.0178957	0.346657	F2R
0.4947	0.0178961	0.328303	DIO3
0.4948	0.0179192	0.695575	SLC16A1
0.4948	0.0179235	-0.181975	WDR13
0.4948	0.0179295	-0.302167	ZER1
0.4952	0.0179631	0.411025	CREBRF
0.4952	0.0179675	0.678229	ANK2
0.4952	0.0179735	0.251264	ADAMTS9
0.4952	0.017978	-0.321777	MR1
0.4952	0.0179913	0.391495	HACD3
0.4952	0.0179989	-0.121847	DUSP27
0.4952	0.0180044	-0.198321	SLC35D2
0.4952	0.0180141	-0.344464	TMCO4
0.4961	0.0180635	-0.212101	PITPNC1
0.4961	0.0180706	0.685402	DLL1
0.4961	0.018076	0.402178	TRA2B
0.4964	0.0181005	0.334772	FASTKD2
0.4964	0.0181198	0.257097	ZNF678
0.4964	0.018126	0.5247	PPP1R9A
0.4964	0.0181281	0.328769	IPO7
0.4964	0.0181298	0.574455	FERMT2
0.4966	0.0181502	0.404656	SRP72
0.4966	0.0181562	0.418905	C11orf58
[truncated: 52,676 more rows]

## Sheet: GSE9750
ID	adj.P.Val	P.Value	Gene.symbol	Gene.title
211597_s_at	2.16e-24	9.7e-29	HOPX	HOP homeobox
210982_s_at	2.55e-24	2.29e-28	HLA-DRA	major histocompatibility complex, class II, DR alpha
222146_s_at	1.42e-23	1.92e-27	TCF4	transcription factor 4
201137_s_at	8.85e-23	1.59e-26	HLA-DPB1	major histocompatibility complex, class II, DP beta 1
204122_at	1.28e-22	2.88e-26	TYROBP	TYRO protein tyrosine kinase binding protein
211991_s_at	1.32e-22	3.55e-26	HLA-DPA1	major histocompatibility complex, class II, DP alpha 1
220090_at	3.16e-22	9.93e-26	CRNN	cornulin
202746_at	3.55e-22	1.28e-25	ITM2A	integral membrane protein 2A
215193_x_at	1.38e-21	5.56e-25	LOC101060835///LOC100996809///HLA-DRB4///HLA-DRB3///HLA-DRB1///HLA-DQB1	HLA class II histocompatibility antigen, DQ beta 1 chain-like///HLA class II histocompatibility antigen, DRB1-10 beta chain-like///major histocompatibility complex, class II, DR beta 4///major histocompatibility complex, class II, DR beta 3///major histocompatibility complex, class II, DR beta 1///major histocompatibility complex, class II, DQ beta 1
200795_at	2.77e-21	1.26e-24	SPARCL1	SPARC like 1
201438_at	2.77e-21	1.37e-24	COL6A3	collagen type VI alpha 3 chain
209312_x_at	4.3e-21	2.32e-24	LOC101060835///LOC100996809///HLA-DRB5///HLA-DRB4///HLA-DRB1///HLA-DQB1	HLA class II histocompatibility antigen, DQ beta 1 chain-like///HLA class II histocompatibility antigen, DRB1-10 beta chain-like///major histocompatibility complex, class II, DR beta 5///major histocompatibility complex, class II, DR beta 4///major histocompatibility complex, class II, DR beta 1///major histocompatibility complex, class II, DQ beta 1
202112_at	5.27e-21	3.08e-24	VWF	von Willebrand factor
208306_x_at	1.49e-20	9.38e-24	HLA-DRB1	major histocompatibility complex, class II, DR beta 1
204777_s_at	1.67e-20	1.13e-23	MAL	mal, T-cell differentiation protein
213975_s_at	1.67e-20	1.2e-23	LYZ	lysozyme
211990_at	3.56e-20	2.72e-23	HLA-DPA1	major histocompatibility complex, class II, DP alpha 1
212588_at	3.56e-20	2.88e-23	PTPRC	protein tyrosine phosphatase, receptor type C
206605_at	4.06e-20	3.46e-23	ENDOU	endonuclease, poly(U) specific
201721_s_at	4.29e-20	4.09e-23	LAPTM5	lysosomal protein transmembrane 5
209644_x_at	4.29e-20	4.17e-23	CDKN2A	cyclin dependent kinase inhibitor 2A
217757_at	4.29e-20	4.24e-23	A2M	alpha-2-macroglobulin
201427_s_at	7.11e-20	7.34e-23	SEPP1	selenoprotein P, plasma, 1
205363_at	9.71e-20	1.05e-22	BBOX1	gamma-butyrobetaine hydroxylase 1
207039_at	1.04e-19	1.17e-22	CDKN2A	cyclin dependent kinase inhibitor 2A
204393_s_at	1.1e-19	1.28e-22	ACPP	acid phosphatase, prostate
202404_s_at	1.18e-19	1.43e-22	COL1A2	collagen type I alpha 2 chain
209348_s_at	1.36e-19	1.71e-22	MAF	MAF bZIP transcription factor
209619_at	1.57e-19	2.05e-22	CD74	CD74 molecule
209875_s_at	4.55e-19	6.13e-22	SPP1	secreted phosphoprotein 1
212386_at	4.85e-19	6.75e-22	TCF4	transcription factor 4
212387_at	4.85e-19	6.97e-22	TCF4	transcription factor 4
218723_s_at	5.56e-19	8.24e-22	RGCC	regulator of cell cycle
200665_s_at	1.17e-18	1.78e-21	SPARC	secreted protein acidic and cysteine rich
201720_s_at	1.24e-18	1.95e-21	LAPTM5	lysosomal protein transmembrane 5
207238_s_at	2.89e-18	4.67e-21	PTPRC	protein tyrosine phosphatase, receptor type C
212667_at	2.95e-18	4.9e-21	SPARC	secreted protein acidic and cysteine rich
202291_s_at	4.2e-18	7.17e-21	MGP	matrix Gla protein
208894_at	4.45e-18	7.8e-21	HLA-DRA	major histocompatibility complex, class II, DR alpha
209335_at	5.26e-18	9.45e-21	DCN	decorin
219087_at	5.84e-18	1.07e-20	ASPN	asporin
201893_x_at	5.92e-18	1.12e-20	DCN	decorin
214624_at	6.33e-18	1.22e-20	UPK1A	uroplakin 1A
221671_x_at	7.63e-18	1.51e-20	IGK///IGKC	immunoglobulin kappa locus///immunoglobulin kappa constant
220026_at	1.06e-17	2.15e-20	CLCA4	chloride channel accessory 4
214677_x_at	1.09e-17	2.26e-20	IGLC1	immunoglobulin lambda constant 1
201744_s_at	1.14e-17	2.4e-20	LUM	lumican
218232_at	1.43e-17	3.08e-20	C1QA	complement C1q A chain
206481_s_at	1.69e-17	3.72e-20	LDB2	LIM domain binding 2
214536_at	1.8e-17	4.04e-20	SLURP1	secreted LY6/PLAUR domain containing 1
202580_x_at	1.95e-17	4.47e-20	FOXM1	forkhead box M1
203753_at	1.95e-17	4.56e-20	TCF4	transcription factor 4
205225_at	2.85e-17	6.79e-20	ESR1	estrogen receptor 1
204751_x_at	3.86e-17	9.35e-20	DSC2	desmocollin 2
220066_at	3.98e-17	9.84e-20	NOD2	nucleotide binding oligomerization domain containing 2
211896_s_at	4.82e-17	1.21e-19	DCN	decorin
208079_s_at	4.83e-17	1.24e-19	AURKA	aurora kinase A
209071_s_at	5.04e-17	1.31e-19	RGS5	regulator of G-protein signaling 5
204638_at	6.77e-17	1.79e-19	ACP5	acid phosphatase 5, tartrate resistant
206642_at	1.53e-16	4.19e-19	DSG1	desmoglein 1
207542_s_at	1.53e-16	4.26e-19	AQP1	aquaporin 1 (Colton blood group)
202403_s_at	1.53e-16	4.26e-19	COL1A2	collagen type I alpha 2 chain
204220_at	1.75e-16	4.99e-19	GMFG	glia maturation factor gamma
205900_at	1.75e-16	5.04e-19	KRT1	keratin 1
218589_at	1.85e-16	5.39e-19	LPAR6	lysophosphatidic acid receptor 6
218353_at	2.91e-16	8.63e-19	RGS5	regulator of G-protein signaling 5
203976_s_at	2.96e-16	8.9e-19	CHAF1A	chromatin assembly factor 1 subunit A
211430_s_at	3.2e-16	9.78e-19	MIR8071-2///MIR8071-1///IGHV4-31///IGHM///IGHG2///IGHG1	microRNA 8071-2///microRNA 8071-1///immunoglobulin heavy variable 4-31///immunoglobulin heavy constant mu///immunoglobulin heavy constant gamma 2 (G2m marker)///immunoglobulin heavy constant gamma 1 (G1m marker)
204641_at	3.38e-16	1.05e-18	NEK2	NIMA related kinase 2
206363_at	4.26e-16	1.35e-18	MAF	MAF bZIP transcription factor
207206_s_at	4.26e-16	1.36e-18	ALOX12	arachidonate 12-lipoxygenase, 12S type
211813_x_at	4.29e-16	1.39e-18	DCN	decorin
34210_at	4.78e-16	1.57e-18	CD52	CD52 molecule
204249_s_at	5.12e-16	1.7e-18	LMO2	LIM domain only 2
209283_at	6.29e-16	2.12e-18	CRYAB	crystallin alpha B
219315_s_at	7.17e-16	2.45e-18	TMEM204	transmembrane protein 204
221651_x_at	7.34e-16	2.54e-18	IGK///IGKC	immunoglobulin kappa locus///immunoglobulin kappa constant
218990_s_at	8.13e-16	2.85e-18	SPRR3	small proline rich protein 3
209606_at	8.15e-16	2.89e-18	CYTIP	cytohesin 1 interacting protein
219554_at	8.4e-16	3.02e-18	RHCG	Rh family C glycoprotein
202748_at	8.7e-16	3.17e-18	GBP2	guanylate binding protein 2
202870_s_at	9.19e-16	3.38e-18	CDC20	cell division cycle 20
211161_s_at	9.57e-16	3.6e-18	COL3A1	collagen type III alpha 1 chain
202954_at	9.57e-16	3.61e-18	UBE2C	ubiquitin conjugating enzyme E2 C
211734_s_at	9.61e-16	3.67e-18	FCER1A	Fc fragment of IgE receptor Ia
210915_x_at	1.26e-15	4.88e-18	TRBC1	T cell receptor beta constant 1
220013_at	2.06e-15	8.04e-18	EPHX3	epoxide hydrolase 3
222039_at	2.19e-15	8.65e-18	KIF18B	kinesin family member 18B
202747_s_at	2.23e-15	8.97e-18	ITM2A	integral membrane protein 2A
208399_s_at	2.23e-15	9.02e-18	EDN3	endothelin 3
214599_at	2.41e-15	9.87e-18	IVL	involucrin
209569_x_at	2.54e-15	1.05e-17	NSG1	neuron specific gene family member 1
202953_at	2.83e-15	1.19e-17	C1QB	complement C1q B chain
212587_s_at	2.83e-15	1.19e-17	PTPRC	protein tyrosine phosphatase, receptor type C
204174_at	2.9e-15	1.24e-17	ALOX5AP	arachidonate 5-lipoxygenase activating protein
204092_s_at	3.27e-15	1.41e-17	AURKA	aurora kinase A
205863_at	3.84e-15	1.67e-17	S100A12	S100 calcium binding protein A12
204232_at	3.98e-15	1.75e-17	FCER1G	Fc fragment of IgE receptor Ig
215440_s_at	4.72e-15	2.1e-17	BEX4	brain expressed X-linked 4
220723_s_at	4.99e-15	2.24e-17	CWH43	cell wall biogenesis 43 C-terminal homolog
215076_s_at	5.55e-15	2.54e-17	COL3A1	collagen type III alpha 1 chain
220724_at	5.55e-15	2.54e-17	CWH43	cell wall biogenesis 43 C-terminal homolog
205382_s_at	6e-15	2.78e-17	CFD	complement factor D
202957_at	6.28e-15	2.93e-17	HCLS1	hematopoietic cell-specific Lyn substrate 1
220149_at	7.34e-15	3.46e-17	C2orf54	chromosome 2 open reading frame 54
201348_at	8.47e-15	4.04e-17	GPX3	glutathione peroxidase 3
212385_at	8.47e-15	4.07e-17	TCF4	transcription factor 4
221521_s_at	1.08e-14	5.25e-17	GINS2	GINS complex subunit 2
209053_s_at	1.08e-14	5.31e-17	WHSC1	Wolf-Hirschhorn syndrome candidate 1
202779_s_at	1.1e-14	5.43e-17	UBE2S	ubiquitin conjugating enzyme E2 S
212671_s_at	1.16e-14	5.79e-17	LOC100509457///HLA-DQA2///HLA-DQA1	HLA class II histocompatibility antigen, DQ alpha 1 chain-like///major histocompatibility complex, class II, DQ alpha 2///major histocompatibility complex, class II, DQ alpha 1
218638_s_at	1.2e-14	6.05e-17	LOC100130872///SPON2	uncharacterized LOC100130872///spondin 2
211843_x_at	1.49e-14	7.58e-17	CYP3A7-CYP3A51P	CYP3A7-CYP3A51P readthrough
201325_s_at	1.51e-14	7.72e-17	EMP1	epithelial membrane protein 1
208018_s_at	1.58e-14	8.17e-17	HCK	HCK proto-oncogene, Src family tyrosine kinase
207602_at	1.62e-14	8.44e-17	TMPRSS11D	transmembrane protease, serine 11D
205185_at	1.64e-14	8.6e-17	SPINK5	serine peptidase inhibitor, Kazal type 5
202283_at	1.66e-14	8.81e-17	SERPINF1	serpin family F member 1
213796_at	1.71e-14	9.12e-17	SPRR1A	small proline rich protein 1A
212950_at	1.92e-14	1.04e-16	ADGRF5	adhesion G protein-coupled receptor F5
204670_x_at	1.92e-14	1.05e-16	LOC100996809///HLA-DRB4///HLA-DRB1	HLA class II histocompatibility antigen, DRB1-10 beta chain-like///major histocompatibility complex, class II, DR beta 4///major histocompatibility complex, class II, DR beta 1
212657_s_at	2.07e-14	1.14e-16	IL1RN	interleukin 1 receptor antagonist
202107_s_at	2.16e-14	1.19e-16	MCM2	minichromosome maintenance complex component 2
57588_at	2.43e-14	1.36e-16	SLC24A3	solute carrier family 24 member 3
211663_x_at	2.43e-14	1.37e-16	PTGDS	prostaglandin D2 synthase
202273_at	2.44e-14	1.38e-16	PDGFRB	platelet derived growth factor receptor beta
216834_at	2.77e-14	1.58e-16	RGS1	regulator of G-protein signaling 1
214836_x_at	2.8e-14	1.61e-16	IGK///IGKC	immunoglobulin kappa locus///immunoglobulin kappa constant
220330_s_at	2.98e-14	1.73e-16	SAMSN1	SAM domain, SH3 domain and nuclear localization signals 1
209795_at	3.32e-14	1.94e-16	CD69	CD69 molecule
209473_at	3.6e-14	2.12e-16	ENTPD1	ectonucleoside triphosphate diphosphohydrolase 1
205303_at	3.71e-14	2.2e-16	KCNJ8	potassium voltage-gated channel subfamily J member 8
212315_s_at	4.1e-14	2.45e-16	NUP210	nucleoporin 210
207828_s_at	4.18e-14	2.52e-16	CENPF	centromere protein F
219932_at	4.27e-14	2.59e-16	SLC27A6	solute carrier family 27 member 6
207802_at	4.3e-14	2.63e-16	CRISP3	cysteine rich secretory protein 3
205403_at	4.43e-14	2.73e-16	IL1R2	interleukin 1 receptor type 2
214091_s_at	4.49e-14	2.78e-16	GPX3	glutathione peroxidase 3
221698_s_at	4.55e-14	2.86e-16	CLEC7A	C-type lectin domain family 7 member A
209138_x_at	4.55e-14	2.86e-16	IGLC1	immunoglobulin lambda constant 1
207008_at	4.64e-14	2.94e-16	CXCR2	C-X-C motif chemokine receptor 2
205783_at	5.43e-14	3.46e-16	KLK13	kallikrein related peptidase 13
203083_at	6.16e-14	3.96e-16	THBS2	thrombospondin 2
210052_s_at	7.34e-14	4.75e-16	TPX2	TPX2, microtubule nucleation factor
207908_at	7.47e-14	4.86e-16	KRT2	keratin 2
209408_at	7.79e-14	5.11e-16	KIF2C	kinesin family member 2C
215107_s_at	7.79e-14	5.14e-16	TTC22	tetratricopeptide repeat domain 22
206584_at	9.16e-14	6.09e-16	LY96	lymphocyte antigen 96
221748_s_at	9.72e-14	6.51e-16	TNS1	tensin 1
220412_x_at	1.03e-13	6.94e-16	KCNK7	potassium two pore domain channel subfamily K member 7
213891_s_at	1.06e-13	7.18e-16	TCF4	transcription factor 4
214669_x_at	1.22e-13	8.3e-16	IGKC	immunoglobulin kappa constant
214621_at	1.24e-13	8.49e-16	GYS2	glycogen synthase 2
214549_x_at	1.25e-13	8.69e-16	SPRR1A	small proline rich protein 1A
204570_at	1.25e-13	8.7e-16	COX7A1	cytochrome c oxidase subunit 7A1
201525_at	1.25e-13	8.73e-16	APOD	apolipoprotein D
215379_x_at	1.28e-13	9.02e-16	IGLV1-44	immunoglobulin lambda variable 1-44
205064_at	1.33e-13	9.47e-16	SPRR1B	small proline rich protein 1B
204416_x_at	1.37e-13	9.8e-16	APOC1	apolipoprotein C1
202095_s_at	1.38e-13	9.95e-16	BIRC5	baculoviral IAP repeat containing 5
220431_at	1.46e-13	1.06e-15	TMPRSS11E	transmembrane protease, serine 11E
212187_x_at	1.51e-13	1.1e-15	PTGDS	prostaglandin D2 synthase
204750_s_at	1.52e-13	1.11e-15	DSC2	desmocollin 2
204825_at	1.67e-13	1.23e-15	MELK	maternal embryonic leucine zipper kinase
206726_at	1.73e-13	1.28e-15	HPGDS	hematopoietic prostaglandin D synthase
221760_at	1.84e-13	1.37e-15	MAN1A1	mannosidase alpha class 1A member 1
213680_at	1.9e-13	1.44e-15	KRT6B	keratin 6B
218308_at	1.9e-13	1.44e-15	TACC3	transforming acidic coiled-coil containing protein 3
218355_at	1.9e-13	1.44e-15	KIF4A	kinesin family member 4A
212949_at	1.91e-13	1.46e-15	NCAPH	non-SMC condensin I complex subunit H
220782_x_at	2.09e-13	1.6e-15	KLK12	kallikrein related peptidase 12
219267_at	2.32e-13	1.79e-15	GLTP	glycolipid transfer protein
218755_at	2.45e-13	1.9e-15	KIF20A	kinesin family member 20A
204620_s_at	2.45e-13	1.91e-15	VCAN	versican
208096_s_at	2.47e-13	1.94e-15	COL21A1	collagen type XXI alpha 1 chain
202917_s_at	2.5e-13	1.97e-15	S100A8	S100 calcium binding protein A8
218312_s_at	2.5e-13	1.99e-15	ZSCAN18	zinc finger and SCAN domain containing 18
219436_s_at	2.54e-13	2.03e-15	EMCN	endomucin
210020_x_at	2.58e-13	2.07e-15	CALML3	calmodulin like 3
203845_at	2.81e-13	2.27e-15	KAT2B	lysine acetyltransferase 2B
204284_at	2.85e-13	2.32e-15	PPP1R3C	protein phosphatase 1 regulatory subunit 3C
204141_at	2.85e-13	2.33e-15	TUBB2A	tubulin beta 2A class IIa
214467_at	2.85e-13	2.35e-15	GPR65	G protein-coupled receptor 65
209570_s_at	2.85e-13	2.35e-15	NSG1	neuron specific gene family member 1
205765_at	2.89e-13	2.4e-15	CYP3A5	cytochrome P450 family 3 subfamily A member 5
204959_at	2.98e-13	2.49e-15	MNDA	myeloid cell nuclear differentiation antigen
203585_at	3.01e-13	2.53e-15	ZNF185	zinc finger protein 185 (LIM domain)
219304_s_at	3.1e-13	2.62e-15	PDGFD	platelet derived growth factor D
201291_s_at	3.17e-13	2.69e-15	TOP2A	topoisomerase (DNA) II alpha
203145_at	3.21e-13	2.74e-15	SPAG5	sperm associated antigen 5
218559_s_at	3.34e-13	2.86e-15	MAFB	MAF bZIP transcription factor B
219134_at	3.46e-13	2.98e-15	ADGRL4	adhesion G protein-coupled receptor L4
201324_at	3.61e-13	3.13e-15	EMP1	epithelial membrane protein 1
204962_s_at	3.8e-13	3.31e-15	SLC35F6///CENPA	solute carrier family 35 member F6///centromere protein A
221747_at	3.96e-13	3.47e-15	TNS1	tensin 1
207173_x_at	4e-13	3.52e-15	CDH11	cadherin 11
214234_s_at	4.03e-13	3.57e-15	CYP3A5	cytochrome P450 family 3 subfamily A member 5
203131_at	4.05e-13	3.6e-15	PDGFRA	platelet derived growth factor receptor alpha
204952_at	4.16e-13	3.72e-15	LYPD3	LY6/PLAUR domain containing 3
211796_s_at	4.19e-13	3.77e-15	TRBC1	T cell receptor beta constant 1
204558_at	4.5e-13	4.06e-15	RAD54L	RAD54-like (S. cerevisiae)
206166_s_at	4.62e-13	4.19e-15	CLCA2	chloride channel accessory 2
217315_s_at	5.29e-13	4.82e-15	KLK13	kallikrein related peptidase 13
219666_at	5.38e-13	4.93e-15	MS4A6A	membrane spanning 4-domains A6A
211548_s_at	5.47e-13	5.04e-15	HPGD	hydroxyprostaglandin dehydrogenase 15-(NAD)
201495_x_at	5.97e-13	5.53e-15	MYH11	myosin heavy chain 11
217362_x_at	5.98e-13	5.56e-15	HLA-DRB6	major histocompatibility complex, class II, DR beta 6 (pseudogene)
202878_s_at	6.02e-13	5.62e-15	CD93	CD93 molecule
202589_at	6.13e-13	5.77e-15	TYMS	thymidylate synthetase
203407_at	6.13e-13	5.78e-15	PPL	periplakin
213895_at	6.16e-13	5.83e-15	EMP1	epithelial membrane protein 1
219506_at	6.54e-13	6.23e-15	C1orf54	chromosome 1 open reading frame 54
206310_at	7.13e-13	6.82e-15	SPINK2	serine peptidase inhibitor, Kazal type 2
209539_at	7.23e-13	6.95e-15	ARHGEF6	Rac/Cdc42 guanine nucleotide exchange factor 6
218585_s_at	7.46e-13	7.2e-15	DTL	denticleless E3 ubiquitin protein ligase homolog
220266_s_at	7.63e-13	7.4e-15	KLF4	Kruppel like factor 4
204891_s_at	8.09e-13	7.88e-15	LCK	LCK proto-oncogene, Src family tyrosine kinase
213056_at	8.31e-13	8.14e-15	FRMD4B	FERM domain containing 4B
209242_at	8.36e-13	8.22e-15	PEG3	paternally expressed 3
217022_s_at	8.8e-13	8.69e-15	IGHA2///IGHA1///IGH	immunoglobulin heavy constant alpha 2 (A2m marker)///immunoglobulin heavy constant alpha 1///immunoglobulin heavy locus
204774_at	9.16e-13	9.09e-15	EVI2A	ecotropic viral integration site 2A
216237_s_at	9.83e-13	9.89e-15	MCM5	minichromosome maintenance complex component 5
220085_at	9.83e-13	9.9e-15	HELLS	helicase, lymphoid-specific
221529_s_at	9.83e-13	9.92e-15	PLVAP	plasmalemma vesicle associated protein
204661_at	9.83e-13	9.93e-15	CD52	CD52 molecule
206628_at	1e-12	1.02e-14	SLC5A1	solute carrier family 5 member 1
212681_at	1.05e-12	1.07e-14	EPB41L3	erythrocyte membrane protein band 4.1 like 3
220413_at	1.1e-12	1.13e-14	SLC39A2	solute carrier family 39 member 2
201755_at	1.14e-12	1.17e-14	MCM5	minichromosome maintenance complex component 5
202967_at	1.23e-12	1.27e-14	GSTA4	glutathione S-transferase alpha 4
212998_x_at	1.24e-12	1.29e-14	LOC101060835///HLA-DQB1	HLA class II histocompatibility antigen, DQ beta 1 chain-like///major histocompatibility complex, class II, DQ beta 1
203914_x_at	1.31e-12	1.36e-14	HPGD	hydroxyprostaglandin dehydrogenase 15-(NAD)
211067_s_at	1.31e-12	1.37e-14	GAS7	growth arrest specific 7
220403_s_at	1.33e-12	1.4e-14	TP53AIP1	tumor protein p53 regulated apoptosis inducing protein 1
201852_x_at	1.33e-12	1.41e-14	COL3A1	collagen type III alpha 1 chain
203547_at	1.36e-12	1.45e-14	CD4	CD4 molecule
203903_s_at	1.36e-12	1.45e-14	HEPH	hephaestin
205464_at	1.4e-12	1.5e-14	SCNN1B	sodium channel epithelial 1 beta subunit
204834_at	1.4e-12	1.51e-14	FGL2	fibrinogen like 2
205991_s_at	1.4e-12	1.51e-14	PRRX1	paired related homeobox 1
206316_s_at	1.47e-12	1.6e-14	KNTC1	kinetochore associated 1
212141_at	1.47e-12	1.6e-14	MCM4	minichromosome maintenance complex component 4
201141_at	1.52e-12	1.66e-14	GPNMB	glycoprotein nmb
209671_x_at	1.61e-12	1.76e-14	TRAC	T-cell receptor alpha constant
213193_x_at	1.66e-12	1.82e-14	TRBC1	T cell receptor beta constant 1
205364_at	1.69e-12	1.87e-14	ACOX2	acyl-CoA oxidase 2
219780_at	1.7e-12	1.88e-14	ZNF771	zinc finger protein 771
203104_at	1.77e-12	1.97e-14	CSF1R	colony stimulating factor 1 receptor
204103_at	1.92e-12	2.15e-14	CCL4	C-C motif chemokine ligand 4
203561_at	1.97e-12	2.21e-14	FCGR2A	Fc fragment of IgG receptor IIa
220017_x_at	2.03e-12	2.3e-14	CYP2C9	cytochrome P450 family 2 subfamily C member 9
220620_at	2.03e-12	2.3e-14	CRCT1	cysteine rich C-terminal 1
213947_s_at	2.1e-12	2.38e-14	NUP210	nucleoporin 210
213001_at	2.1e-12	2.4e-14	ANGPTL2	angiopoietin like 2
219995_s_at	2.16e-12	2.48e-14	ZNF750	zinc finger protein 750
202191_s_at	2.48e-12	2.85e-14	GAS7	growth arrest specific 7
218542_at	2.54e-12	2.93e-14	CEP55	centrosomal protein 55
206364_at	2.58e-12	2.99e-14	KIF14	kinesin family member 14
218741_at	2.6e-12	3.02e-14	CENPM	centromere protein M
205686_s_at	2.6e-12	3.05e-14	CD86	CD86 molecule
212353_at	2.6e-12	3.05e-14	SULF1	sulfatase 1
823_at	2.6e-12	3.06e-14	CX3CL1	C-X3-C motif chemokine ligand 1
204951_at	2.67e-12	3.15e-14	RHOH	ras homolog family member H
219528_s_at	2.69e-12	3.19e-14	BCL11B	B-cell CLL/lymphoma 11B
221520_s_at	2.75e-12	3.27e-14	CDCA8	cell division cycle associated 8
204942_s_at	2.98e-12	3.56e-14	ALDH3B2	aldehyde dehydrogenase 3 family member B2
209465_x_at	3.2e-12	3.84e-14	PTN	pleiotrophin
202705_at	3.29e-12	3.96e-14	CCNB2	cyclin B2
205269_at	3.29e-12	3.98e-14	LCP2	lymphocyte cytosolic protein 2
209550_at	3.33e-12	4.04e-14	NDN	necdin, MAGE family member
206227_at	3.39e-12	4.13e-14	CILP	cartilage intermediate layer protein
203697_at	3.44e-12	4.21e-14	FRZB	frizzled-related protein
211549_s_at	3.47e-12	4.26e-14	HPGD	hydroxyprostaglandin dehydrogenase 15-(NAD)
213566_at	3.55e-12	4.38e-14	RNASE6	ribonuclease A family member k6
218002_s_at	3.55e-12	4.39e-14	CXCL14	C-X-C motif chemokine ligand 14
205759_s_at	3.83e-12	4.75e-14	SULT2B1	sulfotransferase family 2B member 1
219648_at	3.91e-12	4.88e-14	MREG	melanoregulin
203535_at	3.91e-12	4.88e-14	S100A9	S100 calcium binding protein A9
205902_at	3.92e-12	4.91e-14	KCNN3	potassium calcium-activated channel subfamily N member 3
207114_at	3.94e-12	4.96e-14	LY6G6C	lymphocyte antigen 6 complex, locus G6C
203408_s_at	3.96e-12	5e-14	SATB1	SATB homeobox 1
213693_s_at	3.97e-12	5.02e-14	MUC1	mucin 1, cell surface associated
213418_at	4.04e-12	5.14e-14	HSPA6	heat shock protein family A (Hsp70) member 6
211110_s_at	4.04e-12	5.16e-14	AR	androgen receptor
216244_at	4.48e-12	5.73e-14	IL1RN	interleukin 1 receptor antagonist
202731_at	4.64e-12	5.96e-14	MIR4680///PDCD4	microRNA 4680///programmed cell death 4 (neoplastic transformation inhibitor)
206165_s_at	4.83e-12	6.22e-14	CLCA2	chloride channel accessory 2
206102_at	4.87e-12	6.29e-14	GINS1	GINS complex subunit 1
205470_s_at	5.19e-12	6.74e-14	KLK11	kallikrein related peptidase 11
206453_s_at	5.3e-12	6.9e-14	NDRG2	NDRG family member 2
205529_s_at	5.47e-12	7.15e-14	RUNX1T1	RUNX1 translocation partner 1
209047_at	5.73e-12	7.51e-14	AQP1	aquaporin 1 (Colton blood group)
205440_s_at	5.81e-12	7.65e-14	NPY1R	neuropeptide Y receptor Y1
206710_s_at	5.83e-12	7.7e-14	EPB41L3	erythrocyte membrane protein band 4.1 like 3
206884_s_at	6e-12	7.95e-14	SCEL	sciellin
205831_at	6.14e-12	8.16e-14	CD2	CD2 molecule
212915_at	6.82e-12	9.1e-14	PDZRN3	PDZ domain containing ring finger 3
218345_at	6.82e-12	9.12e-14	TMEM176A	transmembrane protein 176A
205046_at	7.28e-12	9.78e-14	CENPE	centromere protein E
209389_x_at	7.38e-12	9.94e-14	DBI	diazepam binding inhibitor, acyl-CoA binding protein
219090_at	7.79e-12	1.05e-13	SLC24A3	solute carrier family 24 member 3
208539_x_at	7.94e-12	1.08e-13	SPRR2B	small proline rich protein 2B
219756_s_at	8.01e-12	1.09e-13	POF1B	premature ovarian failure, 1B
213661_at	8.58e-12	1.17e-13	PAMR1	peptidase domain containing associated with muscle regeneration 1
212865_s_at	9.03e-12	1.24e-13	COL14A1	collagen type XIV alpha 1 chain
208126_s_at	9.22e-12	1.27e-13	CYP2C18	cytochrome P450 family 2 subfamily C member 18
216920_s_at	9.74e-12	1.34e-13	TARP///TRGV9///TRGC2	TCR gamma alternate reading frame protein///T cell receptor gamma variable 9///T cell receptor gamma constant 2
207691_x_at	1.01e-11	1.4e-13	ENTPD1	ectonucleoside triphosphate diphosphohydrolase 1
217478_s_at	1.18e-11	1.63e-13	HLA-DMA	major histocompatibility complex, class II, DM alpha
205572_at	1.19e-11	1.66e-13	ANGPT2	angiopoietin 2
209642_at	1.19e-11	1.66e-13	BUB1	BUB1 mitotic checkpoint serine/threonine kinase
215239_x_at	1.2e-11	1.68e-13	ZNF273	zinc finger protein 273
204580_at	1.2e-11	1.69e-13	MMP12	matrix metallopeptidase 12
213539_at	1.3e-11	1.83e-13	CD3D	CD3d molecule
219279_at	1.31e-11	1.85e-13	DOCK10	dedicator of cytokinesis 10
209474_s_at	1.31e-11	1.86e-13	ENTPD1	ectonucleoside triphosphate diphosphohydrolase 1
212575_at	1.34e-11	1.9e-13	TMEM259	transmembrane protein 259
211621_at	1.36e-11	1.95e-13	AR	androgen receptor
221841_s_at	1.42e-11	2.03e-13	KLF4	Kruppel like factor 4
203967_at	1.47e-11	2.11e-13	CDC6	cell division cycle 6
202338_at	1.47e-11	2.12e-13	TK1	thymidine kinase 1
210972_x_at	1.53e-11	2.22e-13	TRAC///TRAJ17///TRAV20///TRDV2	T-cell receptor alpha constant///T cell receptor alpha joining 17///T cell receptor alpha variable 20///T cell receptor delta variable 2
215536_at	1.62e-11	2.35e-13	HLA-DQB2	major histocompatibility complex, class II, DQ beta 2
206637_at	1.67e-11	2.43e-13	P2RY14	purinergic receptor P2Y14
202222_s_at	1.75e-11	2.55e-13	DES	desmin
201785_at	1.75e-11	2.57e-13	RNASE1	ribonuclease A family member 1, pancreatic
201970_s_at	1.98e-11	2.92e-13	NASP	nuclear autoantigenic sperm protein
215121_x_at	1.99e-11	2.93e-13	CYAT1///IGLV1-44///IGLC1	immunoglobulin lambda light chain-like///immunoglobulin lambda variable 1-44///immunoglobulin lambda constant 1
213005_s_at	2.02e-11	2.99e-13	KANK1	KN motif and ankyrin repeat domains 1
204826_at	2.05e-11	3.04e-13	CCNF	cyclin F
201292_at	2.09e-11	3.11e-13	TOP2A	topoisomerase (DNA) II alpha
208962_s_at	2.13e-11	3.18e-13	MIR1908///FADS1	microRNA 1908///fatty acid desaturase 1
220987_s_at	2.15e-11	3.22e-13	NUAK2///AKIP1	NUAK family kinase 2///A-kinase interacting protein 1
206400_at	2.17e-11	3.27e-13	LGALS7B///LGALS7	galectin 7B///galectin 7
212659_s_at	2.17e-11	3.27e-13	IL1RN	interleukin 1 receptor antagonist
204929_s_at	2.21e-11	3.34e-13	VAMP5	vesicle associated membrane protein 5
204775_at	2.25e-11	3.4e-13	CHAF1B	chromatin assembly factor 1 subunit B
216474_x_at	2.31e-11	3.5e-13	TPSB2///TPSAB1	tryptase beta 2 (gene/pseudogene)///tryptase alpha/beta 1
209687_at	2.31e-11	3.51e-13	CXCL12	C-X-C motif chemokine ligand 12
211776_s_at	2.32e-11	3.54e-13	EPB41L3	erythrocyte membrane protein band 4.1 like 3
201667_at	2.37e-11	3.63e-13	GJA1	gap junction protein alpha 1
204695_at	2.43e-11	3.74e-13	CDC25A	cell division cycle 25A
220944_at	2.5e-11	3.85e-13	PGLYRP4	peptidoglycan recognition protein 4
204475_at	2.53e-11	3.9e-13	MMP1	matrix metallopeptidase 1
214768_x_at	2.58e-11	4e-13	IGKC	immunoglobulin kappa constant
212382_at	2.65e-11	4.12e-13	TCF4	transcription factor 4
219243_at	2.77e-11	4.32e-13	GIMAP4	GTPase, IMAP family member 4
209832_s_at	2.77e-11	4.33e-13	CDT1	chromatin licensing and DNA replication factor 1
219935_at	2.78e-11	4.36e-13	ADAMTS5	ADAM metallopeptidase with thrombospondin type 1 motif 5
201792_at	2.85e-11	4.48e-13	AEBP1	AE binding protein 1
203797_at	2.9e-11	4.57e-13	VSNL1	visinin like 1
206199_at	2.91e-11	4.6e-13	CEACAM7	carcinoembryonic antigen related cell adhesion molecule 7
214470_at	2.92e-11	4.63e-13	KLRB1	killer cell lectin like receptor B1
218065_s_at	2.93e-11	4.65e-13	TMEM9B	TMEM9 domain family member B
204464_s_at	2.99e-11	4.76e-13	EDNRA	endothelin receptor type A
203934_at	3.13e-11	5e-13	KDR	kinase insert domain receptor
219555_s_at	3.15e-11	5.05e-13	CENPN	centromere protein N
218677_at	3.21e-11	5.16e-13	S100A14	S100 calcium binding protein A14
209395_at	3.45e-11	5.56e-13	CHI3L1	chitinase 3 like 1
221731_x_at	3.61e-11	5.83e-13	VCAN	versican
218805_at	3.62e-11	5.87e-13	GIMAP1-GIMAP5///GIMAP5	GIMAP1-GIMAP5 readthrough///GTPase, IMAP family member 5
218870_at	3.82e-11	6.21e-13	LOC101928361///ARHGAP15	uncharacterized LOC101928361///Rho GTPase activating protein 15
204318_s_at	4.07e-11	6.64e-13	GTSE1	G2 and S-phase expressed 1
218782_s_at	4.31e-11	7.05e-13	ATAD2	ATPase family, AAA domain containing 2
213915_at	4.35e-11	7.13e-13	NKG7	natural killer cell granule protein 7
207463_x_at	4.54e-11	7.46e-13	PRSS3	protease, serine 3
206004_at	4.55e-11	7.49e-13	TGM3	transglutaminase 3
219165_at	4.72e-11	7.81e-13	PDLIM2	PDZ and LIM domain 2
211362_s_at	4.75e-11	7.87e-13	SERPINB13	serpin family B member 13
204170_s_at	4.76e-11	7.92e-13	CKS2	CDC28 protein kinase regulatory subunit 2
204767_s_at	4.79e-11	7.98e-13	FEN1	flap structure-specific endonuclease 1
203717_at	4.82e-11	8.05e-13	DPP4	dipeptidyl peptidase 4
205668_at	4.84e-11	8.1e-13	LY75	lymphocyte antigen 75
207134_x_at	4.89e-11	8.23e-13	TPSB2	tryptase beta 2 (gene/pseudogene)
212022_s_at	4.89e-11	8.24e-13	MKI67	marker of proliferation Ki-67
208983_s_at	5.6e-11	9.46e-13	PECAM1	platelet and endothelial cell adhesion molecule 1
218009_s_at	5.98e-11	1.01e-12	PRC1	protein regulator of cytokinesis 1
213456_at	6.15e-11	1.04e-12	SOSTDC1	sclerostin domain containing 1
209159_s_at	6.22e-11	1.06e-12	NDRG4	NDRG family member 4
212592_at	6.28e-11	1.07e-12	JCHAIN	joining chain of multimeric IgA and IgM
209156_s_at	6.4e-11	1.1e-12	COL6A2	collagen type VI alpha 2 chain
203755_at	7.22e-11	1.24e-12	BUB1B	BUB1 mitotic checkpoint serine/threonine kinase B
207023_x_at	7.37e-11	1.27e-12	KRT10	keratin 10
219563_at	7.77e-11	1.34e-12	SYNE3///LINC00341	spectrin repeat containing nuclear envelope family member 3///long intergenic non-protein coding RNA 341
219410_at	8.27e-11	1.43e-12	TMEM45A	transmembrane protein 45A
213421_x_at	8.67e-11	1.5e-12	PRSS3	protease, serine 3
213004_at	8.71e-11	1.51e-12	ANGPTL2	angiopoietin like 2
204719_at	8.72e-11	1.52e-12	ABCA8	ATP binding cassette subfamily A member 8
216243_s_at	9.18e-11	1.6e-12	IL1RN	interleukin 1 receptor antagonist
219588_s_at	9.71e-11	1.7e-12	NCAPG2	non-SMC condensin II complex subunit G2
204463_s_at	9.75e-11	1.71e-12	EDNRA	endothelin receptor type A
208981_at	9.87e-11	1.74e-12	PECAM1	platelet and endothelial cell adhesion molecule 1
220428_at	1.01e-10	1.79e-12	CD207	CD207 molecule
204813_at	1.03e-10	1.82e-12	MAPK10	mitogen-activated protein kinase 10
206164_at	1.05e-10	1.87e-12	CLCA2	chloride channel accessory 2
204444_at	1.06e-10	1.88e-12	KIF11	kinesin family member 11
218663_at	1.06e-10	1.89e-12	NCAPG	non-SMC condensin I complex subunit G
205325_at	1.06e-10	1.89e-12	PHYHIP	phytanoyl-CoA 2-hydroxylase interacting protein
219918_s_at	1.14e-10	2.05e-12	ASPM	abnormal spindle microtubule assembly
209734_at	1.23e-10	2.2e-12	NCKAP1L	NCK associated protein 1 like
210397_at	1.27e-10	2.29e-12	DEFB1	defensin beta 1
205890_s_at	1.28e-10	2.32e-12	UBD///GABBR1	ubiquitin D///gamma-aminobutyric acid type B receptor subunit 1
205449_at	1.3e-10	2.36e-12	SAC3D1	SAC3 domain containing 1
202901_x_at	1.31e-10	2.38e-12	CTSS	cathepsin S
201890_at	1.33e-10	2.43e-12	RRM2	ribonucleotide reductase regulatory subunit M2
205488_at	1.41e-10	2.57e-12	GZMA	granzyme A
218319_at	1.54e-10	2.82e-12	PELI1	pellino E3 ubiquitin protein ligase 1
205384_at	1.54e-10	2.83e-12	FXYD1	FXYD domain containing ion transport regulator 1
202975_s_at	1.57e-10	2.88e-12	RHOBTB3	Rho related BTB domain containing 3
203508_at	1.57e-10	2.9e-12	TNFRSF1B	TNF receptor superfamily member 1B
202575_at	1.61e-10	2.97e-12	CRABP2	cellular retinoic acid binding protein 2
202662_s_at	1.61e-10	2.99e-12	ITPR2	inositol 1,4,5-trisphosphate receptor type 2
202715_at	1.62e-10	3e-12	CAD	carbamoyl-phosphate synthetase 2, aspartate transcarbamylase, and dihydroorotase
204023_at	1.67e-10	3.1e-12	RFC4	replication factor C subunit 4
203913_s_at	1.69e-10	3.16e-12	HPGD	hydroxyprostaglandin dehydrogenase 15-(NAD)
204241_at	1.73e-10	3.24e-12	ACOX3	acyl-CoA oxidase 3, pristanoyl
211478_s_at	1.74e-10	3.25e-12	DPP4	dipeptidyl peptidase 4
214181_x_at	1.74e-10	3.27e-12	LST1	leukocyte specific transcript 1
213929_at	1.77e-10	3.34e-12	EXPH5	exophilin 5
205011_at	1.77e-10	3.35e-12	VWA5A	von Willebrand factor A domain containing 5A
212021_s_at	1.85e-10	3.5e-12	MKI67	marker of proliferation Ki-67
207895_at	1.85e-10	3.5e-12	NAALADL1	N-acetylated alpha-linked acidic dipeptidase-like 1
205419_at	1.85e-10	3.52e-12	GPR183	G protein-coupled receptor 183
211902_x_at	1.87e-10	3.57e-12	YME1L1	YME1 like 1 ATPase
220971_at	1.87e-10	3.58e-12	IL25	interleukin 25
204872_at	1.88e-10	3.59e-12	TLE4	transducin like enhancer of split 4
64064_at	1.93e-10	3.7e-12	GIMAP1-GIMAP5///GIMAP5	GIMAP1-GIMAP5 readthrough///GTPase, IMAP family member 5
218368_s_at	2.07e-10	3.98e-12	TNFRSF12A	TNF receptor superfamily member 12A
209396_s_at	2.11e-10	4.06e-12	CHI3L1	chitinase 3 like 1
209981_at	2.12e-10	4.09e-12	CSDC2	cold shock domain containing C2
205554_s_at	2.18e-10	4.23e-12	DNASE1L3	deoxyribonuclease 1 like 3
217845_x_at	2.23e-10	4.32e-12	HIGD1A	HIG1 hypoxia inducible domain family member 1A
219529_at	2.27e-10	4.43e-12	CLIC3	chloride intracellular channel 3
215646_s_at	2.27e-10	4.43e-12	VCAN	versican
203046_s_at	2.3e-10	4.51e-12	TIMELESS	timeless circadian clock
203698_s_at	2.3e-10	4.51e-12	FRZB	frizzled-related protein
213624_at	2.31e-10	4.54e-12	SMPDL3A	sphingomyelin phosphodiesterase acid like 3A
219505_at	2.31e-10	4.55e-12	CECR1	cat eye syndrome chromosome region, candidate 1
203178_at	2.33e-10	4.59e-12	GATM	glycine amidinotransferase
219722_s_at	2.36e-10	4.68e-12	GDPD3	glycerophosphodiester phosphodiesterase domain containing 3
219778_at	2.36e-10	4.68e-12	ZFPM2	zinc finger protein, FOG family member 2
205270_s_at	2.36e-10	4.68e-12	LCP2	lymphocyte cytosolic protein 2
215724_at	2.39e-10	4.76e-12	PLD1	phospholipase D1
211748_x_at	2.41e-10	4.82e-12	PTGDS	prostaglandin D2 synthase
209355_s_at	2.41e-10	4.82e-12	PLPP3	phospholipid phosphatase 3
221644_s_at	2.42e-10	4.84e-12	SLC45A2	solute carrier family 45 member 2
215806_x_at	2.46e-10	4.95e-12	TARP///TRGV9///TRGC2	TCR gamma alternate reading frame protein///T cell receptor gamma variable 9///T cell receptor gamma constant 2
203477_at	2.47e-10	4.97e-12	COL15A1	collagen type XV alpha 1 chain
214574_x_at	2.56e-10	5.16e-12	LST1	leukocyte specific transcript 1
219998_at	2.57e-10	5.19e-12	LGALSL	galectin like
202988_s_at	2.58e-10	5.23e-12	RGS1	regulator of G-protein signaling 1
219368_at	2.66e-10	5.4e-12	NAP1L2	nucleosome assembly protein 1 like 2
203518_at	2.66e-10	5.42e-12	LYST	lysosomal trafficking regulator
213533_at	2.72e-10	5.54e-12	NSG1	neuron specific gene family member 1
205242_at	2.76e-10	5.64e-12	CXCL13	C-X-C motif chemokine ligand 13
207655_s_at	2.77e-10	5.66e-12	BLNK	B-cell linker
205691_at	2.8e-10	5.74e-12	SYNGR3	synaptogyrin 3
211645_x_at	2.8e-10	5.76e-12
215322_at	2.81e-10	5.8e-12	LONRF1	LON peptidase N-terminal domain and ring finger 1
33579_i_at	2.92e-10	6.05e-12	GALR3	galanin receptor 3
208795_s_at	2.92e-10	6.06e-12	MCM7	minichromosome maintenance complex component 7
217525_at	2.98e-10	6.19e-12	OLFML1	olfactomedin like 1
219371_s_at	3.02e-10	6.27e-12	KLF2	Kruppel like factor 2
216609_at	3.18e-10	6.62e-12	TXN	thioredoxin
211070_x_at	3.27e-10	6.84e-12	DBI	diazepam binding inhibitor, acyl-CoA binding protein
221523_s_at	3.31e-10	6.93e-12	RRAGD	Ras related GTP binding D
205624_at	3.39e-10	7.11e-12	CPA3	carboxypeptidase A3
211519_s_at	3.4e-10	7.15e-12	KIF2C	kinesin family member 2C
211361_s_at	3.57e-10	7.53e-12	SERPINB13	serpin family B member 13
201930_at	3.67e-10	7.75e-12	MCM6	minichromosome maintenance complex component 6
210895_s_at	3.71e-10	7.84e-12	CD86	CD86 molecule
216080_s_at	3.83e-10	8.11e-12	FADS3	fatty acid desaturase 3
206482_at	3.83e-10	8.15e-12	PTK6	protein tyrosine kinase 6
220532_s_at	3.83e-10	8.16e-12	TMEM176B	transmembrane protein 176B
177_at	3.88e-10	8.27e-12	PLD1	phospholipase D1
212750_at	4.03e-10	8.62e-12	PPP1R16B	protein phosphatase 1 regulatory subunit 16B
201859_at	4.05e-10	8.69e-12	SRGN	serglycin
204588_s_at	4.13e-10	8.88e-12	SLC7A7	solute carrier family 7 member 7
202730_s_at	4.18e-10	8.99e-12	MIR4680///PDCD4	microRNA 4680///programmed cell death 4 (neoplastic transformation inhibitor)
203685_at	4.22e-10	9.1e-12	BCL2	BCL2, apoptosis regulator
214235_at	4.22e-10	9.12e-12	CYP3A5	cytochrome P450 family 3 subfamily A member 5
204026_s_at	4.29e-10	9.28e-12	ZWINT	ZW10 interacting kinetochore protein
217528_at	4.29e-10	9.32e-12	CLCA2	chloride channel accessory 2
218039_at	4.29e-10	9.35e-12	NUSAP1	nucleolar and spindle associated protein 1
219167_at	4.29e-10	9.36e-12	RASL12	RAS like family 12
205203_at	4.29e-10	9.36e-12	PLD1	phospholipase D1
218662_s_at	4.3e-10	9.41e-12	NCAPG	non-SMC condensin I complex subunit G
203498_at	4.44e-10	9.74e-12	RCAN2	regulator of calcineurin 2
202660_at	4.53e-10	9.94e-12	ITPR2	inositol 1,4,5-trisphosphate receptor type 2
206488_s_at	4.58e-10	1.01e-11	CD36	CD36 molecule
216576_x_at	4.6e-10	1.01e-11	IGK///IGKC	immunoglobulin kappa locus///immunoglobulin kappa constant
201710_at	4.6e-10	1.02e-11	MYBL2	MYB proto-oncogene like 2
210511_s_at	4.6e-10	1.02e-11	INHBA	inhibin beta A subunit
204823_at	4.6e-10	1.02e-11	NAV3	neuron navigator 3
210166_at	4.63e-10	1.03e-11	TLR5	toll like receptor 5
213958_at	4.7e-10	1.05e-11	CD6	CD6 molecule
204252_at	4.76e-10	1.06e-11	CDK2	cyclin dependent kinase 2
221796_at	4.79e-10	1.07e-11	NTRK2	neurotrophic receptor tyrosine kinase 2
202807_s_at	4.8e-10	1.08e-11	TOM1	target of myb1 membrane trafficking protein
217262_s_at	4.8e-10	1.08e-11	CELSR1	cadherin EGF LAG seven-pass G-type receptor 1
203603_s_at	4.81e-10	1.08e-11	ZEB2	zinc finger E-box binding homeobox 2
216010_x_at	4.96e-10	1.12e-11	FUT3	fucosyltransferase 3 (Lewis blood group)
205167_s_at	5.05e-10	1.14e-11	CDC25C	cell division cycle 25C
201201_at	5.06e-10	1.15e-11	CSTB	cystatin B
208963_x_at	5.06e-10	1.15e-11	MIR1908///FADS1	microRNA 1908///fatty acid desaturase 1
206714_at	5.08e-10	1.16e-11	ALOX15B	arachidonate 15-lipoxygenase, type B
218231_at	5.33e-10	1.22e-11	NAGK	N-acetylglucosamine kinase
38487_at	5.33e-10	1.22e-11	STAB1	stabilin 1
219597_s_at	5.33e-10	1.22e-11	DUOX1	dual oxidase 1
201697_s_at	5.36e-10	1.23e-11	DNMT1	DNA (cytosine-5-)-methyltransferase 1
222206_s_at	5.37e-10	1.23e-11	NCLN	nicalin
208178_x_at	5.48e-10	1.26e-11	TRIO	trio Rho guanine nucleotide exchange factor
203962_s_at	5.48e-10	1.26e-11	NEBL	nebulette
209070_s_at	5.61e-10	1.3e-11	RGS5	regulator of G-protein signaling 5
204890_s_at	5.65e-10	1.31e-11	LCK	LCK proto-oncogene, Src family tyrosine kinase
205514_at	5.76e-10	1.33e-11	ZNF415	zinc finger protein 415
211372_s_at	5.81e-10	1.35e-11	IL1R2	interleukin 1 receptor type 2
205898_at	5.92e-10	1.38e-11	CX3CR1	C-X3-C motif chemokine receptor 1
204947_at	5.92e-10	1.38e-11	E2F1	E2F transcription factor 1
210633_x_at	6.14e-10	1.43e-11	KRT10	keratin 10
213007_at	6.2e-10	1.45e-11	FANCI	Fanconi anemia complementation group I
210410_s_at	6.21e-10	1.46e-11	MSH5-SAPCD1///SAPCD1///MSH5	MSH5-SAPCD1 readthrough (NMD candidate)///suppressor APC domain containing 1///mutS homolog 5
204069_at	6.24e-10	1.47e-11	MEIS1	Meis homeobox 1
203968_s_at	6.33e-10	1.49e-11	CDC6	cell division cycle 6
213519_s_at	6.47e-10	1.53e-11	LAMA2	laminin subunit alpha 2
203276_at	6.48e-10	1.53e-11	LMNB1	lamin B1
218502_s_at	6.62e-10	1.57e-11	TRPS1	transcriptional repressor GATA binding 1
209540_at	6.64e-10	1.57e-11	IGF1	insulin like growth factor 1
209546_s_at	6.68e-10	1.59e-11	APOL1	apolipoprotein L1
203764_at	6.7e-10	1.59e-11	DLGAP5	DLG associated protein 5
205978_at	6.76e-10	1.61e-11	KL	klotho
215808_at	6.89e-10	1.65e-11	KLK10	kallikrein related peptidase 10
219503_s_at	6.96e-10	1.67e-11	TMEM40	transmembrane protein 40
203416_at	6.99e-10	1.68e-11	CD53	CD53 molecule
203799_at	7.1e-10	1.71e-11	LY75-CD302///CD302///LY75	LY75-CD302 readthrough///CD302 molecule///lymphocyte antigen 75
219630_at	7.16e-10	1.72e-11	PDZK1IP1	PDZK1 interacting protein 1
205595_at	7.16e-10	1.73e-11	DSG3	desmoglein 3
211001_at	7.24e-10	1.75e-11	TRIM29	tripartite motif containing 29
205907_s_at	7.25e-10	1.76e-11	OMD	osteomodulin
207704_s_at	7.54e-10	1.83e-11	GAS7	growth arrest specific 7
202208_s_at	7.54e-10	1.83e-11	ARL4C	ADP ribosylation factor like GTPase 4C
214710_s_at	7.68e-10	1.87e-11	CCNB1	cyclin B1
201195_s_at	7.74e-10	1.89e-11	SLC7A5	solute carrier family 7 member 5
219959_at	7.9e-10	1.93e-11	MOCOS	molybdenum cofactor sulfurase
210609_s_at	8.24e-10	2.02e-11	TP53I3	tumor protein p53 inducible protein 3
209714_s_at	8.26e-10	2.03e-11	CDKN3	cyclin dependent kinase inhibitor 3
213994_s_at	8.86e-10	2.18e-11	SPON1	spondin 1
204337_at	8.87e-10	2.18e-11	RGS4	regulator of G-protein signaling 4
207911_s_at	8.89e-10	2.19e-11	TGM5	transglutaminase 5
215800_at	9.07e-10	2.24e-11	DUOX1	dual oxidase 1
211882_x_at	9.15e-10	2.26e-11	FUT6	fucosyltransferase 6
215395_x_at	9.34e-10	2.32e-11	PRSS3P2	protease, serine 3 pseudogene 2
202503_s_at	9.55e-10	2.37e-11	KIAA0101	KIAA0101
209199_s_at	9.59e-10	2.39e-11	MEF2C	myocyte enhancer factor 2C
204441_s_at	9.7e-10	2.42e-11	POLA2	DNA polymerase alpha 2, accessory subunit
206125_s_at	9.74e-10	2.43e-11	KLK8	kallikrein related peptidase 8
205977_s_at	9.74e-10	2.44e-11	EPHA1	EPH receptor A1
211906_s_at	9.75e-10	2.44e-11	SERPINB4	serpin family B member 4
201884_at	9.75e-10	2.45e-11	CEACAM5	carcinoembryonic antigen related cell adhesion molecule 5
206295_at	9.8e-10	2.47e-11	IL18	interleukin 18
218174_s_at	1.02e-09	2.56e-11	TMEM254	transmembrane protein 254
201774_s_at	1.02e-09	2.57e-11	NCAPD2	non-SMC condensin I complex subunit D2
200924_s_at	1.03e-09	2.61e-11	SLC3A2	solute carrier family 3 member 2
208476_s_at	1.03e-09	2.62e-11	FRMD4A	FERM domain containing 4A
209464_at	1.04e-09	2.64e-11	AURKB	aurora kinase B
205767_at	1.04e-09	2.65e-11	EREG	epiregulin
219266_at	1.06e-09	2.7e-11	ZNF350	zinc finger protein 350
205590_at	1.07e-09	2.72e-11	RASGRP1	RAS guanyl releasing protein 1
203780_at	1.07e-09	2.72e-11	MPZL2	myelin protein zero like 2
206142_at	1.07e-09	2.73e-11	ZNF135	zinc finger protein 135
200956_s_at	1.07e-09	2.75e-11	SSRP1	structure specific recognition protein 1
219682_s_at	1.07e-09	2.75e-11	TBX3	T-box 3
220651_s_at	1.09e-09	2.81e-11	MCM10	minichromosome maintenance 10 replication initiation factor
209679_s_at	1.1e-09	2.84e-11	SMAGP	small cell adhesion glycoprotein
218711_s_at	1.1e-09	2.85e-11	SDPR	serum deprivation response
205752_s_at	1.12e-09	2.9e-11	GSTM5	glutathione S-transferase mu 5
65718_at	1.12e-09	2.91e-11	ADGRA2	adhesion G protein-coupled receptor A2
203422_at	1.13e-09	2.94e-11	POLD1	DAN polymerase delta 1, catalytic subunit
219100_at	1.15e-09	2.98e-11	OBFC1	oligonucleotide/oligosaccharide binding fold containing 1
200986_at	1.16e-09	3.02e-11	SERPING1	serpin family G member 1
211144_x_at	1.18e-09	3.07e-11	TARP///TRGV9///TRGC2	TCR gamma alternate reading frame protein///T cell receptor gamma variable 9///T cell receptor gamma constant 2
214399_s_at	1.18e-09	3.1e-11	KRT4	keratin 4
205267_at	1.19e-09	3.12e-11	POU2AF1	POU class 2 associating factor 1
212020_s_at	1.22e-09	3.2e-11	MKI67	marker of proliferation Ki-67
221926_s_at	1.23e-09	3.22e-11	IL17RC	interleukin 17 receptor C
221942_s_at	1.24e-09	3.28e-11	GUCY1A3	guanylate cyclase 1 soluble subunit alpha
218726_at	1.24e-09	3.28e-11	HJURP	Holliday junction recognition protein
215014_at	1.26e-09	3.33e-11	KCND3	potassium voltage-gated channel subfamily D member 3
204162_at	1.26e-09	3.33e-11	NDC80	NDC80, kinetochore complex component
207191_s_at	1.26e-09	3.34e-11	ISLR	immunoglobulin superfamily containing leucine rich repeat
209543_s_at	1.28e-09	3.39e-11	CD34	CD34 molecule
208924_at	1.28e-09	3.39e-11	RNF11	ring finger protein 11
213746_s_at	1.28e-09	3.4e-11	FLNA	filamin A
213618_at	1.28e-09	3.42e-11	ARAP2	ArfGAP with RhoGAP domain, ankyrin repeat and PH domain 2
201192_s_at	1.29e-09	3.44e-11	PITPNA	phosphatidylinositol transfer protein alpha
210413_x_at	1.29e-09	3.44e-11	SERPINB4///SERPINB3	serpin family B member 4///serpin family B member 3
201531_at	1.3e-09	3.48e-11	ZFP36	ZFP36 ring finger protein
205627_at	1.3e-09	3.5e-11	CDA	cytidine deaminase
219787_s_at	1.31e-09	3.52e-11	ECT2	epithelial cell transforming 2
221003_s_at	1.32e-09	3.55e-11	CAB39L	calcium binding protein 39 like
202450_s_at	1.32e-09	3.57e-11	CTSK	cathepsin K
205168_at	1.36e-09	3.67e-11	DDR2	discoidin domain receptor tyrosine kinase 2
204446_s_at	1.36e-09	3.68e-11	ALOX5	arachidonate 5-lipoxygenase
202192_s_at	1.37e-09	3.71e-11	GAS7	growth arrest specific 7
221436_s_at	1.37e-09	3.72e-11	CDCA3	cell division cycle associated 3
210031_at	1.37e-09	3.73e-11	CD247	CD247 molecule
218804_at	1.37e-09	3.73e-11	ANO1	anoctamin 1
206561_s_at	1.39e-09	3.79e-11	AKR1B10	aldo-keto reductase family 1 member B10
203186_s_at	1.39e-09	3.8e-11	S100A4	S100 calcium binding protein A4
210559_s_at	1.39e-09	3.81e-11	CDK1	cyclin dependent kinase 1
41644_at	1.39e-09	3.82e-11	SASH1	SAM and SH3 domain containing 1
220824_at	1.41e-09	3.87e-11
201858_s_at	1.41e-09	3.89e-11	SRGN	serglycin
204400_at	1.43e-09	3.94e-11	EFS	embryonal Fyn-associated substrate
209879_at	1.43e-09	3.95e-11	SELPLG	selectin P ligand
203817_at	1.43e-09	3.97e-11	GUCY1B3	guanylate cyclase 1 soluble subunit beta
217023_x_at	1.43e-09	3.97e-11	TPSB2///TPSAB1	tryptase beta 2 (gene/pseudogene)///tryptase alpha/beta 1
213479_at	1.49e-09	4.14e-11	NPTX2	neuronal pentraxin 2
200664_s_at	1.49e-09	4.15e-11	DNAJB1	DnaJ heat shock protein family (Hsp40) member B1
209541_at	1.49e-09	4.15e-11	IGF1	insulin like growth factor 1
201190_s_at	1.49e-09	4.17e-11	PITPNA	phosphatidylinositol transfer protein alpha
200990_at	1.51e-09	4.21e-11	TRIM28	tripartite motif containing 28
200696_s_at	1.51e-09	4.24e-11	GSN	gelsolin
209823_x_at	1.52e-09	4.27e-11	LOC101060835///HLA-DQB1	HLA class II histocompatibility antigen, DQ beta 1 chain-like///major histocompatibility complex, class II, DQ beta 1
209719_x_at	1.52e-09	4.28e-11	SERPINB3	serpin family B member 3
202428_x_at	1.52e-09	4.29e-11	DBI	diazepam binding inhibitor, acyl-CoA binding protein
217154_s_at	1.54e-09	4.33e-11	EDN3	endothelin 3
202240_at	1.56e-09	4.39e-11	PLK1	polo like kinase 1
210398_x_at	1.59e-09	4.49e-11	FUT6	fucosyltransferase 6
213287_s_at	1.59e-09	4.51e-11	KRT10	keratin 10
203766_s_at	1.61e-09	4.55e-11	LMOD1	leiomodin 1
203666_at	1.63e-09	4.64e-11	CXCL12	C-X-C motif chemokine ligand 12
50400_at	1.64e-09	4.67e-11	PAOX	polyamine oxidase (exo-N4-amino)
206498_at	1.64e-09	4.68e-11	OCA2	OCA2 melanosomal transmembrane protein
201496_x_at	1.65e-09	4.7e-11	MYH11	myosin heavy chain 11
220664_at	1.66e-09	4.74e-11	SPRR2C	small proline rich protein 2C (pseudogene)
213240_s_at	1.66e-09	4.76e-11	KRT4	keratin 4
212193_s_at	1.72e-09	4.94e-11	LARP1	La ribonucleoprotein domain family member 1
213733_at	1.72e-09	4.95e-11	MYO1F	myosin IF
212573_at	1.72e-09	4.96e-11	ENDOD1	endonuclease domain containing 1
209656_s_at	1.74e-09	5.02e-11	TMEM47	transmembrane protein 47
204233_s_at	1.78e-09	5.14e-11	CHKA	choline kinase alpha
203022_at	1.79e-09	5.17e-11	RNASEH2A	ribonuclease H2 subunit A
219752_at	1.8e-09	5.22e-11	RASAL1	RAS protein activator like 1
202035_s_at	1.82e-09	5.27e-11	SFRP1	secreted frizzled related protein 1
214617_at	1.83e-09	5.3e-11	PRF1	perforin 1
215106_at	1.88e-09	5.47e-11	TTC22	tetratricopeptide repeat domain 22
216212_s_at	1.89e-09	5.5e-11	MIR664B///SNORA56///DKC1	microRNA 664b///small nucleolar RNA, H/ACA box 56///dyskerin pseudouridine synthase 1
221246_x_at	1.96e-09	5.72e-11	TNS1	tensin 1
207847_s_at	1.97e-09	5.75e-11	MUC1	mucin 1, cell surface associated
211644_x_at	1.98e-09	5.79e-11	IGK///IGKC	immunoglobulin kappa locus///immunoglobulin kappa constant
218162_at	2e-09	5.85e-11	OLFML3	olfactomedin like 3
209126_x_at	2.03e-09	5.95e-11	KRT6B	keratin 6B
208260_at	2.04e-09	5.99e-11	AVPR1B	arginine vasopressin receptor 1B
215942_s_at	2.04e-09	6.02e-11	GTSE1	G2 and S-phase expressed 1
213620_s_at	2.04e-09	6.03e-11	ICAM2	intercellular adhesion molecule 2
216048_s_at	2.04e-09	6.04e-11	RHOBTB3	Rho related BTB domain containing 3
205116_at	2.08e-09	6.15e-11	LAMA2	laminin subunit alpha 2
206695_x_at	2.09e-09	6.18e-11	ZNF43	zinc finger protein 43
202992_at	2.17e-09	6.44e-11	C7	complement component 7
211657_at	2.23e-09	6.61e-11	CEACAM6	carcinoembryonic antigen related cell adhesion molecule 6
214696_at	2.27e-09	6.74e-11	MIR22///MIR22HG	microRNA 22///MIR22 host gene
200703_at	2.33e-09	6.95e-11	DYNLL1	dynein light chain LC8-type 1
209873_s_at	2.35e-09	7.01e-11	PKP3	plakophilin 3
212230_at	2.35e-09	7.03e-11	PLPP3	phospholipid phosphatase 3
221558_s_at	2.37e-09	7.09e-11	LEF1	lymphoid enhancer binding factor 1
214511_x_at	2.37e-09	7.11e-11	FCGR1B	Fc fragment of IgG receptor Ib
209813_x_at	2.42e-09	7.25e-11	TARP///TRGV9///TRGC2	TCR gamma alternate reading frame protein///T cell receptor gamma variable 9///T cell receptor gamma constant 2
204469_at	2.42e-09	7.27e-11	PTPRZ1	protein tyrosine phosphatase, receptor type Z1
204150_at	2.47e-09	7.45e-11	STAB1	stabilin 1
204709_s_at	2.47e-09	7.46e-11	KIF23	kinesin family member 23
215103_at	2.55e-09	7.7e-11	CYP2C18	cytochrome P450 family 2 subfamily C member 18
208396_s_at	2.61e-09	7.9e-11	PDE1A	phosphodiesterase 1A
205159_at	2.62e-09	7.92e-11	CSF2RB	colony stimulating factor 2 receptor beta common subunit
210479_s_at	2.65e-09	8.04e-11	RORA	RAR related orphan receptor A
216470_x_at	2.7e-09	8.2e-11	PRSS2	protease, serine 2
210652_s_at	2.72e-09	8.27e-11	TTC39A	tetratricopeptide repeat domain 39A
218529_at	2.77e-09	8.45e-11	CD320	CD320 molecule
208223_s_at	2.95e-09	9e-11	ACVR1B	activin A receptor type 1B
206059_at	2.96e-09	9.04e-11	ZNF91	zinc finger protein 91
207741_x_at	3.01e-09	9.21e-11	TPSAB1	tryptase alpha/beta 1
218736_s_at	3.03e-09	9.3e-11	PALMD	palmdelphin
219386_s_at	3.05e-09	9.37e-11	SLAMF8	SLAM family member 8
221905_at	3.06e-09	9.41e-11	CYLD	CYLD lysine 63 deubiquitinase
215176_x_at	3.07e-09	9.44e-11	IGK///IGKC	immunoglobulin kappa locus///immunoglobulin kappa constant
206284_x_at	3.09e-09	9.52e-11	CLTB	clathrin light chain B
209193_at	3.11e-09	9.61e-11	PIM1	Pim-1 proto-oncogene, serine/threonine kinase
205402_x_at	3.11e-09	9.62e-11	PRSS2	protease, serine 2
215758_x_at	3.11e-09	9.63e-11	ZNF93	zinc finger protein 93
221667_s_at	3.18e-09	9.87e-11	HSPB8	heat shock protein family B (small) member 8
212396_s_at	3.18e-09	9.88e-11	EMC1	ER membrane protein complex subunit 1
219478_at	3.18e-09	9.88e-11	WFDC1	WAP four-disulfide core domain 1
218657_at	3.2e-09	9.95e-11	RAPGEFL1	Rap guanine nucleotide exchange factor like 1
213541_s_at	3.23e-09	1.01e-10	ERG	ERG, ETS transcription factor
212285_s_at	3.24e-09	1.01e-10	AGRN	agrin
212999_x_at	3.28e-09	1.03e-10	LOC101060835///HLA-DQB1	HLA class II histocompatibility antigen, DQ beta 1 chain-like///major histocompatibility complex, class II, DQ beta 1
207381_at	3.29e-09	1.03e-10	ALOX12B	arachidonate 12-lipoxygenase, 12R type
205683_x_at	3.33e-09	1.04e-10	TPSAB1	tryptase alpha/beta 1
204733_at	3.49e-09	1.1e-10	KLK6	kallikrein related peptidase 6
202153_s_at	3.51e-09	1.1e-10	NUP62	nucleoporin 62
205789_at	3.52e-09	1.11e-10	CD1D	CD1d molecule
210889_s_at	3.53e-09	1.11e-10	FCGR2B	Fc fragment of IgG receptor IIb
218109_s_at	3.53e-09	1.12e-10	MFSD1	major facilitator superfamily domain containing 1
201539_s_at	3.56e-09	1.13e-10	FHL1	four and a half LIM domains 1
217287_s_at	3.6e-09	1.14e-10	TRPC6	transient receptor potential cation channel subfamily C member 6
219389_at	3.67e-09	1.16e-10	SUSD4	sushi domain containing 4
215051_x_at	3.67e-09	1.17e-10	AIF1	allograft inflammatory factor 1
214505_s_at	3.7e-09	1.18e-10	FHL1	four and a half LIM domains 1
213241_at	3.75e-09	1.19e-10	PLXNC1	plexin C1
208982_at	3.78e-09	1.2e-10	PECAM1	platelet and endothelial cell adhesion molecule 1
201714_at	3.78e-09	1.21e-10	TUBG1	tubulin gamma 1
203213_at	3.87e-09	1.24e-10	CDK1	cyclin dependent kinase 1
219282_s_at	3.87e-09	1.24e-10	TRPV2	transient receptor potential cation channel subfamily V member 2
207519_at	3.95e-09	1.27e-10	SLC6A4	solute carrier family 6 member 4
220840_s_at	3.95e-09	1.27e-10	C1orf112	chromosome 1 open reading frame 112
204126_s_at	3.97e-09	1.28e-10	CDC45	cell division cycle 45
209365_s_at	3.99e-09	1.29e-10	ECM1	extracellular matrix protein 1
219836_at	4.09e-09	1.32e-10	ZBED2	zinc finger BED-type containing 2
215957_at	4.11e-09	1.33e-10	UBE2D1	ubiquitin conjugating enzyme E2 D1
204472_at	4.12e-09	1.33e-10	GEM	GTP binding protein overexpressed in skeletal muscle
216025_x_at	4.16e-09	1.35e-10	CYP2C9	cytochrome P450 family 2 subfamily C member 9
211742_s_at	4.18e-09	1.35e-10	EVI2B	ecotropic viral integration site 2B
205117_at	4.24e-09	1.38e-10	FGF1	fibroblast growth factor 1
209013_x_at	4.25e-09	1.38e-10	TRIO	trio Rho guanine nucleotide exchange factor
210606_x_at	4.28e-09	1.39e-10	KLRD1	killer cell lectin like receptor D1
201093_x_at	4.29e-09	1.4e-10	SDHA	succinate dehydrogenase complex flavoprotein subunit A
216339_s_at	4.31e-09	1.41e-10	TNXB///TNXA	tenascin XB///tenascin XA (pseudogene)
202188_at	4.32e-09	1.41e-10	NUP93	nucleoporin 93
213993_at	4.42e-09	1.45e-10	SPON1	spondin 1
216641_s_at	4.54e-09	1.49e-10	LAD1	ladinin 1
205306_x_at	4.7e-09	1.54e-10	KMO	kynurenine 3-monooxygenase (kynurenine 3-hydroxylase)
202726_at	4.74e-09	1.56e-10	LIG1	DNA ligase 1
205857_at	4.75e-09	1.56e-10	SLC18A2	solute carrier family 18 member A2
214705_at	4.76e-09	1.57e-10	PATJ	PATJ, crumbs cell polarity complex component
207720_at	4.88e-09	1.61e-10	LOR	loricrin
204924_at	4.91e-09	1.62e-10	TLR2	toll like receptor 2
213008_at	4.94e-09	1.63e-10	FANCI	Fanconi anemia complementation group I
206167_s_at	5e-09	1.66e-10	ARHGAP6	Rho GTPase activating protein 6
205549_at	5.01e-09	1.66e-10	PCP4	Purkinje cell protein 4
209721_s_at	5.07e-09	1.68e-10	IFFO1	intermediate filament family orphan 1
212226_s_at	5.17e-09	1.72e-10	PLPP3	phospholipid phosphatase 3
217593_at	5.2e-09	1.73e-10	ZSCAN18	zinc finger and SCAN domain containing 18
201734_at	5.24e-09	1.75e-10	CLCN3	chloride voltage-gated channel 3
204503_at	5.28e-09	1.77e-10	EVPL	envoplakin
203744_at	5.34e-09	1.79e-10	HMGB3	high mobility group box 3
217549_at	5.36e-09	1.79e-10	NCKAP1L	NCK associated protein 1 like
37005_at	5.4e-09	1.81e-10	MINOS1-NBL1///NBL1	MINOS1-NBL1 readthrough///neuroblastoma 1, DAN family BMP antagonist
202803_s_at	5.47e-09	1.84e-10	ITGB2	integrin subunit beta 2
203923_s_at	5.48e-09	1.84e-10	CYBB	cytochrome b-245 beta chain
204033_at	5.56e-09	1.87e-10	TRIP13	thyroid hormone receptor interactor 13
213725_x_at	5.57e-09	1.88e-10	XYLT1	xylosyltransferase 1
221584_s_at	5.61e-09	1.89e-10	KCNMA1	potassium calcium-activated channel subfamily M alpha 1
206420_at	5.64e-09	1.91e-10	IGSF6	immunoglobulin superfamily member 6
209082_s_at	5.69e-09	1.93e-10	COL18A1	collagen type XVIII alpha 1 chain
216258_s_at	5.85e-09	1.98e-10	SERPINB13	serpin family B member 13
211986_at	5.87e-09	1.99e-10	AHNAK	AHNAK nucleoprotein
221896_s_at	5.92e-09	2.01e-10	HIGD1A	HIG1 hypoxia inducible domain family member 1A
206528_at	5.96e-09	2.03e-10	TRPC6	transient receptor potential cation channel subfamily C member 6
203806_s_at	6.1e-09	2.08e-10	FANCA	Fanconi anemia complementation group A
212218_s_at	6.26e-09	2.14e-10	FASN	fatty acid synthase
207761_s_at	6.27e-09	2.14e-10	METTL7A	methyltransferase like 7A
222033_s_at	6.42e-09	2.2e-10	FLT1	fms related tyrosine kinase 1
209354_at	6.42e-09	2.2e-10	TNFRSF14	TNF receptor superfamily member 14
218608_at	6.44e-09	2.21e-10	ATP13A2	ATPase 13A2
205165_at	6.44e-09	2.22e-10	CELSR3	cadherin EGF LAG seven-pass G-type receptor 3
201044_x_at	6.44e-09	2.22e-10	DUSP1	dual specificity phosphatase 1
217157_x_at	6.44e-09	2.22e-10	IGK///IGKC	immunoglobulin kappa locus///immunoglobulin kappa constant
214939_x_at	6.44e-09	2.22e-10	AFDN	afadin, adherens junction formation factor
222077_s_at	6.57e-09	2.27e-10	RACGAP1	Rac GTPase activating protein 1
213238_at	6.65e-09	2.3e-10	ATP10D	ATPase phospholipid transporting 10D (putative)
205125_at	6.71e-09	2.32e-10	PLCD1	phospholipase C delta 1
221656_s_at	6.73e-09	2.34e-10	ARHGEF10L	Rho guanine nucleotide exchange factor 10 like
202478_at	6.8e-09	2.36e-10	TRIB2	tribbles pseudokinase 2
202311_s_at	6.8e-09	2.37e-10	COL1A1	collagen type I alpha 1 chain
219607_s_at	6.87e-09	2.39e-10	MS4A4A	membrane spanning 4-domains A4A
211064_at	6.93e-09	2.42e-10	ZNF493	zinc finger protein 493
204116_at	6.94e-09	2.42e-10	IL2RG	interleukin 2 receptor subunit gamma
216661_x_at	7.07e-09	2.47e-10	CYP2C9	cytochrome P450 family 2 subfamily C member 9
203473_at	7.17e-09	2.51e-10	SLCO2B1	solute carrier organic anion transporter family member 2B1
202871_at	7.19e-09	2.52e-10	TRAF4	TNF receptor associated factor 4
204281_at	7.19e-09	2.52e-10	TEAD4	TEA domain transcription factor 4
211699_x_at	7.26e-09	2.55e-10	HBA2///HBA1	hemoglobin subunit alpha 2///hemoglobin subunit alpha 1
221328_at	7.26e-09	2.55e-10	CLDN17	claudin 17
214688_at	7.41e-09	2.61e-10	TLE4	transducin like enhancer of split 4
204039_at	7.53e-09	2.66e-10	CEBPA	CCAAT/enhancer binding protein alpha
201770_at	7.56e-09	2.67e-10	SNRPA	small nuclear ribonucleoprotein polypeptide A
206572_x_at	7.65e-09	2.71e-10	ZNF85	zinc finger protein 85
202274_at	7.71e-09	2.73e-10	ACTG2	actin, gamma 2, smooth muscle, enteric
221524_s_at	7.84e-09	2.78e-10	RRAGD	Ras related GTP binding D
213905_x_at	7.99e-09	2.84e-10	BGN	biglycan
207455_at	8.03e-09	2.85e-10	P2RY1	purinergic receptor P2Y1
208609_s_at	8.03e-09	2.86e-10	TNXB///TNXA	tenascin XB///tenascin XA (pseudogene)
203779_s_at	8.2e-09	2.92e-10	MPZL2	myelin protein zero like 2
204368_at	8.27e-09	2.95e-10	SLCO2A1	solute carrier organic anion transporter family member 2A1
207961_x_at	8.29e-09	2.96e-10	MYH11	myosin heavy chain 11
203185_at	8.36e-09	2.99e-10	RASSF2	Ras association domain family member 2
213933_at	8.36e-09	2.99e-10	PTGER3	prostaglandin E receptor 3
205357_s_at	8.42e-09	3.02e-10	AGTR1	angiotensin II receptor type 1
219259_at	8.45e-09	3.03e-10	SEMA4A	semaphorin 4A
214279_s_at	8.6e-09	3.09e-10	NDRG2	NDRG family member 2
204425_at	8.6e-09	3.09e-10	ARHGAP4	Rho GTPase activating protein 4
203523_at	8.65e-09	3.12e-10	LSP1	lymphocyte-specific protein 1
209773_s_at	8.82e-09	3.18e-10	RRM2	ribonucleotide reductase regulatory subunit M2
38290_at	8.85e-09	3.2e-10	RGS14	regulator of G-protein signaling 14
212344_at	8.88e-09	3.21e-10	SULF1	sulfatase 1
203835_at	8.96e-09	3.25e-10	LRRC32	leucine rich repeat containing 32
202187_s_at	8.98e-09	3.25e-10	PPP2R5A	protein phosphatase 2 regulatory subunit B'alpha
205433_at	9.13e-09	3.31e-10	BCHE	butyrylcholinesterase
203564_at	9.3e-09	3.38e-10	FANCG	Fanconi anemia complementation group G
209670_at	9.54e-09	3.47e-10	TRAC	T-cell receptor alpha constant
215784_at	9.69e-09	3.53e-10	CD1E	CD1e molecule
218171_at	9.77e-09	3.56e-10	VPS4B	vacuolar protein sorting 4 homolog B
212812_at	9.86e-09	3.6e-10	SERINC5	serine incorporator 5
211395_x_at	9.89e-09	3.62e-10	FCGR2C	Fc fragment of IgG receptor IIc (gene/pseudogene)
207386_at	1.01e-08	3.69e-10	CYP7B1	cytochrome P450 family 7 subfamily B member 1
202207_at	1.01e-08	3.71e-10	ARL4C	ADP ribosylation factor like GTPase 4C
209948_at	1.02e-08	3.73e-10	KCNMB1	potassium calcium-activated channel subfamily M regulatory beta subunit 1
213135_at	1.02e-08	3.73e-10	TIAM1	T-cell lymphoma invasion and metastasis 1
204731_at	1.04e-08	3.82e-10	TGFBR3	transforming growth factor beta receptor 3
216953_s_at	1.05e-08	3.86e-10	WT1	Wilms tumor 1
202539_s_at	1.05e-08	3.87e-10	HMGCR	3-hydroxy-3-methylglutaryl-CoA reductase
202096_s_at	1.1e-08	4.07e-10	TSPO	translocator protein
212594_at	1.12e-08	4.12e-10	MIR4680///PDCD4	microRNA 4680///programmed cell death 4 (neoplastic transformation inhibitor)
202384_s_at	1.13e-08	4.2e-10	TCOF1	treacle ribosome biogenesis factor 1
208228_s_at	1.15e-08	4.26e-10	FGFR2	fibroblast growth factor receptor 2
203641_s_at	1.16e-08	4.32e-10	COBLL1	cordon-bleu WH2 repeat protein like 1
214076_at	1.17e-08	4.34e-10	GFOD2	glucose-fructose oxidoreductase domain containing 2
219791_s_at	1.17e-08	4.34e-10	HAND2-AS1	HAND2 antisense RNA 1 (head to head)
221059_s_at	1.17e-08	4.35e-10	COTL1	coactosin like F-actin binding protein 1
216228_s_at	1.17e-08	4.36e-10	WDHD1	WD repeat and HMG-box DNA binding protein 1
208960_s_at	1.18e-08	4.41e-10	KLF6	Kruppel like factor 6
200974_at	1.18e-08	4.41e-10	ACTA2	actin, alpha 2, smooth muscle, aorta
220088_at	1.18e-08	4.42e-10	C5AR1	complement component 5a receptor 1
218469_at	1.18e-08	4.44e-10	GREM1	gremlin 1, DAN family BMP antagonist
204821_at	1.19e-08	4.46e-10	BTN3A3	butyrophilin subfamily 3 member A3
206799_at	1.19e-08	4.48e-10	SCGB1D2	secretoglobin family 1D member 2
219213_at	1.19e-08	4.49e-10	JAM2	junctional adhesion molecule 2
200965_s_at	1.19e-08	4.49e-10	ABLIM1	actin binding LIM protein 1
203936_s_at	1.21e-08	4.55e-10	MMP9	matrix metallopeptidase 9
203037_s_at	1.21e-08	4.58e-10	MTSS1	metastasis suppressor 1
217028_at	1.23e-08	4.64e-10	CXCR4	C-X-C motif chemokine receptor 4
205859_at	1.27e-08	4.81e-10	LY86	lymphocyte antigen 86
204619_s_at	1.27e-08	4.82e-10	VCAN	versican
208131_s_at	1.28e-08	4.87e-10	PTGIS	prostaglandin I2 (prostacyclin) synthase
210140_at	1.29e-08	4.88e-10	CST7	cystatin F
222223_s_at	1.29e-08	4.91e-10	IL36RN	interleukin 36 receptor antagonist
205724_at	1.32e-08	5.02e-10	PKP1	plakophilin 1
205239_at	1.32e-08	5.02e-10	AREG	amphiregulin
214038_at	1.32e-08	5.02e-10	CCL8	C-C motif chemokine ligand 8
208526_at	1.34e-08	5.12e-10	OR2F1	olfactory receptor family 2 subfamily F member 1 (gene/pseudogene)
219734_at	1.35e-08	5.15e-10	SIDT1	SID1 transmembrane family member 1
203868_s_at	1.36e-08	5.22e-10	VCAM1	vascular cell adhesion molecule 1
205916_at	1.37e-08	5.25e-10	S100A7	S100 calcium binding protein A7
211643_x_at	1.4e-08	5.38e-10	IGK///IGKC	immunoglobulin kappa locus///immunoglobulin kappa constant
204345_at	1.41e-08	5.43e-10	COL16A1	collagen type XVI alpha 1 chain
213428_s_at	1.42e-08	5.44e-10	COL6A1	collagen type VI alpha 1 chain
206875_s_at	1.44e-08	5.54e-10	SLK	STE20 like kinase
214421_x_at	1.45e-08	5.57e-10	CYP2C9	cytochrome P450 family 2 subfamily C member 9
209172_s_at	1.45e-08	5.6e-10	CENPF	centromere protein F
213068_at	1.46e-08	5.65e-10	DPT	dermatopontin
220911_s_at	1.49e-08	5.76e-10	NYNRIN	NYN domain and retroviral integrase containing
220402_at	1.5e-08	5.79e-10	TP53AIP1	tumor protein p53 regulated apoptosis inducing protein 1
210084_x_at	1.51e-08	5.84e-10	TPSAB1	tryptase alpha/beta 1
201853_s_at	1.52e-08	5.91e-10	CDC25B	cell division cycle 25B
217419_x_at	1.56e-08	6.05e-10	AGRN	agrin
214752_x_at	1.56e-08	6.06e-10	FLNA	filamin A
202976_s_at	1.58e-08	6.15e-10	RHOBTB3	Rho related BTB domain containing 3
204040_at	1.58e-08	6.17e-10	RNF144A	ring finger protein 144A
212861_at	1.59e-08	6.2e-10	MFSD5	major facilitator superfamily domain containing 5
211656_x_at	1.61e-08	6.27e-10	LOC101060835///HLA-DQB1	HLA class II histocompatibility antigen, DQ beta 1 chain-like///major histocompatibility complex, class II, DQ beta 1
200705_s_at	1.62e-08	6.33e-10	SNORA41///EEF1B2	small nucleolar RNA, H/ACA box 41///eukaryotic translation elongation factor 1 beta 2
214058_at	1.64e-08	6.43e-10	MYCL	v-myc avian myelocytomatosis viral oncogene lung carcinoma derived homolog
206893_at	1.66e-08	6.5e-10	SALL1	spalt like transcription factor 1
217931_at	1.66e-08	6.51e-10	CNPY3	canopy FGF signaling regulator 3
203921_at	1.68e-08	6.61e-10	CHST2	carbohydrate sulfotransferase 2
203961_at	1.7e-08	6.68e-10	NEBL	nebulette
205381_at	1.7e-08	6.69e-10	LRRC17	leucine rich repeat containing 17
213832_at	1.7e-08	6.7e-10	KCND3	potassium voltage-gated channel subfamily D member 3
213236_at	1.71e-08	6.74e-10	SASH1	SAM and SH3 domain containing 1
205666_at	1.71e-08	6.76e-10	FMO1	flavin containing monooxygenase 1
208445_s_at	1.73e-08	6.87e-10	BAZ1B	bromodomain adjacent to zinc finger domain 1B
209052_s_at	1.73e-08	6.88e-10	WHSC1	Wolf-Hirschhorn syndrome candidate 1
207165_at	1.73e-08	6.88e-10	HMMR	hyaluronan mediated motility receptor
209720_s_at	1.86e-08	7.37e-10	SERPINB3	serpin family B member 3
210543_s_at	1.86e-08	7.4e-10	PRKDC	protein kinase, DNA-activated, catalytic polypeptide
202345_s_at	1.88e-08	7.48e-10	FABP5	fatty acid binding protein 5
201497_x_at	1.9e-08	7.56e-10	MYH11	myosin heavy chain 11
215723_s_at	1.91e-08	7.61e-10	PLD1	phospholipase D1
202902_s_at	1.92e-08	7.67e-10	CTSS	cathepsin S
211555_s_at	1.92e-08	7.69e-10	GUCY1B3	guanylate cyclase 1 soluble subunit beta
219908_at	1.92e-08	7.7e-10	DKK2	dickkopf WNT signaling pathway inhibitor 2
202206_at	1.94e-08	7.79e-10	ARL4C	ADP ribosylation factor like GTPase 4C
207016_s_at	1.95e-08	7.82e-10	LOC101928635///ALDH1A2	uncharacterized LOC101928635///aldehyde dehydrogenase 1 family member A2
206101_at	1.95e-08	7.85e-10	ECM2	extracellular matrix protein 2
202310_s_at	1.96e-08	7.9e-10	COL1A1	collagen type I alpha 1 chain
218087_s_at	1.96e-08	7.9e-10	SORBS1	sorbin and SH3 domain containing 1
216849_at	1.98e-08	7.99e-10
220780_at	2e-08	8.07e-10	PLA2G3	phospholipase A2 group III
203236_s_at	2.01e-08	8.1e-10	LGALS9	galectin 9
211465_x_at	2.01e-08	8.11e-10	FUT6	fucosyltransferase 6
201567_s_at	2.01e-08	8.12e-10	GOLGA4	golgin A4
204845_s_at	2.03e-08	8.22e-10	ENPEP	glutamyl aminopeptidase
205326_at	2.06e-08	8.35e-10	RAMP3	receptor (G protein-coupled) activity modifying protein 3
203747_at	2.07e-08	8.4e-10	AQP3	aquaporin 3 (Gill blood group)
204841_s_at	2.07e-08	8.4e-10	EEA1	early endosome antigen 1
208977_x_at	2.08e-08	8.47e-10	TUBB4B	tubulin beta 4B class IVb
218357_s_at	2.08e-08	8.47e-10	TIMM8B	translocase of inner mitochondrial membrane 8 homolog B
202888_s_at	2.08e-08	8.47e-10	ANPEP	alanyl aminopeptidase, membrane
221019_s_at	2.09e-08	8.54e-10	COLEC12	collectin subfamily member 12
213249_at	2.11e-08	8.63e-10	FBXL7	F-box and leucine rich repeat protein 7
200863_s_at	2.13e-08	8.7e-10	RAB11A	RAB11A, member RAS oncogene family
206631_at	2.13e-08	8.74e-10	PTGER2	prostaglandin E receptor 2
52255_s_at	2.14e-08	8.78e-10	COL5A3	collagen type V alpha 3 chain
209772_s_at	2.18e-08	8.96e-10	CD24	CD24 molecule
205956_x_at	2.2e-08	9.06e-10	PSMC3IP	PSMC3 interacting protein
214414_x_at	2.2e-08	9.07e-10	HBA2///HBA1	hemoglobin subunit alpha 2///hemoglobin subunit alpha 1
218888_s_at	2.22e-08	9.14e-10	NETO2	neuropilin and tolloid like 2
203798_s_at	2.24e-08	9.25e-10	VSNL1	visinin like 1
212088_at	2.25e-08	9.29e-10	PMPCA	peptidase, mitochondrial processing alpha subunit
201957_at	2.25e-08	9.29e-10	PPP1R12B	protein phosphatase 1 regulatory subunit 12B
208056_s_at	2.32e-08	9.61e-10	CBFA2T3	CBFA2/RUNX1 translocation partner 3
204058_at	2.32e-08	9.61e-10	ME1	malic enzyme 1
216299_s_at	2.35e-08	9.74e-10	XRCC3	X-ray repair cross complementing 3
218454_at	2.36e-08	9.8e-10	PLBD1	phospholipase B domain containing 1
212712_at	2.36e-08	9.81e-10	CAMSAP1	calmodulin regulated spectrin associated protein 1
203109_at	2.36e-08	9.83e-10	UBE2M	ubiquitin conjugating enzyme E2 M
219764_at	2.38e-08	9.9e-10	FZD10	frizzled class receptor 10
203305_at	2.39e-08	9.97e-10	F13A1	coagulation factor XIII A chain
204135_at	2.39e-08	9.98e-10	FILIP1L	filamin A interacting protein 1 like
207431_s_at	2.39e-08	9.99e-10	DEGS1	delta 4-desaturase, sphingolipid 1
206953_s_at	2.47e-08	1.03e-09	ADGRL2	adhesion G protein-coupled receptor L2
205471_s_at	2.48e-08	1.04e-09	DACH1	dachshund family transcription factor 1
209373_at	2.51e-08	1.05e-09	MALL	mal, T-cell differentiation protein like
221759_at	2.54e-08	1.06e-09	G6PC3	glucose-6-phosphatase catalytic subunit 3
217546_at	2.56e-08	1.08e-09	MT1M	metallothionein 1M
207777_s_at	2.61e-08	1.1e-09	SP140	SP140 nuclear body protein
209116_x_at	2.62e-08	1.1e-09	HBB	hemoglobin subunit beta
214777_at	2.63e-08	1.11e-09	IGKC	immunoglobulin kappa constant
41469_at	2.66e-08	1.12e-09	PI3	peptidase inhibitor 3
203604_at	2.66e-08	1.12e-09	ZNF516	zinc finger protein 516
218881_s_at	2.68e-08	1.13e-09	FOSL2	FOS like 2, AP-1 transcription factor subunit
203761_at	2.78e-08	1.18e-09	SLA	Src-like-adaptor
209933_s_at	2.78e-08	1.18e-09	CD300A	CD300a molecule
39248_at	2.79e-08	1.18e-09	AQP3	aquaporin 3 (Gill blood group)
219593_at	2.79e-08	1.18e-09	SLC15A3	solute carrier family 15 member 3
216510_x_at	2.8e-08	1.19e-09	IGHV3-23///IGHV4-31///IGHM///IGHG1///IGHA1	immunoglobulin heavy variable 3-23///immunoglobulin heavy variable 4-31///immunoglobulin heavy constant mu///immunoglobulin heavy constant gamma 1 (G1m marker)///immunoglobulin heavy constant alpha 1
205828_at	2.8e-08	1.19e-09	MMP3	matrix metallopeptidase 3
205758_at	2.81e-08	1.2e-09	CD8A	CD8a molecule
209083_at	2.82e-08	1.2e-09	CORO1A	coronin 1A
222383_s_at	2.82e-08	1.2e-09	ALOXE3	arachidonate lipoxygenase 3
219147_s_at	2.84e-08	1.21e-09	NMRK1	nicotinamide riboside kinase 1
219496_at	2.84e-08	1.21e-09	SOWAHC	sosondowah ankyrin repeat domain family member C
216643_at	2.85e-08	1.22e-09
204822_at	2.85e-08	1.22e-09	TTK	TTK protein kinase
204829_s_at	2.91e-08	1.25e-09	FOLR2	folate receptor beta
216733_s_at	2.96e-08	1.27e-09	GATM	glycine amidinotransferase
41037_at	2.96e-08	1.27e-09	TEAD4	TEA domain transcription factor 4
208961_s_at	2.96e-08	1.27e-09	KLF6	Kruppel like factor 6
202948_at	2.99e-08	1.29e-09	IL1R1	interleukin 1 receptor type 1
203358_s_at	2.99e-08	1.29e-09	EZH2	enhancer of zeste 2 polycomb repressive complex 2 subunit
209257_s_at	2.99e-08	1.29e-09	SMC3	structural maintenance of chromosomes 3
57163_at	3.04e-08	1.32e-09	MIR6734///ELOVL1	microRNA 6734///ELOVL fatty acid elongase 1
212316_at	3.11e-08	1.35e-09	NUP210	nucleoporin 210
204468_s_at	3.11e-08	1.35e-09	TIE1	tyrosine kinase with immunoglobulin like and EGF like domains 1
218186_at	3.16e-08	1.37e-09	RAB25	RAB25, member RAS oncogene family
215633_x_at	3.16e-08	1.37e-09	LST1	leukocyte specific transcript 1
212841_s_at	3.17e-08	1.38e-09	PPFIBP2	PPFIA binding protein 2
204118_at	3.17e-08	1.38e-09	CD48	CD48 molecule
205172_x_at	3.17e-08	1.38e-09	CLTB	clathrin light chain B
212989_at	3.24e-08	1.41e-09	SGMS1	sphingomyelin synthase 1
209583_s_at	3.25e-08	1.42e-09	CD200	CD200 molecule
219714_s_at	3.25e-08	1.42e-09	CACNA2D3	calcium voltage-gated channel auxiliary subunit alpha2delta 3
211002_s_at	3.28e-08	1.43e-09	TRIM29	tripartite motif containing 29
219970_at	3.29e-08	1.44e-09	GIPC2	GIPC PDZ domain containing family member 2
207996_s_at	3.29e-08	1.44e-09	LDLRAD4	low density lipoprotein receptor class A domain containing 4
201663_s_at	3.29e-08	1.44e-09	SMC4	structural maintenance of chromosomes 4
204887_s_at	3.29e-08	1.44e-09	PLK4	polo like kinase 4
207977_s_at	3.3e-08	1.45e-09	DPT	dermatopontin
219647_at	3.3e-08	1.45e-09	POPDC2	popeye domain containing 2
202339_at	3.32e-08	1.46e-09	SYMPK	symplekin
213502_x_at	3.45e-08	1.52e-09	GUSBP11	glucuronidase, beta pseudogene 11
212563_at	3.52e-08	1.55e-09	MIR7112///BOP1	microRNA 7112///block of proliferation 1
219646_at	3.54e-08	1.56e-09	DEF8	differentially expressed in FDCP 8 homolog
205024_s_at	3.54e-08	1.57e-09	RAD51	RAD51 recombinase
211401_s_at	3.55e-08	1.57e-09	FGFR2	fibroblast growth factor receptor 2
209872_s_at	3.57e-08	1.58e-09	PKP3	plakophilin 3
200616_s_at	3.57e-08	1.58e-09	MLEC	malectin
212282_at	3.57e-08	1.58e-09	TMEM97	transmembrane protein 97
212225_at	3.57e-08	1.59e-09	EIF1	eukaryotic translation initiation factor 1
220375_s_at	3.57e-08	1.59e-09	C5orf66	chromosome 5 open reading frame 66
209372_x_at	3.6e-08	1.6e-09	TUBB2B///TUBB2A	tubulin beta 2B class IIb///tubulin beta 2A class IIa
202037_s_at	3.63e-08	1.62e-09	SFRP1	secreted frizzled related protein 1
209869_at	3.65e-08	1.63e-09	ADRA2A	adrenoceptor alpha 2A
211235_s_at	3.66e-08	1.63e-09	ESR1	estrogen receptor 1
206067_s_at	3.68e-08	1.65e-09	WT1	Wilms tumor 1
203645_s_at	3.69e-08	1.65e-09	CD163	CD163 molecule
208072_s_at	3.7e-08	1.66e-09	DGKD	diacylglycerol kinase delta
212350_at	3.7e-08	1.66e-09	TBC1D1	TBC1 domain family member 1
201312_s_at	3.71e-08	1.67e-09	SH3BGRL	SH3 domain binding glutamate rich protein like
213415_at	3.74e-08	1.68e-09	CLIC2	chloride intracellular channel 2
205358_at	3.76e-08	1.69e-09	GRIA2	glutamate ionotropic receptor AMPA type subunit 2
206049_at	3.77e-08	1.7e-09	SELP	selectin P
211994_at	3.8e-08	1.71e-09	WNK1	WNK lysine deficient protein kinase 1
202196_s_at	3.86e-08	1.74e-09	DKK3	dickkopf WNT signaling pathway inhibitor 3
204007_at	3.87e-08	1.75e-09	FCGR3B	Fc fragment of IgG receptor IIIb
212646_at	3.87e-08	1.75e-09	RFTN1	raftlin, lipid raft linker 1
218537_at	3.9e-08	1.76e-09	HCFC1R1	host cell factor C1 regulator 1
206104_at	4.01e-08	1.81e-09	ISL1	ISL LIM homeobox 1
214370_at	4.11e-08	1.86e-09	S100A8	S100 calcium binding protein A8
202309_at	4.13e-08	1.87e-09	MTHFD1	methylenetetrahydrofolate dehydrogenase, cyclohydrolase and formyltetrahydrofolate synthetase 1
209183_s_at	4.15e-08	1.88e-09	C10orf10	chromosome 10 open reading frame 10
203878_s_at	4.18e-08	1.9e-09	MMP11	matrix metallopeptidase 11
203639_s_at	4.21e-08	1.92e-09	FGFR2	fibroblast growth factor receptor 2
201516_at	4.31e-08	1.96e-09	SRM	spermidine synthase
210608_s_at	4.44e-08	2.03e-09	FUT2	fucosyltransferase 2
206701_x_at	4.47e-08	2.04e-09	EDNRB	endothelin receptor type B
212281_s_at	4.47e-08	2.04e-09	TMEM97	transmembrane protein 97
218115_at	4.48e-08	2.05e-09	ASF1B	anti-silencing function 1B histone chaperone
206682_at	4.48e-08	2.05e-09	CLEC10A	C-type lectin domain family 10 member A
213476_x_at	4.51e-08	2.07e-09	TUBB3	tubulin beta 3 class III
201459_at	4.69e-08	2.15e-09	RUVBL2	RuvB like AAA ATPase 2
39249_at	4.7e-08	2.16e-09	AQP3	aquaporin 3 (Gill blood group)
209081_s_at	4.77e-08	2.19e-09	COL18A1	collagen type XVIII alpha 1 chain
220599_s_at	4.78e-08	2.2e-09	CARD14	caspase recruitment domain family member 14
209555_s_at	4.78e-08	2.2e-09	CD36	CD36 molecule
203787_at	4.85e-08	2.24e-09	SSBP2	single stranded DNA binding protein 2
202540_s_at	4.85e-08	2.24e-09	HMGCR	3-hydroxy-3-methylglutaryl-CoA reductase
220333_at	4.9e-08	2.27e-09	PAQR5	progestin and adipoQ receptor family member 5
222036_s_at	4.9e-08	2.27e-09	MCM4	minichromosome maintenance complex component 4
219025_at	4.91e-08	2.27e-09	CD248	CD248 molecule
217551_at	5.01e-08	2.32e-09	OR7E14P	olfactory receptor family 7 subfamily E member 14 pseudogene
211637_x_at	5.04e-08	2.34e-09	IGHV3-23///IGHV4-31///IGHM///IGHG4///IGHG3///IGHG1///IGHD///IGHA2///IGHA1///IGH	immunoglobulin heavy variable 3-23///immunoglobulin heavy variable 4-31///immunoglobulin heavy constant mu///immunoglobulin heavy constant gamma 4 (G4m marker)///immunoglobulin heavy constant gamma 3 (G3m marker)///immunoglobulin heavy constant gamma 1 (G1m marker)///immunoglobulin heavy constant delta///immunoglobulin heavy constant alpha 2 (A2m marker)///immunoglobulin heavy constant alpha 1///…
204257_at	5.06e-08	2.35e-09	FADS3	fatty acid desaturase 3
217272_s_at	5.06e-08	2.35e-09	SERPINB13	serpin family B member 13
215694_at	5.06e-08	2.35e-09	SPATA5L1	spermatogenesis associated 5 like 1
202156_s_at	5.08e-08	2.36e-09	CELF2	CUGBP, Elav-like family member 2
214168_s_at	5.08e-08	2.37e-09	TJP1	tight junction protein 1
211848_s_at	5.08e-08	2.37e-09	CEACAM7	carcinoembryonic antigen related cell adhesion molecule 7
203430_at	5.11e-08	2.38e-09	HEBP2	heme binding protein 2
221950_at	5.11e-08	2.39e-09	EMX2	empty spiracles homeobox 2
204508_s_at	5.12e-08	2.39e-09	CA12	carbonic anhydrase 12
211254_x_at	5.13e-08	2.4e-09	RHAG	Rh-associated glycoprotein
213369_at	5.14e-08	2.41e-09	CDHR1	cadherin related family member 1
220927_s_at	5.16e-08	2.42e-09	HPSE2	heparanase 2 (inactive)
202025_x_at	5.16e-08	2.42e-09	ACAA1	acetyl-CoA acyltransferase 1
205656_at	5.18e-08	2.43e-09	PCDH17	protocadherin 17
212239_at	5.23e-08	2.46e-09	PIK3R1	phosphoinositide-3-kinase regulatory subunit 1
207402_at	5.26e-08	2.48e-09	ZNF132	zinc finger protein 132
214101_s_at	5.26e-08	2.48e-09	NPEPPS	aminopeptidase puromycin sensitive
204681_s_at	5.29e-08	2.49e-09	RAPGEF5	Rap guanine nucleotide exchange factor 5
206604_at	5.4e-08	2.55e-09	OVOL1	ovo like transcriptional repressor 1
201272_at	5.4e-08	2.55e-09	AKR1B1	aldo-keto reductase family 1 member B
221854_at	5.41e-08	2.56e-09	PKP1	plakophilin 1
214265_at	5.44e-08	2.57e-09	ITGA8	integrin subunit alpha 8
210399_x_at	5.47e-08	2.59e-09	FUT6	fucosyltransferase 6
204438_at	5.53e-08	2.62e-09	MRC1	mannose receptor, C type 1
212711_at	5.59e-08	2.65e-09	CAMSAP1	calmodulin regulated spectrin associated protein 1
211823_s_at	5.59e-08	2.66e-09	PXN	paxillin
217192_s_at	5.64e-08	2.68e-09	PRDM1	PR/SET domain 1
220789_s_at	5.64e-08	2.69e-09	SNORA5B///TBRG4	small nucleolar RNA, H/ACA box 5B///transforming growth factor beta regulator 4
221210_s_at	5.65e-08	2.69e-09	NPL	N-acetylneuraminate pyruvate lyase
205946_at	5.65e-08	2.7e-09	VIPR2	vasoactive intestinal peptide receptor 2
214027_x_at	5.67e-08	2.71e-09	SUPT20H///DES	SPT20 homolog, SAGA complex component///desmin
209200_at	5.78e-08	2.76e-09	MEF2C	myocyte enhancer factor 2C
201818_at	5.8e-08	2.77e-09	LPCAT1	lysophosphatidylcholine acyltransferase 1
207575_at	5.93e-08	2.84e-09	GOLGA6A	golgin A6 family member A
200859_x_at	6.01e-08	2.88e-09	FLNA	filamin A
210764_s_at	6.08e-08	2.91e-09	CYR61	cysteine rich angiogenic inducer 61
211654_x_at	6.08e-08	2.92e-09	HLA-DQB1	major histocompatibility complex, class II, DQ beta 1
209211_at	6.19e-08	2.98e-09	KLF5	Kruppel like factor 5
209124_at	6.31e-08	3.04e-09	MYD88	myeloid differentiation primary response 88
213416_at	6.31e-08	3.04e-09	ITGA4	integrin subunit alpha 4
219230_at	6.36e-08	3.07e-09	TMEM100	transmembrane protein 100
205530_at	6.38e-08	3.08e-09	ETFDH	electron transfer flavoprotein dehydrogenase
203758_at	6.39e-08	3.09e-09	CTSO	cathepsin O
207935_s_at	6.39e-08	3.09e-09	KRT13	keratin 13
213572_s_at	6.5e-08	3.14e-09	SERPINB1	serpin family B member 1
202111_at	6.53e-08	3.16e-09	SLC4A2	solute carrier family 4 member 2
205786_s_at	6.56e-08	3.18e-09	ITGAM	integrin subunit alpha M
218191_s_at	6.6e-08	3.2e-09	LMBRD1	LMBR1 domain containing 1
209683_at	6.61e-08	3.21e-09	FAM49A	family with sequence similarity 49 member A
218791_s_at	6.61e-08	3.21e-09	KATNBL1	katanin regulatory subunit B1 like 1
218326_s_at	6.67e-08	3.25e-09	LGR4	leucine rich repeat containing G protein-coupled receptor 4
202411_at	6.69e-08	3.26e-09	IFI27	interferon alpha inducible protein 27
213520_at	6.69e-08	3.26e-09	RECQL4	RecQ like helicase 4
221530_s_at	6.7e-08	3.27e-09	BHLHE41	basic helix-loop-helix family member e41
201535_at	6.76e-08	3.3e-09	UBL3	ubiquitin like 3
203438_at	6.77e-08	3.31e-09	STC2	stanniocalcin 2
203757_s_at	6.79e-08	3.32e-09	CEACAM6	carcinoembryonic antigen related cell adhesion molecule 6
220608_s_at	6.79e-08	3.32e-09	ZNF770	zinc finger protein 770
203642_s_at	6.88e-08	3.37e-09	COBLL1	cordon-bleu WH2 repeat protein like 1
200864_s_at	6.94e-08	3.4e-09	RAB11A	RAB11A, member RAS oncogene family
219197_s_at	6.96e-08	3.42e-09	SCUBE2	signal peptide, CUB domain and EGF like domain containing 2
209829_at	6.97e-08	3.43e-09	FAM65B	family with sequence similarity 65 member B
217901_at	6.99e-08	3.44e-09	DSG2	desmoglein 2
211958_at	6.99e-08	3.44e-09	IGFBP5	insulin like growth factor binding protein 5
208973_at	7.04e-08	3.47e-09	ERI3	ERI1 exoribonuclease family member 3
209496_at	7.06e-08	3.48e-09	RARRES2	retinoic acid receptor responder 2
200056_s_at	7.06e-08	3.48e-09	C1D	C1D nuclear receptor corepressor
209170_s_at	7.07e-08	3.49e-09	GPM6B	glycoprotein M6B
215904_at	7.11e-08	3.52e-09	AFDN	afadin, adherens junction formation factor
219616_at	7.11e-08	3.52e-09	ACSS3	acyl-CoA synthetase short-chain family member 3
212443_at	7.12e-08	3.53e-09	NBEAL2	neurobeachin like 2
201555_at	7.12e-08	3.53e-09	MCM3	minichromosome maintenance complex component 3
203214_x_at	7.15e-08	3.55e-09	CDK1	cyclin dependent kinase 1
219572_at	7.16e-08	3.56e-09	CADPS2	calcium dependent secretion activator 2
209017_s_at	7.2e-08	3.58e-09	LONP1	lon peptidase 1, mitochondrial
217148_x_at	7.28e-08	3.62e-09	IGLJ3///IGLV@///IGLC1	immunoglobulin lambda joining 3///immunoglobulin lambda variable cluster///immunoglobulin lambda constant 1
205436_s_at	7.35e-08	3.66e-09	H2AFX	H2A histone family member X
211883_x_at	7.35e-08	3.67e-09	CEACAM1	carcinoembryonic antigen related cell adhesion molecule 1
222316_at	7.37e-08	3.68e-09
203945_at	7.37e-08	3.68e-09	ARG2	arginase 2
217930_s_at	7.38e-08	3.69e-09	TOLLIP	toll interacting protein
32128_at	7.42e-08	3.71e-09	CCL18	C-C motif chemokine ligand 18
220289_s_at	7.49e-08	3.75e-09	AIM1L	absent in melanoma 1-like
202877_s_at	7.49e-08	3.75e-09	CD93	CD93 molecule
215867_x_at	7.49e-08	3.76e-09	CA12	carbonic anhydrase 12
215382_x_at	7.53e-08	3.78e-09	TPSAB1	tryptase alpha/beta 1
220190_s_at	7.53e-08	3.78e-09	STON1-GTF2A1L///GTF2A1L	STON1-GTF2A1L readthrough///general transcription factor IIA subunit 1 like
220048_at	7.65e-08	3.85e-09	EDAR	ectodysplasin A receptor
220258_s_at	7.7e-08	3.88e-09	WRAP53	WD repeat containing antisense to TP53
201311_s_at	7.76e-08	3.91e-09	SH3BGRL	SH3 domain binding glutamate rich protein like
206515_at	7.79e-08	3.93e-09	CYP4F3	cytochrome P450 family 4 subfamily F member 3
202833_s_at	7.9e-08	3.99e-09	SERPINA1	serpin family A member 1
217771_at	7.94e-08	4.01e-09	GOLM1	golgi membrane protein 1
218694_at	8e-08	4.05e-09	ARMCX1	armadillo repeat containing, X-linked 1
213158_at	8e-08	4.05e-09	ZBTB20	zinc finger and BTB domain containing 20
204006_s_at	8.12e-08	4.11e-09	FCGR3B///FCGR3A	Fc fragment of IgG receptor IIIb///Fc fragment of IgG receptor IIIa
209105_at	8.13e-08	4.12e-09	NCOA1	nuclear receptor coactivator 1
201764_at	8.24e-08	4.18e-09	TMEM106C	transmembrane protein 106C
217414_x_at	8.28e-08	4.21e-09	HBA2///HBA1	hemoglobin subunit alpha 2///hemoglobin subunit alpha 1
213524_s_at	8.31e-08	4.22e-09	G0S2	G0/G1 switch 2
203379_at	8.32e-08	4.24e-09	RPS6KA1	ribosomal protein S6 kinase A1
209402_s_at	8.32e-08	4.24e-09	SLC12A4	solute carrier family 12 member 4
209436_at	8.35e-08	4.26e-09	SPON1	spondin 1
215049_x_at	8.36e-08	4.27e-09	CD163	CD163 molecule
210735_s_at	8.38e-08	4.28e-09	CA12	carbonic anhydrase 12
204259_at	8.49e-08	4.34e-09	MMP7	matrix metallopeptidase 7
214490_at	8.52e-08	4.36e-09	ARSF	arylsulfatase F
208763_s_at	8.55e-08	4.38e-09	TSC22D3	TSC22 domain family member 3
218432_at	8.6e-08	4.41e-09	FBXO3	F-box protein 3
212086_x_at	8.63e-08	4.43e-09	LMNA	lamin A/C
202409_at	8.73e-08	4.48e-09	INS-IGF2///IGF2	INS-IGF2 readthrough///insulin like growth factor 2
214438_at	8.84e-08	4.54e-09	HLX	H2.0 like homeobox
218303_x_at	8.87e-08	4.56e-09	KRCC1	lysine rich coiled-coil 1
204127_at	9.02e-08	4.64e-09	RFC3	replication factor C subunit 3
221295_at	9.04e-08	4.66e-09	CIDEA	cell death-inducing DFFA-like effector a
219944_at	9.04e-08	4.66e-09	CLIP4	CAP-Gly domain containing linker protein family member 4
215626_at	9.06e-08	4.68e-09
214909_s_at	9.08e-08	4.69e-09	DDAH2	dimethylarginine dimethylaminohydrolase 2
32088_at	9.08e-08	4.7e-09	BLZF1	basic leucine zipper nuclear factor 1
206874_s_at	9.09e-08	4.7e-09	SLK	STE20 like kinase
201954_at	9.13e-08	4.73e-09	ARPC1B	actin related protein 2/3 complex subunit 1B
206499_s_at	9.15e-08	4.74e-09	RCC1	regulator of chromosome condensation 1
219669_at	9.22e-08	4.79e-09	CD177	CD177 molecule
212636_at	9.28e-08	4.82e-09	QKI	QKI, KH domain containing RNA binding
204753_s_at	9.68e-08	5.03e-09	HLF	HLF, PAR bZIP transcription factor
212157_at	9.75e-08	5.07e-09	SDC2	syndecan 2
213599_at	9.82e-08	5.11e-09	OIP5	Opa interacting protein 5
210426_x_at	9.9e-08	5.16e-09	RORA	RAR related orphan receptor A
217783_s_at	1e-07	5.23e-09	YPEL5	yippee like 5
219153_s_at	1e-07	5.24e-09	THSD4	thrombospondin type 1 domain containing 4
211423_s_at	1e-07	5.24e-09	SC5D	sterol-C5-desaturase
211562_s_at	1.02e-07	5.34e-09	LMOD1	leiomodin 1
215552_s_at	1.02e-07	5.35e-09	ESR1	estrogen receptor 1
221459_at	1.03e-07	5.38e-09	TAAR5	trace amine associated receptor 5
206337_at	1.03e-07	5.41e-09	CCR7	C-C motif chemokine receptor 7
201012_at	1.04e-07	5.45e-09	ANXA1	annexin A1
204018_x_at	1.05e-07	5.5e-09	HBA2///HBA1	hemoglobin subunit alpha 2///hemoglobin subunit alpha 1
200836_s_at	1.05e-07	5.53e-09	MAP4	microtubule associated protein 4
219510_at	1.06e-07	5.57e-09	POLQ	DNA polymerase theta
205038_at	1.06e-07	5.57e-09	IKZF1	IKAROS family zinc finger 1
201761_at	1.08e-07	5.68e-09	MTHFD2	methylenetetrahydrofolate dehydrogenase (NADP+ dependent) 2, methenyltetrahydrofolate cyclohydrolase
220038_at	1.08e-07	5.69e-09	C8orf44-SGK3///SGK3	C8orf44-SGK3 readthrough///serum/glucocorticoid regulated kinase family member 3
204359_at	1.08e-07	5.69e-09	LOC100506718///FLRT2	uncharacterized LOC100506718///fibronectin leucine rich transmembrane protein 2
216207_x_at	1.08e-07	5.7e-09	IGKC	immunoglobulin kappa constant
209732_at	1.09e-07	5.77e-09	CLEC2B	C-type lectin domain family 2 member B
207317_s_at	1.1e-07	5.81e-09	CASQ2	calsequestrin 2
214719_at	1.1e-07	5.82e-09	SLC46A3	solute carrier family 46 member 3
204912_at	1.1e-07	5.84e-09	IL10RA	interleukin 10 receptor subunit alpha
201041_s_at	1.1e-07	5.85e-09	DUSP1	dual specificity phosphatase 1
213071_at	1.1e-07	5.85e-09	DPT	dermatopontin
211795_s_at	1.1e-07	5.86e-09	FYB	FYN binding protein
201313_at	1.11e-07	5.93e-09	ENO2	enolase 2
212354_at	1.12e-07	5.98e-09	SULF1	sulfatase 1
203362_s_at	1.12e-07	5.98e-09	MAD2L1	MAD2 mitotic arrest deficient-like 1 (yeast)
202583_s_at	1.12e-07	5.98e-09	RANBP9	RAN binding protein 9
213217_at	1.13e-07	6.03e-09	ADCY2	adenylate cyclase 2
204961_s_at	1.15e-07	6.12e-09	NCF1C///NCF1B///NCF1	neutrophil cytosolic factor 1C pseudogene///neutrophil cytosolic factor 1B pseudogene///neutrophil cytosolic factor 1
201735_s_at	1.15e-07	6.14e-09	CLCN3	chloride voltage-gated channel 3
213156_at	1.16e-07	6.22e-09	ZBTB20	zinc finger and BTB domain containing 20
218749_s_at	1.17e-07	6.27e-09	SLC8B1	solute carrier family 8 member B1
203821_at	1.18e-07	6.32e-09	HBEGF	heparin binding EGF like growth factor
222357_at	1.18e-07	6.35e-09	ZBTB20	zinc finger and BTB domain containing 20
201474_s_at	1.19e-07	6.41e-09	ITGA3	integrin subunit alpha 3
204894_s_at	1.21e-07	6.5e-09	AOC3	amine oxidase, copper containing 3
213726_x_at	1.21e-07	6.51e-09	TUBB4B	tubulin beta 4B class IVb
208037_s_at	1.21e-07	6.52e-09	MADCAM1	mucosal vascular addressin cell adhesion molecule 1
221845_s_at	1.22e-07	6.55e-09	CLPB	ClpB homolog, mitochondrial AAA ATPase chaperonin
206366_x_at	1.22e-07	6.56e-09	XCL1	X-C motif chemokine ligand 1
208626_s_at	1.22e-07	6.6e-09	VAT1	vesicle amine transport 1
201266_at	1.23e-07	6.63e-09	TXNRD1	thioredoxin reductase 1
213537_at	1.23e-07	6.63e-09	HLA-DPA1	major histocompatibility complex, class II, DP alpha 1
203932_at	1.24e-07	6.71e-09	HLA-DMB	major histocompatibility complex, class II, DM beta
200957_s_at	1.24e-07	6.72e-09	SSRP1	structure specific recognition protein 1
35974_at	1.25e-07	6.79e-09	LRMP	lymphoid restricted membrane protein
217746_s_at	1.26e-07	6.85e-09	PDCD6IP	programmed cell death 6 interacting protein
213848_at	1.26e-07	6.86e-09	DUSP7	dual specificity phosphatase 7
220414_at	1.27e-07	6.9e-09	CALML5	calmodulin like 5
209993_at	1.29e-07	7.02e-09	ABCB1	ATP binding cassette subfamily B member 1
218610_s_at	1.3e-07	7.06e-09	CPPED1	calcineurin like phosphoesterase domain containing 1
210130_s_at	1.3e-07	7.08e-09	TM7SF2	transmembrane 7 superfamily member 2
203700_s_at	1.32e-07	7.19e-09	DIO2	deiodinase, iodothyronine, type II
38241_at	1.32e-07	7.19e-09	BTN3A3	butyrophilin subfamily 3 member A3
206983_at	1.33e-07	7.24e-09	CCR6	C-C motif chemokine receptor 6
201475_x_at	1.33e-07	7.26e-09	MIR6758///MARS	microRNA 6758///methionyl-tRNA synthetase
206022_at	1.34e-07	7.31e-09	NDP	NDP, norrin cystine knot growth factor
210872_x_at	1.35e-07	7.36e-09	GAS7	growth arrest specific 7
204960_at	1.35e-07	7.37e-09	PTPRCAP	protein tyrosine phosphatase, receptor type C associated protein
209587_at	1.35e-07	7.38e-09	PITX1	paired like homeodomain 1
221539_at	1.35e-07	7.42e-09	EIF4EBP1	eukaryotic translation initiation factor 4E binding protein 1
220892_s_at	1.39e-07	7.61e-09	PSAT1	phosphoserine aminotransferase 1
211634_x_at	1.39e-07	7.62e-09	IGHM	immunoglobulin heavy constant mu
219700_at	1.39e-07	7.63e-09	PLXDC1	plexin domain containing 1
202094_at	1.39e-07	7.65e-09	BIRC5	baculoviral IAP repeat containing 5
211105_s_at	1.39e-07	7.66e-09	NFATC1	nuclear factor of activated T-cells 1
210861_s_at	1.4e-07	7.7e-09	WISP3	WNT1 inducible signaling pathway protein 3
216491_x_at	1.41e-07	7.76e-09	IGHM	immunoglobulin heavy constant mu
205822_s_at	1.41e-07	7.77e-09	HMGCS1	3-hydroxy-3-methylglutaryl-CoA synthase 1
205883_at	1.41e-07	7.82e-09	ZBTB16	zinc finger and BTB domain containing 16
37512_at	1.42e-07	7.87e-09	HSD17B6	hydroxysteroid 17-beta dehydrogenase 6
221641_s_at	1.43e-07	7.92e-09	ACOT9	acyl-CoA thioesterase 9
206796_at	1.44e-07	7.97e-09	WISP1	WNT1 inducible signaling pathway protein 1
212858_at	1.46e-07	8.11e-09	PAQR4	progestin and adipoQ receptor family member 4
204531_s_at	1.47e-07	8.14e-09	BRCA1	BRCA1, DNA repair associated
217541_x_at	1.48e-07	8.19e-09	ZNF816-ZNF321P///ZNF816	ZNF816-ZNF321P readthrough///zinc finger protein 816
209680_s_at	1.48e-07	8.21e-09	KIFC1	kinesin family member C1
213496_at	1.49e-07	8.26e-09	PLPPR4	phospholipid phosphatase related 4
215001_s_at	1.49e-07	8.33e-09	GLUL	glutamate-ammonia ligase
38037_at	1.49e-07	8.33e-09	HBEGF	heparin binding EGF like growth factor
212691_at	1.5e-07	8.33e-09	NUP188	nucleoporin 188
214683_s_at	1.5e-07	8.35e-09	CLK1	CDC like kinase 1
206702_at	1.5e-07	8.39e-09	TEK	TEK receptor tyrosine kinase
204754_at	1.51e-07	8.41e-09	HLF	HLF, PAR bZIP transcription factor
203963_at	1.52e-07	8.5e-09	CA12	carbonic anhydrase 12
209906_at	1.53e-07	8.59e-09	C3AR1	complement component 3a receptor 1
206761_at	1.53e-07	8.59e-09	CD96	CD96 molecule
211429_s_at	1.54e-07	8.62e-09	SERPINA1	serpin family A member 1
208491_s_at	1.55e-07	8.68e-09	PGM5	phosphoglucomutase 5
219000_s_at	1.56e-07	8.74e-09	DSCC1	DNA replication and sister chromatid cohesion 1
208694_at	1.56e-07	8.78e-09	PRKDC	protein kinase, DNA-activated, catalytic polypeptide
216401_x_at	1.58e-07	8.87e-09	MLIP	muscular LMNA-interacting protein
210119_at	1.58e-07	8.89e-09	KCNJ15	potassium voltage-gated channel subfamily J member 15
203287_at	1.58e-07	8.92e-09	LAD1	ladinin 1
201069_at	1.6e-07	9.01e-09	MMP2	matrix metallopeptidase 2
205870_at	1.6e-07	9.02e-09	BDKRB2	bradykinin receptor B2
218653_at	1.6e-07	9.04e-09	SLC25A15	solute carrier family 25 member 15
203471_s_at	1.61e-07	9.08e-09	PLEK	pleckstrin
209800_at	1.62e-07	9.13e-09	KRT16	keratin 16
220748_s_at	1.63e-07	9.21e-09	ZNF580	zinc finger protein 580
209168_at	1.66e-07	9.38e-09	GPM6B	glycoprotein M6B
220056_at	1.67e-07	9.45e-09	IL22RA1	interleukin 22 receptor subunit alpha 1
209681_at	1.67e-07	9.46e-09	SLC19A2	solute carrier family 19 member 2
206539_s_at	1.67e-07	9.49e-09	CYP4F12	cytochrome P450 family 4 subfamily F member 12
217378_x_at	1.67e-07	9.52e-09	IGKV1OR2-108	immunoglobulin kappa variable 1/OR2-108 (non-functional)
201664_at	1.68e-07	9.56e-09	SMC4	structural maintenance of chromosomes 4
221856_s_at	1.68e-07	9.57e-09	FAM63A	family with sequence similarity 63 member A
209529_at	1.68e-07	9.57e-09	PLPP2	phospholipid phosphatase 2
203951_at	1.68e-07	9.6e-09	CNN1	calponin 1
210839_s_at	1.69e-07	9.67e-09	ENPP2	ectonucleotide pyrophosphatase/phosphodiesterase 2
202036_s_at	1.7e-07	9.72e-09	SFRP1	secreted frizzled related protein 1
214580_x_at	1.73e-07	9.87e-09	KRT6C///KRT6B///KRT6A	keratin 6C///keratin 6B///keratin 6A
208029_s_at	1.73e-07	9.87e-09	LAPTM4B	lysosomal protein transmembrane 4 beta
200770_s_at	1.73e-07	9.9e-09	LAMC1	laminin subunit gamma 1
220124_at	1.75e-07	1e-08	GAN	gigaxonin
200666_s_at	1.76e-07	1.01e-08	DNAJB1	DnaJ heat shock protein family (Hsp40) member B1
219531_at	1.76e-07	1.01e-08	CEP72	centrosomal protein 72
201904_s_at	1.76e-07	1.01e-08	CTDSPL	CTD small phosphatase like
208394_x_at	1.77e-07	1.01e-08	ESM1	endothelial cell specific molecule 1
208504_x_at	1.78e-07	1.02e-08	PCDHB11	protocadherin beta 11
215913_s_at	1.79e-07	1.03e-08	GULP1	GULP, engulfment adaptor PTB domain containing 1
202605_at	1.81e-07	1.05e-08	GUSB	glucuronidase beta
213817_at	1.82e-07	1.05e-08	IRAK3	interleukin 1 receptor associated kinase 3
216997_x_at	1.83e-07	1.05e-08	TLE4	transducin like enhancer of split 4
207740_s_at	1.84e-07	1.06e-08	NUP62	nucleoporin 62
209173_at	1.84e-07	1.06e-08	AGR2	anterior gradient 2, protein disulphide isomerase family member
219471_at	1.88e-07	1.09e-08	KIAA0226L	KIAA0226 like
206877_at	1.89e-07	1.09e-08	MXD1	MAX dimerization protein 1
220015_at	1.9e-07	1.1e-08	CASZ1	castor zinc finger 1
215388_s_at	1.92e-07	1.11e-08	CFHR1///CFH	complement factor H related 1///complement factor H
213791_at	1.92e-07	1.11e-08	PENK	proenkephalin
201897_s_at	1.93e-07	1.12e-08	CKS1B	CDC28 protein kinase regulatory subunit 1B
201841_s_at	1.93e-07	1.12e-08	HSPB1	heat shock protein family B (small) member 1
219105_x_at	1.93e-07	1.12e-08	ORC6	origin recognition complex subunit 6
206829_x_at	1.99e-07	1.16e-08	ZNF430	zinc finger protein 430
203659_s_at	1.99e-07	1.16e-08	TRIM13	tripartite motif containing 13
209655_s_at	1.99e-07	1.16e-08	TMEM47	transmembrane protein 47
207254_at	2e-07	1.16e-08	SLC15A1	solute carrier family 15 member 1
219095_at	2.02e-07	1.18e-08	PLA2G4B///JMJD7-PLA2G4B	phospholipase A2 group IVB///JMJD7-PLA2G4B readthrough
209582_s_at	2.03e-07	1.19e-08	CD200	CD200 molecule
204995_at	2.03e-07	1.19e-08	CDK5R1	cyclin dependent kinase 5 regulatory subunit 1
205257_s_at	2.04e-07	1.19e-08	AMPH	amphiphysin
216840_s_at	2.05e-07	1.2e-08	LAMA2	laminin subunit alpha 2
210164_at	2.06e-07	1.2e-08	GZMB	granzyme B
203870_at	2.07e-07	1.21e-08	USP46	ubiquitin specific peptidase 46
206191_at	2.1e-07	1.23e-08	ENTPD3	ectonucleoside triphosphate diphosphohydrolase 3
209374_s_at	2.14e-07	1.26e-08	IGHM	immunoglobulin heavy constant mu
204971_at	2.16e-07	1.27e-08	CSTA	cystatin A
209498_at	2.17e-07	1.28e-08	CEACAM1	carcinoembryonic antigen related cell adhesion molecule 1
217239_x_at	2.18e-07	1.28e-08	LOC101930405	uncharacterized LOC101930405
204287_at	2.19e-07	1.29e-08	SYNGR1	synaptogyrin 1
201388_at	2.19e-07	1.29e-08	PSMD3	proteasome 26S subunit, non-ATPase 3
215946_x_at	2.22e-07	1.31e-08	IGLL3P	immunoglobulin lambda like polypeptide 3, pseudogene
218901_at	2.26e-07	1.34e-08	PLSCR4	phospholipid scramblase 4
220295_x_at	2.29e-07	1.35e-08	DEPDC1	DEP domain containing 1
200748_s_at	2.29e-07	1.36e-08	FTH1	ferritin heavy chain 1
220364_at	2.29e-07	1.36e-08	EPB41L4A-AS2	EPB41L4A antisense RNA 2 (head to head)
203716_s_at	2.29e-07	1.36e-08	DPP4	dipeptidyl peptidase 4
202920_at	2.32e-07	1.37e-08	ANK2	ankyrin 2, neuronal
212618_at	2.32e-07	1.38e-08	ZNF609	zinc finger protein 609
204573_at	2.35e-07	1.4e-08	CROT	carnitine O-octanoyltransferase
210765_at	2.35e-07	1.4e-08	CSE1L	chromosome segregation 1 like
214088_s_at	2.36e-07	1.4e-08	FUT3	fucosyltransferase 3 (Lewis blood group)
205801_s_at	2.37e-07	1.41e-08	RASGRP3	RAS guanyl releasing protein 3
213455_at	2.37e-07	1.41e-08	FAM114A1	family with sequence similarity 114 member A1
210794_s_at	2.37e-07	1.41e-08	MEG3	maternally expressed 3 (non-protein coding)
220016_at	2.38e-07	1.42e-08	AHNAK	AHNAK nucleoprotein
203123_s_at	2.39e-07	1.43e-08	SLC11A2	solute carrier family 11 member 2
63305_at	2.42e-07	1.45e-08	PKNOX2	PBX/knotted 1 homeobox 2
210980_s_at	2.42e-07	1.45e-08	ASAH1	N-acylsphingosine amidohydrolase 1
219540_at	2.45e-07	1.46e-08	ZNF267	zinc finger protein 267
204052_s_at	2.47e-07	1.48e-08	SFRP4	secreted frizzled related protein 4
212314_at	2.48e-07	1.48e-08	SEL1L3	SEL1L family member 3
219258_at	2.48e-07	1.49e-08	TIPIN	TIMELESS interacting protein
216876_s_at	2.49e-07	1.49e-08	IL17A	interleukin 17A
205014_at	2.5e-07	1.5e-08	FGFBP1	fibroblast growth factor binding protein 1
205622_at	2.51e-07	1.51e-08	SMPD2	sphingomyelin phosphodiesterase 2
218315_s_at	2.51e-07	1.51e-08	CDK5RAP1	CDK5 regulatory subunit associated protein 1
207390_s_at	2.51e-07	1.51e-08	SMTN	smoothelin
211962_s_at	2.51e-07	1.51e-08	ZFP36L1	ZFP36 ring finger protein like 1
214974_x_at	2.53e-07	1.52e-08	CXCL5	C-X-C motif chemokine ligand 5
210809_s_at	2.54e-07	1.53e-08	POSTN	periostin
215430_at	2.54e-07	1.53e-08	GK2	glycerol kinase 2
211043_s_at	2.57e-07	1.55e-08	CLTB	clathrin light chain B
218484_at	2.57e-07	1.55e-08	NDUFA4L2	NDUFA4, mitochondrial complex associated like 2
219440_at	2.58e-07	1.56e-08	RAI2	retinoic acid induced 2
221541_at	2.59e-07	1.57e-08	CRISPLD2	cysteine rich secretory protein LCCL domain containing 2
220050_at	2.61e-07	1.58e-08	SPACA9	sperm acrosome associated 9
221960_s_at	2.62e-07	1.58e-08	RAB2A	RAB2A, member RAS oncogene family
207415_at	2.63e-07	1.59e-08	PLA2R1	phospholipase A2 receptor 1
205726_at	2.63e-07	1.6e-08	DIAPH2	diaphanous related formin 2
219978_s_at	2.66e-07	1.61e-08	NUSAP1	nucleolar and spindle associated protein 1
217971_at	2.66e-07	1.62e-08	LAMTOR3	late endosomal/lysosomal adaptor, MAPK and MTOR activator 3
207279_s_at	2.66e-07	1.62e-08	NEBL	nebulette
207979_s_at	2.67e-07	1.63e-08	LOC100996919///CD8B	putative T-cell surface glycoprotein CD8 beta-2 chain-like///CD8b molecule
203367_at	2.69e-07	1.64e-08	DUSP14	dual specificity phosphatase 14
209057_x_at	2.75e-07	1.68e-08	CDC5L	cell division cycle 5 like
204256_at	2.78e-07	1.7e-08	ELOVL6	ELOVL fatty acid elongase 6
205700_at	2.78e-07	1.7e-08	HSD17B6	hydroxysteroid 17-beta dehydrogenase 6
202081_at	2.84e-07	1.73e-08	IER2	immediate early response 2
222037_at	2.86e-07	1.75e-08	MCM4	minichromosome maintenance complex component 4
216408_at	2.88e-07	1.76e-08	OR2B2	olfactory receptor family 2 subfamily B member 2
213451_x_at	2.89e-07	1.77e-08	TNXB///TNXA	tenascin XB///tenascin XA (pseudogene)
209125_at	2.91e-07	1.79e-08	KRT6A	keratin 6A
212348_s_at	2.92e-07	1.79e-08	KDM1A	lysine demethylase 1A
209709_s_at	2.93e-07	1.8e-08	HMMR	hyaluronan mediated motility receptor
217885_at	2.95e-07	1.81e-08	IPO9	importin 9
209028_s_at	2.95e-07	1.81e-08	ABI1	abl interactor 1
220942_x_at	2.95e-07	1.81e-08	FAM162A	family with sequence similarity 162 member A
214247_s_at	2.96e-07	1.83e-08	DKK3	dickkopf WNT signaling pathway inhibitor 3
214598_at	2.96e-07	1.83e-08	CLDN8	claudin 8
203140_at	2.96e-07	1.83e-08	BCL6	B-cell CLL/lymphoma 6
208092_s_at	2.96e-07	1.83e-08	FAM49A	family with sequence similarity 49 member A
208837_at	3e-07	1.85e-08	TMED3	transmembrane p24 trafficking protein 3
218169_at	3.01e-07	1.86e-08	VAC14	Vac14, PIKFYVE complex component
222379_at	3.01e-07	1.86e-08	KCNE4	potassium voltage-gated channel subfamily E regulatory subunit 4
64440_at	3.02e-07	1.87e-08	IL17RC	interleukin 17 receptor C
204267_x_at	3.02e-07	1.87e-08	PKMYT1	protein kinase, membrane associated tyrosine/threonine 1
200606_at	3.03e-07	1.87e-08	DSP	desmoplakin
202911_at	3.05e-07	1.89e-08	MSH6	mutS homolog 6
210163_at	3.05e-07	1.89e-08	CXCL11	C-X-C motif chemokine ligand 11
206331_at	3.09e-07	1.92e-08	CALCRL	calcitonin receptor like receptor
205399_at	3.1e-07	1.92e-08	DCLK1	doublecortin like kinase 1
216333_x_at	3.12e-07	1.94e-08	TNXB///TNXA	tenascin XB///tenascin XA (pseudogene)
218567_x_at	3.12e-07	1.94e-08	DPP3	dipeptidyl peptidase 3
218625_at	3.13e-07	1.95e-08	NRN1	neuritin 1
207605_x_at	3.15e-07	1.96e-08	ZNF117	zinc finger protein 117
204078_at	3.17e-07	1.97e-08	P3H4	prolyl 3-hydroxylase family member 4 (non-enzymatic)
210102_at	3.18e-07	1.98e-08	VWA5A	von Willebrand factor A domain containing 5A
205794_s_at	3.21e-07	2e-08	NOVA1	NOVA alternative splicing regulator 1
212937_s_at	3.23e-07	2.02e-08	COL6A1	collagen type VI alpha 1 chain
203554_x_at	3.23e-07	2.02e-08	PTTG1	pituitary tumor-transforming 1
204083_s_at	3.23e-07	2.02e-08	TPM2	tropomyosin 2 (beta)
202185_at	3.23e-07	2.03e-08	PLOD3	procollagen-lysine,2-oxoglutarate 5-dioxygenase 3
220637_at	3.24e-07	2.03e-08	FAM124B	family with sequence similarity 124 member B
206276_at	3.24e-07	2.03e-08	LY6D	lymphocyte antigen 6 complex, locus D
219290_x_at	3.25e-07	2.04e-08	DAPP1	dual adaptor of phosphotyrosine and 3-phosphoinositides 1
206974_at	3.3e-07	2.08e-08	CXCR6	C-X-C motif chemokine receptor 6
203915_at	3.34e-07	2.1e-08	CXCL9	C-X-C motif chemokine ligand 9
206513_at	3.34e-07	2.1e-08	AIM2	absent in melanoma 2
206060_s_at	3.37e-07	2.12e-08	PTPN22	protein tyrosine phosphatase, non-receptor type 22
209074_s_at	3.38e-07	2.13e-08	FAM107A	family with sequence similarity 107 member A
203975_s_at	3.4e-07	2.15e-08	CHAF1A	chromatin assembly factor 1 subunit A
217381_s_at	3.41e-07	2.15e-08	TARP	TCR gamma alternate reading frame protein
216557_x_at	3.42e-07	2.16e-08	IGHV4-31///IGHM///IGHG3///IGHG1///IGHD///IGHA1	immunoglobulin heavy variable 4-31///immunoglobulin heavy constant mu///immunoglobulin heavy constant gamma 3 (G3m marker)///immunoglobulin heavy constant gamma 1 (G1m marker)///immunoglobulin heavy constant delta///immunoglobulin heavy constant alpha 1
222171_s_at	3.44e-07	2.17e-08	PKNOX2	PBX/knotted 1 homeobox 2
208880_s_at	3.44e-07	2.17e-08	PRPF6	pre-mRNA processing factor 6
208650_s_at	3.44e-07	2.17e-08	CD24	CD24 molecule
202408_s_at	3.45e-07	2.18e-08	PRPF31	pre-mRNA processing factor 31
213647_at	3.45e-07	2.19e-08	DNA2	DNA replication helicase/nuclease 2
218922_s_at	3.46e-07	2.19e-08	CERS4	ceramide synthase 4
214807_at	3.46e-07	2.19e-08	PLXDC2	plexin domain containing 2
221884_at	3.48e-07	2.21e-08	MECOM	MDS1 and EVI1 complex locus
219930_at	3.5e-07	2.22e-08	KLF8	Kruppel like factor 8
219497_s_at	3.5e-07	2.22e-08	BCL11A	B-cell CLL/lymphoma 11A
211745_x_at	3.51e-07	2.23e-08	HBA2///HBA1	hemoglobin subunit alpha 2///hemoglobin subunit alpha 1
210629_x_at	3.51e-07	2.23e-08	LST1	leukocyte specific transcript 1
207808_s_at	3.53e-07	2.25e-08	PROS1	protein S (alpha)
221066_at	3.58e-07	2.28e-08	RXFP3	relaxin/insulin like family peptide receptor 3
219148_at	3.62e-07	2.31e-08	PBK	PDZ binding kinase
201202_at	3.62e-07	2.31e-08	PCNA	proliferating cell nuclear antigen
213422_s_at	3.62e-07	2.31e-08	MXRA8	matrix remodeling associated 8
212268_at	3.64e-07	2.33e-08	SERPINB1	serpin family B member 1
213670_x_at	3.65e-07	2.34e-08	NSUN5P1	NOP2/Sun RNA methyltransferase family member 5 pseudogene 1
213397_x_at	3.66e-07	2.34e-08	RNASE4	ribonuclease A family member 4
207038_at	3.67e-07	2.35e-08	SLC16A6	solute carrier family 16 member 6
209742_s_at	3.68e-07	2.36e-08	MYL2	myosin light chain 2
205792_at	3.71e-07	2.38e-08	WISP2	WNT1 inducible signaling pathway protein 2
213160_at	3.71e-07	2.38e-08	DOCK2	dedicator of cytokinesis 2
214205_x_at	3.71e-07	2.38e-08	GLRX3	glutaredoxin 3
204333_s_at	3.72e-07	2.39e-08	AGA	aspartylglucosaminidase
205099_s_at	3.75e-07	2.41e-08	CCR1	C-C motif chemokine receptor 1
214238_at	3.76e-07	2.42e-08	GDF7	growth differentiation factor 7
212813_at	3.76e-07	2.42e-08	JAM3	junctional adhesion molecule 3
206765_at	3.76e-07	2.42e-08	KCNJ2	potassium voltage-gated channel subfamily J member 2
205516_x_at	3.8e-07	2.45e-08	CIZ1	CDKN1A interacting zinc finger protein 1
213386_at	3.81e-07	2.46e-08	TMEM246	transmembrane protein 246
211762_s_at	3.84e-07	2.48e-08	KPNA2	karyopherin subunit alpha 2
200629_at	3.84e-07	2.48e-08	WARS	tryptophanyl-tRNA synthetase
201191_at	3.84e-07	2.49e-08	PITPNA	phosphatidylinositol transfer protein alpha
220309_at	3.85e-07	2.49e-08	TTC22	tetratricopeptide repeat domain 22
201577_at	3.88e-07	2.51e-08	NME1	NME/NM23 nucleoside diphosphate kinase 1
207467_x_at	3.89e-07	2.52e-08	CAST	calpastatin
209672_s_at	3.9e-07	2.53e-08	MIOS	meiosis regulator for oocyte development
212665_at	3.9e-07	2.53e-08	TIPARP	TCDD inducible poly(ADP-ribose) polymerase
217744_s_at	3.92e-07	2.55e-08	PERP	PERP, TP53 apoptosis effector
213523_at	3.96e-07	2.57e-08	CCNE1	cyclin E1
219681_s_at	4e-07	2.6e-08	RAB11FIP1	RAB11 family interacting protein 1
202504_at	4.04e-07	2.63e-08	TRIM29	tripartite motif containing 29
216614_at	4.04e-07	2.63e-08
206034_at	4.04e-07	2.63e-08	SERPINB8	serpin family B member 8
201263_at	4.04e-07	2.64e-08	TARS	threonyl-tRNA synthetase
210716_s_at	4.06e-07	2.65e-08	CLIP1	CAP-Gly domain containing linker protein 1
217504_at	4.09e-07	2.67e-08	ABCA6	ATP binding cassette subfamily A member 6
213488_at	4.1e-07	2.68e-08	SNED1	sushi, nidogen and EGF like domains 1
212898_at	4.1e-07	2.68e-08	TTI1	TELO2 interacting protein 1
214765_s_at	4.12e-07	2.69e-08	NAAA	N-acylethanolamine acid amidase
201287_s_at	4.14e-07	2.71e-08	SDC1	syndecan 1
211726_s_at	4.19e-07	2.74e-08	FMO2	flavin containing monooxygenase 2
217257_at	4.21e-07	2.76e-08	SH3BP2	SH3 domain binding protein 2
205620_at	4.24e-07	2.78e-08	F10	coagulation factor X
213224_s_at	4.26e-07	2.8e-08	BBIP1	BBSome interacting protein 1
205349_at	4.27e-07	2.8e-08	GNA15	G protein subunit alpha 15
204744_s_at	4.27e-07	2.81e-08	IARS	isoleucyl-tRNA synthetase
206576_s_at	4.3e-07	2.83e-08	CEACAM1	carcinoembryonic antigen related cell adhesion molecule 1
210958_s_at	4.36e-07	2.87e-08	MAST4	microtubule associated serine/threonine kinase family member 4
211318_s_at	4.42e-07	2.92e-08	RAE1	ribonucleic acid export 1
205498_at	4.47e-07	2.95e-08	GHR	growth hormone receptor
203464_s_at	4.47e-07	2.95e-08	EPN2-IT1///EPN2	EPN2 intronic transcript 1///epsin 2
1405_i_at	4.47e-07	2.95e-08	CCL5	C-C motif chemokine ligand 5
209137_s_at	4.48e-07	2.96e-08	USP10	ubiquitin specific peptidase 10
200648_s_at	4.5e-07	2.97e-08	GLUL	glutamate-ammonia ligase
219737_s_at	4.51e-07	2.98e-08	PCDH9	protocadherin 9
218349_s_at	4.52e-07	2.99e-08	ZWILCH	zwilch kinetochore protein
59644_at	4.53e-07	3e-08	BMP2K	BMP2 inducible kinase
209924_at	4.58e-07	3.04e-08	CCL18	C-C motif chemokine ligand 18
221367_at	4.6e-07	3.05e-08	MOS	v-mos Moloney murine sarcoma viral oncogene homolog
200913_at	4.66e-07	3.09e-08	PPM1G	protein phosphatase, Mg2+/Mn2+ dependent 1G
208588_at	4.7e-07	3.12e-08	TPT1P8	tumor protein, translationally-controlled 1 pseudogene 8
203805_s_at	4.71e-07	3.13e-08	FANCA	Fanconi anemia complementation group A
219501_at	4.72e-07	3.14e-08	ENOX1	ecto-NOX disulfide-thiol exchanger 1
211965_at	4.76e-07	3.17e-08	ZFP36L1	ZFP36 ring finger protein like 1
222136_x_at	4.76e-07	3.17e-08	ZNF729///ZNF43	zinc finger protein 729///zinc finger protein 43
201454_s_at	4.77e-07	3.18e-08	NPEPPS	aminopeptidase puromycin sensitive
200823_x_at	4.79e-07	3.2e-08	RPL29	ribosomal protein L29
209004_s_at	4.79e-07	3.2e-08	FBXL5	F-box and leucine rich repeat protein 5
211048_s_at	4.81e-07	3.21e-08	PDIA4	protein disulfide isomerase family A member 4
218427_at	4.83e-07	3.23e-08	SDCCAG3	serologically defined colon cancer antigen 3
205893_at	4.83e-07	3.23e-08	NLGN1	neuroligin 1
221412_at	4.84e-07	3.24e-08	VN1R1	vomeronasal 1 receptor 1
204533_at	4.88e-07	3.27e-08	CXCL10	C-X-C motif chemokine ligand 10
218666_s_at	4.95e-07	3.32e-08	STX17	syntaxin 17
211876_x_at	4.95e-07	3.32e-08	PCDHGA3///PCDHGA5///PCDHGA6///PCDHGA10///PCDHGA11///PCDHGA12///PCDHGC3	protocadherin gamma subfamily A, 3///protocadherin gamma subfamily A, 5///protocadherin gamma subfamily A, 6///protocadherin gamma subfamily A, 10///protocadherin gamma subfamily A, 11///protocadherin gamma subfamily A, 12///protocadherin gamma subfamily C, 3
213227_at	4.96e-07	3.33e-08	PGRMC2	progesterone receptor membrane component 2
209127_s_at	5.01e-07	3.36e-08	SART3	squamous cell carcinoma antigen recognized by T-cells 3
203802_x_at	5.01e-07	3.37e-08	NSUN5	NOP2/Sun RNA methyltransferase family member 5
212099_at	5.03e-07	3.38e-08	RHOB	ras homolog family member B
221934_s_at	5.03e-07	3.39e-08	DALRD3	DALR anticodon binding domain containing 3
210169_at	5.05e-07	3.4e-08	SEC14L5	SEC14 like lipid binding 5
208036_at	5.05e-07	3.4e-08	OPN1SW	opsin 1 (cone pigments), short-wave-sensitive
209605_at	5.06e-07	3.41e-08	TST	thiosulfate sulfurtransferase
201733_at	5.12e-07	3.46e-08	CLCN3	chloride voltage-gated channel 3
220032_at	5.14e-07	3.47e-08	CPED1	cadherin like and PC-esterase domain containing 1
211210_x_at	5.15e-07	3.48e-08	SH2D1A	SH2 domain containing 1A
206574_s_at	5.15e-07	3.48e-08	PTP4A3	protein tyrosine phosphatase type IVA, member 3
205897_at	5.18e-07	3.5e-08	NFATC4	nuclear factor of activated T-cells 4
213343_s_at	5.21e-07	3.52e-08	GDPD5	glycerophosphodiester phosphodiesterase domain containing 5
203418_at	5.23e-07	3.54e-08	CCNA2	cyclin A2
60084_at	5.23e-07	3.54e-08	CYLD	CYLD lysine 63 deubiquitinase
204315_s_at	5.24e-07	3.55e-08	GTSE1	G2 and S-phase expressed 1
202947_s_at	5.26e-07	3.57e-08	GYPC	glycophorin C (Gerbich blood group)
213570_at	5.29e-07	3.6e-08	EIF4E2	eukaryotic translation initiation factor 4E family member 2
209201_x_at	5.29e-07	3.6e-08	CXCR4	C-X-C motif chemokine receptor 4
212224_at	5.3e-07	3.6e-08	ALDH1A1	aldehyde dehydrogenase 1 family member A1
205782_at	5.3e-07	3.61e-08	FGF7	fibroblast growth factor 7
218180_s_at	5.37e-07	3.66e-08	EPS8L2	EPS8 like 2
219993_at	5.38e-07	3.66e-08	SOX17	SRY-box 17
220073_s_at	5.38e-07	3.67e-08	PLEKHG6	pleckstrin homology and RhoGEF domain containing G6
214848_at	5.38e-07	3.67e-08	YWHAZ	tyrosine 3-monooxygenase/tryptophan 5-monooxygenase activation protein zeta
205022_s_at	5.39e-07	3.68e-08	FOXN3	forkhead box N3
206156_at	5.42e-07	3.7e-08	GJB5	gap junction protein beta 5
205114_s_at	5.49e-07	3.75e-08	CCL3L3///CCL3L1///CCL3	C-C motif chemokine ligand 3 like 3///C-C motif chemokine ligand 3 like 1///C-C motif chemokine ligand 3
207571_x_at	5.53e-07	3.78e-08	THEMIS2	thymocyte selection associated family member 2
201000_at	5.55e-07	3.8e-08	AARS	alanyl-tRNA synthetase
216826_at	5.56e-07	3.81e-08
203691_at	5.56e-07	3.81e-08	PI3	peptidase inhibitor 3
203432_at	5.57e-07	3.82e-08	TMPO	thymopoietin
210347_s_at	5.57e-07	3.82e-08	BCL11A	B-cell CLL/lymphoma 11A
210325_at	5.58e-07	3.83e-08	CD1A	CD1a molecule
203832_at	5.6e-07	3.85e-08	SNRPF	small nuclear ribonucleoprotein polypeptide F
214274_s_at	5.63e-07	3.87e-08	ACAA1	acetyl-CoA acyltransferase 1
205778_at	5.71e-07	3.93e-08	KLK7	kallikrein related peptidase 7
204882_at	5.71e-07	3.93e-08	ARHGAP25	Rho GTPase activating protein 25
214803_at	5.71e-07	3.93e-08	CDH6	cadherin 6
206205_at	5.72e-07	3.94e-08	MPHOSPH9	M-phase phosphoprotein 9
219306_at	5.72e-07	3.95e-08	KIF15	kinesin family member 15
40687_at	5.72e-07	3.95e-08	GJA4	gap junction protein alpha 4
214788_x_at	5.77e-07	3.98e-08	DDN	dendrin
201261_x_at	5.77e-07	3.99e-08	BGN	biglycan
210815_s_at	5.78e-07	4e-08	CALCRL	calcitonin receptor like receptor
211440_x_at	5.78e-07	4e-08	CYP3A43	cytochrome P450 family 3 subfamily A member 43
210983_s_at	5.85e-07	4.05e-08	MCM7	minichromosome maintenance complex component 7
218531_at	5.85e-07	4.05e-08	TMEM134	transmembrane protein 134
215914_at	5.85e-07	4.06e-08
213000_at	5.86e-07	4.07e-08	MORC3	MORC family CW-type zinc finger 3
215532_x_at	5.88e-07	4.09e-08	ZNF492	zinc finger protein 492
208824_x_at	5.91e-07	4.1e-08	CDK16	cyclin dependent kinase 16
206385_s_at	5.91e-07	4.11e-08	ANK3	ankyrin 3, node of Ranvier (ankyrin G)
221677_s_at	5.91e-07	4.11e-08	DONSON	downstream neighbor of SON
206008_at	5.96e-07	4.15e-08	TGM1	transglutaminase 1
203266_s_at	5.96e-07	4.15e-08	MAP2K4	mitogen-activated protein kinase kinase 4
221258_s_at	6e-07	4.18e-08	KIF18A	kinesin family member 18A
220751_s_at	6e-07	4.19e-08	FAXDC2	fatty acid hydroxylase domain containing 2
215509_s_at	6.04e-07	4.22e-08	BUB1	BUB1 mitotic checkpoint serine/threonine kinase
201963_at	6.05e-07	4.23e-08	ACSL1	acyl-CoA synthetase long-chain family member 1
209833_at	6.08e-07	4.25e-08	CRADD	CASP2 and RIPK1 domain containing adaptor with death domain
216831_s_at	6.09e-07	4.26e-08	RUNX1T1	RUNX1 translocation partner 1
219761_at	6.13e-07	4.29e-08	CLEC1A	C-type lectin domain family 1 member A
209821_at	6.15e-07	4.31e-08	IL33	interleukin 33
205150_s_at	6.23e-07	4.37e-08	TRIL	TLR4 interactor with leucine rich repeats
219401_at	6.23e-07	4.37e-08	XYLT2	xylosyltransferase 2
38149_at	6.24e-07	4.38e-08	ARHGAP25	Rho GTPase activating protein 25
220753_s_at	6.27e-07	4.4e-08	CRYL1	crystallin lambda 1
212112_s_at	6.31e-07	4.43e-08	STX12	syntaxin 12
222083_at	6.31e-07	4.43e-08	GLYAT	glycine-N-acyltransferase
207864_at	6.33e-07	4.46e-08	SCN7A	sodium voltage-gated channel alpha subunit 7
209839_at	6.33e-07	4.46e-08	DNM3	dynamin 3
212234_at	6.33e-07	4.46e-08	ASXL1	additional sex combs like 1, transcriptional regulator
209291_at	6.37e-07	4.49e-08	ID4	inhibitor of DNA binding 4, HLH protein
212741_at	6.38e-07	4.5e-08	MAOA	monoamine oxidase A
213095_x_at	6.41e-07	4.53e-08	AIF1	allograft inflammatory factor 1
210190_at	6.49e-07	4.58e-08	STX11	syntaxin 11
212593_s_at	6.51e-07	4.6e-08	MIR4680///PDCD4	microRNA 4680///programmed cell death 4 (neoplastic transformation inhibitor)
204041_at	6.54e-07	4.62e-08	MAOB	monoamine oxidase B
211441_x_at	6.58e-07	4.65e-08	CYP3A43	cytochrome P450 family 3 subfamily A member 43
204680_s_at	6.63e-07	4.69e-08	RAPGEF5	Rap guanine nucleotide exchange factor 5
210987_x_at	6.68e-07	4.73e-08	TPM1	tropomyosin 1 (alpha)
207324_s_at	6.68e-07	4.73e-08	DSC1	desmocollin 1
202546_at	6.68e-07	4.74e-08	VAMP8	vesicle associated membrane protein 8
205483_s_at	6.7e-07	4.76e-08	ISG15	ISG15 ubiquitin-like modifier
220356_at	6.71e-07	4.76e-08	CORIN	corin, serine peptidase
216981_x_at	6.76e-07	4.81e-08	SPN	sialophorin
205997_at	6.79e-07	4.83e-08	ADAM28	ADAM metallopeptidase domain 28
201428_at	6.79e-07	4.83e-08	CLDN4	claudin 4
222025_s_at	6.84e-07	4.87e-08	OPLAH	5-oxoprolinase (ATP-hydrolysing)
203501_at	6.84e-07	4.88e-08	CPQ	carboxypeptidase Q
218078_s_at	6.86e-07	4.89e-08	ZDHHC3	zinc finger DHHC-type containing 3
214203_s_at	6.86e-07	4.89e-08	LOC102724788///PRODH	proline dehydrogenase 1, mitochondrial///proline dehydrogenase 1
204793_at	6.87e-07	4.9e-08	GPRASP1	G protein-coupled receptor associated sorting protein 1
209901_x_at	6.87e-07	4.91e-08	AIF1	allograft inflammatory factor 1
216287_at	6.88e-07	4.92e-08
212621_at	6.88e-07	4.92e-08	NEMP1	nuclear envelope integral membrane protein 1
210045_at	6.89e-07	4.93e-08	IDH2	isocitrate dehydrogenase (NADP(+)) 2, mitochondrial
218730_s_at	6.92e-07	4.95e-08	OGN	osteoglycin
201286_at	6.94e-07	4.97e-08	SDC1	syndecan 1
214070_s_at	6.94e-07	4.98e-08	ATP10B	ATPase phospholipid transporting 10B (putative)
205932_s_at	6.94e-07	4.98e-08	MSX1	msh homeobox 1
44790_s_at	6.95e-07	4.99e-08	KIAA0226L	KIAA0226 like
204687_at	6.95e-07	4.99e-08	PARM1	prostate androgen-regulated mucin-like protein 1
213702_x_at	6.99e-07	5.02e-08	ASAH1	N-acylsphingosine amidohydrolase 1
200619_at	7.01e-07	5.04e-08	SF3B2	splicing factor 3b subunit 2
219092_s_at	7.01e-07	5.04e-08	IPPK	inositol-pentakisphosphate 2-kinase
204655_at	7.01e-07	5.05e-08	CCL5	C-C motif chemokine ligand 5
205158_at	7.08e-07	5.1e-08	RNASE4	ribonuclease A family member 4
203565_s_at	7.1e-07	5.12e-08	MNAT1	MNAT1, CDK activating kinase assembly factor
207394_at	7.15e-07	5.16e-08	ZNF137P	zinc finger protein 137, pseudogene
219685_at	7.17e-07	5.18e-08	TMEM35A	transmembrane protein 35A
211889_x_at	7.2e-07	5.2e-08	CEACAM1	carcinoembryonic antigen related cell adhesion molecule 1
217430_x_at	7.21e-07	5.21e-08	COL1A1	collagen type I alpha 1 chain
204271_s_at	7.22e-07	5.22e-08	EDNRB	endothelin receptor type B
222271_at	7.29e-07	5.27e-08
214761_at	7.33e-07	5.31e-08	ZNF423	zinc finger protein 423
211881_x_at	7.36e-07	5.33e-08	IGLJ3	immunoglobulin lambda joining 3
212759_s_at	7.38e-07	5.35e-08	TCF7L2	transcription factor 7 like 2
206991_s_at	7.41e-07	5.38e-08	CCR5	C-C motif chemokine receptor 5 (gene/pseudogene)
211581_x_at	7.46e-07	5.42e-08	LST1	leukocyte specific transcript 1
203876_s_at	7.47e-07	5.43e-08	MMP11	matrix metallopeptidase 11
211737_x_at	7.48e-07	5.43e-08	PTN	pleiotrophin
205717_x_at	7.54e-07	5.49e-08	PCDHGA1///PCDHGA2///PCDHGA3///PCDHGA4///PCDHGA5///PCDHGA6///PCDHGA7///PCDHGA9///PCDHGA10///PCDHGA11///PCDHGB1///PCDHGB2///PCDHGB3///PCDHGB5///PCDHGB6///PCDHGB7///PCDHGC4///PCDHGC5///PCDHGA12///PCDHGA8///PCDHGB4///PCDHGC3	protocadherin gamma subfamily A, 1///protocadherin gamma subfamily A, 2///protocadherin gamma subfamily A, 3///protocadherin gamma subfamily A, 4///protocadherin gamma subfamily A, 5///protocadherin gamma subfamily A, 6///protocadherin gamma subfamily A, 7///protocadherin gamma subfamily A, 9///protocadherin gamma subfamily A, 10///protocadherin gamma subfamily A, 11///protocadherin gamma subfami…
210946_at	7.56e-07	5.5e-08	PLPP1	phospholipid phosphatase 1
206858_s_at	7.56e-07	5.51e-08	HOXC6	homeobox C6
212789_at	7.59e-07	5.53e-08	NCAPD3	non-SMC condensin II complex subunit D3
209011_at	7.61e-07	5.55e-08	TRIO	trio Rho guanine nucleotide exchange factor
211824_x_at	7.61e-07	5.55e-08	NLRP1	NLR family pyrin domain containing 1
202582_s_at	7.61e-07	5.55e-08	RANBP9	RAN binding protein 9
212886_at	7.63e-07	5.57e-08	CCDC69	coiled-coil domain containing 69
202537_s_at	7.63e-07	5.58e-08	CHMP2B	charged multivesicular body protein 2B
205611_at	7.72e-07	5.65e-08	TNFSF12-TNFSF13///TNFSF12	TNFSF12-TNFSF13 readthrough///tumor necrosis factor superfamily member 12
221653_x_at	7.86e-07	5.75e-08	APOL2	apolipoprotein L2
202444_s_at	7.86e-07	5.76e-08	ERLIN1	ER lipid raft associated 1
206050_s_at	7.86e-07	5.76e-08	RNH1	ribonuclease/angiogenin inhibitor 1
205147_x_at	7.87e-07	5.77e-08	NCF4	neutrophil cytosolic factor 4
219850_s_at	8.02e-07	5.89e-08	EHF	ETS homologous factor
205965_at	8.02e-07	5.89e-08	BATF	basic leucine zipper ATF-like transcription factor
206978_at	8.02e-07	5.89e-08	CCR2	C-C motif chemokine receptor 2
204051_s_at	8.05e-07	5.91e-08	SFRP4	secreted frizzled related protein 4
211577_s_at	8.05e-07	5.92e-08	IGF1	insulin like growth factor 1
205304_s_at	8.1e-07	5.96e-08	KCNJ8	potassium voltage-gated channel subfamily J member 8
212400_at	8.14e-07	6e-08	FAM102A	family with sequence similarity 102 member A
33494_at	8.26e-07	6.09e-08	ETFDH	electron transfer flavoprotein dehydrogenase
222348_at	8.28e-07	6.11e-08	MAST4	microtubule associated serine/threonine kinase family member 4
207714_s_at	8.4e-07	6.19e-08	SERPINH1	serpin family H member 1
211696_x_at	8.42e-07	6.21e-08	HBB	hemoglobin subunit beta
206198_s_at	8.47e-07	6.25e-08	CEACAM7	carcinoembryonic antigen related cell adhesion molecule 7
204168_at	8.5e-07	6.28e-08	MGST2	microsomal glutathione S-transferase 2
204341_at	8.5e-07	6.29e-08	TRIM16	tripartite motif containing 16
220625_s_at	8.53e-07	6.31e-08	ELF5	E74 like ETS transcription factor 5
219937_at	8.54e-07	6.32e-08	TRHDE	thyrotropin releasing hormone degrading enzyme
36030_at	8.56e-07	6.34e-08	IFFO1	intermediate filament family orphan 1
220591_s_at	8.6e-07	6.38e-08	EFHC2	EF-hand domain containing 2
219680_at	8.78e-07	6.51e-08	NLRX1	NLR family member X1
206134_at	8.79e-07	6.52e-08	ADAMDEC1	ADAM like decysin 1
211806_s_at	8.8e-07	6.53e-08	KCNJ15	potassium voltage-gated channel subfamily J member 15
221415_s_at	8.85e-07	6.58e-08	GJA9-MYCBP///GJA9///MYCBP	GJA9-MYCBP readthrough///gap junction protein alpha 9///MYC binding protein
211582_x_at	8.9e-07	6.62e-08	LST1	leukocyte specific transcript 1
201236_s_at	8.95e-07	6.65e-08	BTG2	BTG anti-proliferation factor 2
215073_s_at	8.99e-07	6.69e-08	NR2F2	nuclear receptor subfamily 2 group F member 2
219064_at	8.99e-07	6.7e-08	ITIH5	inter-alpha-trypsin inhibitor heavy chain family member 5
213169_at	9.09e-07	6.77e-08	SEMA5A	semaphorin 5A
213122_at	9.1e-07	6.78e-08	TSPYL5	TSPY like 5
221547_at	9.12e-07	6.8e-08	PRPF18	pre-mRNA processing factor 18
211980_at	9.16e-07	6.84e-08	COL4A1	collagen type IV alpha 1 chain
213671_s_at	9.21e-07	6.88e-08	MIR6758///MARS	microRNA 6758///methionyl-tRNA synthetase
214329_x_at	9.39e-07	7.02e-08	TNFSF10	tumor necrosis factor superfamily member 10
207178_s_at	9.41e-07	7.03e-08	FRK	fyn related Src family tyrosine kinase
209146_at	9.43e-07	7.06e-08	MSMO1	methylsterol monooxygenase 1
201998_at	9.43e-07	7.06e-08	ST6GAL1	ST6 beta-galactoside alpha-2,6-sialyltransferase 1
213553_x_at	9.46e-07	7.09e-08	APOC1	apolipoprotein C1
202129_s_at	9.53e-07	7.14e-08	RIOK3	RIO kinase 3
221750_at	9.54e-07	7.16e-08	HMGCS1	3-hydroxy-3-methylglutaryl-CoA synthase 1
219834_at	9.57e-07	7.19e-08	CARF	calcium responsive transcription factor
201639_s_at	9.71e-07	7.29e-08	MIR6849///MIR1234///MIR939///CPSF1	microRNA 6849///microRNA 1234///microRNA 939///cleavage and polyadenylation specific factor 1
210868_s_at	9.75e-07	7.33e-08	ELOVL6	ELOVL fatty acid elongase 6
216598_s_at	9.94e-07	7.47e-08	CCL2	C-C motif chemokine ligand 2
209891_at	9.94e-07	7.48e-08	SPC25	SPC25, NDC80 kinetochore complex component
200827_at	9.96e-07	7.5e-08	PLOD1	procollagen-lysine,2-oxoglutarate 5-dioxygenase 1
219759_at	1e-06	7.55e-08	ERAP2	endoplasmic reticulum aminopeptidase 2
218618_s_at	1e-06	7.56e-08	LOC101928615///FNDC3B	uncharacterized LOC101928615///fibronectin type III domain containing 3B
221011_s_at	1e-06	7.56e-08	LBH	limb bud and heart development
213375_s_at	1e-06	7.56e-08	N4BP2L1	NEDD4 binding protein 2 like 1
201621_at	1.02e-06	7.68e-08	NBL1	neuroblastoma 1, DAN family BMP antagonist
216916_s_at	1.02e-06	7.71e-08	DLGAP2	DLG associated protein 2
210966_x_at	1.02e-06	7.72e-08	LARP1	La ribonucleoprotein domain family member 1
216465_at	1.02e-06	7.73e-08
213684_s_at	1.03e-06	7.8e-08	PDLIM5	PDZ and LIM domain 5
213465_s_at	1.03e-06	7.82e-08	PPP1R7	protein phosphatase 1 regulatory subunit 7
222121_at	1.03e-06	7.83e-08	ARHGEF26	Rho guanine nucleotide exchange factor 26
220410_s_at	1.03e-06	7.84e-08	CAMSAP1	calmodulin regulated spectrin associated protein 1
209458_x_at	1.03e-06	7.84e-08	HBA2///HBA1	hemoglobin subunit alpha 2///hemoglobin subunit alpha 1
207677_s_at	1.04e-06	7.88e-08	NCF4	neutrophil cytosolic factor 4
208524_at	1.04e-06	7.93e-08	GPR15	G protein-coupled receptor 15
206995_x_at	1.05e-06	7.95e-08	SCARF1	scavenger receptor class F member 1
205619_s_at	1.05e-06	7.95e-08	MEOX1	mesenchyme homeobox 1
204603_at	1.05e-06	7.96e-08	EXO1	exonuclease 1
202157_s_at	1.05e-06	7.98e-08	CELF2	CUGBP, Elav-like family member 2
213279_at	1.05e-06	7.99e-08	DHRS1	dehydrogenase/reductase 1
217897_at	1.06e-06	8.05e-08	FXYD6	FXYD domain containing ion transport regulator 6
211234_x_at	1.06e-06	8.07e-08	ESR1	estrogen receptor 1
214605_x_at	1.06e-06	8.11e-08	GPR1	G protein-coupled receptor 1
205911_at	1.06e-06	8.12e-08	PTH1R	parathyroid hormone 1 receptor
206546_at	1.07e-06	8.19e-08	SYCP2	synaptonemal complex protein 2
209392_at	1.08e-06	8.26e-08	ENPP2	ectonucleotide pyrophosphatase/phosphodiesterase 2
205636_at	1.08e-06	8.28e-08	SH3GL3	SH3 domain containing GRB2 like 3, endophilin A3
201436_at	1.09e-06	8.32e-08	EIF4E	eukaryotic translation initiation factor 4E
202737_s_at	1.09e-06	8.35e-08	LSM4	LSM4 homolog, U6 small nuclear RNA and mRNA degradation associated
204938_s_at	1.09e-06	8.37e-08	PLN	phospholamban
221900_at	1.1e-06	8.44e-08	COL8A2	collagen type VIII alpha 2 chain
201819_at	1.11e-06	8.5e-08	SCARB1	scavenger receptor class B member 1
221581_s_at	1.11e-06	8.55e-08	LAT2	linker for activation of T-cells family member 2
214100_x_at	1.11e-06	8.56e-08	NSUN5P1	NOP2/Sun RNA methyltransferase family member 5 pseudogene 1
214164_x_at	1.12e-06	8.6e-08	CA12	carbonic anhydrase 12
215303_at	1.12e-06	8.62e-08	DCLK1	doublecortin like kinase 1
215551_at	1.13e-06	8.67e-08	ESR1	estrogen receptor 1
202661_at	1.13e-06	8.68e-08	ITPR2	inositol 1,4,5-trisphosphate receptor type 2
211959_at	1.19e-06	9.17e-08	IGFBP5	insulin like growth factor binding protein 5
201732_s_at	1.2e-06	9.21e-08	CLCN3	chloride voltage-gated channel 3
218350_s_at	1.2e-06	9.23e-08	GMNN	geminin, DNA replication inhibitor
215780_s_at	1.2e-06	9.28e-08	SETSIP///SETP4///SET	SET-like protein///SET pseudogene 4///SET nuclear proto-oncogene
209542_x_at	1.21e-06	9.31e-08	IGF1	insulin like growth factor 1
204201_s_at	1.21e-06	9.32e-08	PTPN13	protein tyrosine phosphatase, non-receptor type 13
205823_at	1.21e-06	9.36e-08	RGS12	regulator of G-protein signaling 12
202270_at	1.21e-06	9.39e-08	GBP1	guanylate binding protein 1
219532_at	1.22e-06	9.41e-08	ELOVL4	ELOVL fatty acid elongase 4
208261_x_at	1.22e-06	9.44e-08	IFNA10	interferon alpha 10
218864_at	1.23e-06	9.53e-08	TNS1	tensin 1
216092_s_at	1.24e-06	9.58e-08	SLC7A8	solute carrier family 7 member 8
201377_at	1.24e-06	9.6e-08	UBAP2L	ubiquitin associated protein 2 like
207725_at	1.24e-06	9.62e-08	POU4F2	POU class 4 homeobox 2
217080_s_at	1.24e-06	9.67e-08	HOMER2	homer scaffolding protein 2
206860_s_at	1.25e-06	9.76e-08	MIOS	meiosis regulator for oocyte development
204176_at	1.25e-06	9.76e-08	KLHL20	kelch like family member 20
205543_at	1.25e-06	9.76e-08	HSPA4L	heat shock protein family A (Hsp70) member 4 like
215465_at	1.26e-06	9.77e-08	ABCA12	ATP binding cassette subfamily A member 12
218031_s_at	1.26e-06	9.82e-08	FOXN3	forkhead box N3
214648_at	1.27e-06	9.89e-08	GPX5	glutathione peroxidase 5
38710_at	1.27e-06	9.9e-08	LOC101927673///OTUB1	uncharacterized LOC101927673///OTU deubiquitinase, ubiquitin aldehyde binding 1
217041_at	1.27e-06	9.91e-08	NPTXR	neuronal pentraxin receptor
205193_at	1.27e-06	9.92e-08	MAFF	MAF bZIP transcription factor F
207795_s_at	1.27e-06	9.93e-08	KLRD1	killer cell lectin like receptor D1
208821_at	1.27e-06	9.95e-08	SNRPB	small nuclear ribonucleoprotein polypeptides B and B1
202087_s_at	1.27e-06	9.96e-08	CTSL	cathepsin L
210419_at	1.27e-06	9.97e-08	BARX2	BARX homeobox 2
213274_s_at	1.27e-06	9.97e-08	CTSB	cathepsin B
208677_s_at	1.28e-06	1e-07	BSG	basigin (Ok blood group)
219856_at	1.29e-06	1.01e-07	C1orf116	chromosome 1 open reading frame 116
204614_at	1.29e-06	1.01e-07	SERPINB2	serpin family B member 2
213345_at	1.29e-06	1.01e-07	NFATC4	nuclear factor of activated T-cells 4
207734_at	1.29e-06	1.01e-07	LAX1	lymphocyte transmembrane adaptor 1
212682_s_at	1.3e-06	1.02e-07	LMF2	lipase maturation factor 2
208898_at	1.3e-06	1.02e-07	ATP6V1D	ATPase H+ transporting V1 subunit D
214180_at	1.3e-06	1.02e-07	MAN1C1	mannosidase alpha class 1C member 1
201005_at	1.31e-06	1.03e-07	CD9	CD9 molecule
202465_at	1.34e-06	1.05e-07	PCOLCE	procollagen C-endopeptidase enhancer
204716_at	1.34e-06	1.06e-07	CCDC6	coiled-coil domain containing 6
215906_at	1.34e-06	1.06e-07	Igk	immunoglobulin kappa chain complex
219650_at	1.35e-06	1.06e-07	ERCC6L	ERCC excision repair 6 like, spindle assembly checkpoint helicase
205824_at	1.36e-06	1.07e-07	HSPB2	heat shock protein family B (small) member 2
221712_s_at	1.36e-06	1.07e-07	WDR74	WD repeat domain 74
209842_at	1.36e-06	1.07e-07	SOX10	SRY-box 10
208725_at	1.36e-06	1.07e-07	EIF2S2	eukaryotic translation initiation factor 2 subunit beta
205880_at	1.36e-06	1.08e-07	PRKD1	protein kinase D1
206033_s_at	1.37e-06	1.08e-07	DSC3	desmocollin 3
201114_x_at	1.38e-06	1.09e-07	PSMA7	proteasome subunit alpha 7
219894_at	1.38e-06	1.1e-07	MAGEL2	MAGE family member L2
205528_s_at	1.39e-06	1.1e-07	RUNX1T1	RUNX1 translocation partner 1
219091_s_at	1.4e-06	1.11e-07	MMRN2	multimerin 2
210766_s_at	1.43e-06	1.13e-07	CSE1L	chromosome segregation 1 like
218418_s_at	1.46e-06	1.16e-07	KANK2	KN motif and ankyrin repeat domains 2
212731_at	1.46e-06	1.16e-07	ANKRD46	ankyrin repeat domain 46
213869_x_at	1.46e-06	1.16e-07	THY1	Thy-1 cell surface antigen
214804_at	1.46e-06	1.16e-07	CENPI	centromere protein I
214182_at	1.46e-06	1.16e-07	ARF6	ADP ribosylation factor 6
212091_s_at	1.46e-06	1.16e-07	COL6A1	collagen type VI alpha 1 chain
212843_at	1.5e-06	1.19e-07	NCAM1	neural cell adhesion molecule 1
202397_at	1.5e-06	1.2e-07	NUTF2P4///NUTF2	nuclear transport factor 2 pseudogene 4///nuclear transport factor 2
219463_at	1.51e-06	1.2e-07	LAMP5	lysosomal associated membrane protein family member 5
209581_at	1.51e-06	1.2e-07	PLA2G16	phospholipase A2 group XVI
222101_s_at	1.52e-06	1.21e-07	DCHS1	dachsous cadherin-related 1
204146_at	1.52e-06	1.22e-07	RAD51AP1	RAD51 associated protein 1
203265_s_at	1.53e-06	1.22e-07	MAP2K4	mitogen-activated protein kinase kinase 4
202202_s_at	1.53e-06	1.22e-07	LAMA4	laminin subunit alpha 4
214121_x_at	1.53e-06	1.22e-07	PDLIM7	PDZ and LIM domain 7
213125_at	1.54e-06	1.23e-07	OLFML2B	olfactomedin like 2B
220338_at	1.54e-06	1.23e-07	RALGPS2	Ral GEF with PH domain and SH3 binding motif 2
204994_at	1.54e-06	1.24e-07	MX2	MX dynamin like GTPase 2
210984_x_at	1.54e-06	1.24e-07	EGFR	epidermal growth factor receptor
202538_s_at	1.56e-06	1.25e-07	CHMP2B	charged multivesicular body protein 2B
222256_s_at	1.56e-06	1.26e-07	JMJD7///JMJD7-PLA2G4B	jumonji domain containing 7///JMJD7-PLA2G4B readthrough
214054_at	1.57e-06	1.26e-07	DOK2	docking protein 2
205392_s_at	1.57e-06	1.26e-07	CCL15-CCL14///CCL14	CCL15-CCL14 readthrough (NMD candidate)///C-C motif chemokine ligand 14
266_s_at	1.57e-06	1.26e-07	CD24	CD24 molecule
206330_s_at	1.57e-06	1.26e-07	SHC3	SHC adaptor protein 3
204057_at	1.58e-06	1.27e-07	IRF8	interferon regulatory factor 8
213290_at	1.58e-06	1.28e-07	COL6A2	collagen type VI alpha 2 chain
219203_at	1.59e-06	1.28e-07	EMC9	ER membrane protein complex subunit 9
208786_s_at	1.6e-06	1.29e-07	MAP1LC3B	microtubule associated protein 1 light chain 3 beta
33304_at	1.6e-06	1.29e-07	ISG20	interferon stimulated exonuclease gene 20
206918_s_at	1.61e-06	1.3e-07	CPNE1	copine 1
207861_at	1.61e-06	1.3e-07	CCL22	C-C motif chemokine ligand 22
215616_s_at	1.61e-06	1.3e-07	KDM4B	lysine demethylase 4B
209018_s_at	1.61e-06	1.3e-07	PINK1	PTEN induced putative kinase 1
203625_x_at	1.61e-06	1.3e-07	SKP2	S-phase kinase-associated protein 2, E3 ubiquitin protein ligase
215537_x_at	1.61e-06	1.3e-07	DDAH2	dimethylarginine dimethylaminohydrolase 2
202854_at	1.66e-06	1.34e-07	HPRT1	hypoxanthine phosphoribosyltransferase 1
204677_at	1.66e-06	1.35e-07	CDH5	cadherin 5
209279_s_at	1.68e-06	1.36e-07	NSDHL	NAD(P) dependent steroid dehydrogenase-like
216235_s_at	1.68e-06	1.36e-07	EDNRA	endothelin receptor type A
204575_s_at	1.68e-06	1.37e-07	MMP19	matrix metallopeptidase 19
215214_at	1.71e-06	1.39e-07	IGLC1	immunoglobulin lambda constant 1
219858_s_at	1.73e-06	1.41e-07	MFSD6	major facilitator superfamily domain containing 6
211122_s_at	1.73e-06	1.41e-07	CXCL11	C-X-C motif chemokine ligand 11
205053_at	1.76e-06	1.43e-07	PRIM1	primase (DNA) subunit 1
208885_at	1.77e-06	1.44e-07	LCP1	lymphocyte cytosolic protein 1
211767_at	1.78e-06	1.45e-07	GINS4	GINS complex subunit 4
204456_s_at	1.78e-06	1.45e-07	GAS1	growth arrest specific 1
205312_at	1.78e-06	1.45e-07	SPI1	Spi-1 proto-oncogene
202287_s_at	1.79e-06	1.46e-07	TACSTD2	tumor-associated calcium signal transducer 2
215836_s_at	1.79e-06	1.46e-07	PCDHGA1///PCDHGA2///PCDHGA3///PCDHGA4///PCDHGA5///PCDHGA6///PCDHGA7///PCDHGA9///PCDHGA10///PCDHGA11///PCDHGB1///PCDHGB2///PCDHGB3///PCDHGB5///PCDHGB6///PCDHGB7///PCDHGC4///PCDHGC5///PCDHGA12///PCDHGA8///PCDHGB4///PCDHGC3	protocadherin gamma subfamily A, 1///protocadherin gamma subfamily A, 2///protocadherin gamma subfamily A, 3///protocadherin gamma subfamily A, 4///protocadherin gamma subfamily A, 5///protocadherin gamma subfamily A, 6///protocadherin gamma subfamily A, 7///protocadherin gamma subfamily A, 9///protocadherin gamma subfamily A, 10///protocadherin gamma subfamily A, 11///protocadherin gamma subfami…
207239_s_at	1.79e-06	1.46e-07	CDK16	cyclin dependent kinase 16
211885_x_at	1.8e-06	1.47e-07	FUT6	fucosyltransferase 6
205943_at	1.8e-06	1.47e-07	TDO2	tryptophan 2,3-dioxygenase
200644_at	1.84e-06	1.51e-07	MARCKSL1	MARCKS like 1
206212_at	1.86e-06	1.52e-07	CPA2	carboxypeptidase A2
207474_at	1.86e-06	1.53e-07	SNRK	SNF related kinase
209507_at	1.87e-06	1.53e-07	RPA3	replication protein A3
204235_s_at	1.87e-06	1.53e-07	GULP1	GULP, engulfment adaptor PTB domain containing 1
221160_s_at	1.87e-06	1.53e-07	CABP5	calcium binding protein 5
214767_s_at	1.88e-06	1.54e-07	HSPB6	heat shock protein family B (small) member 6
215375_x_at	1.89e-06	1.55e-07	LRRFIP1	LRR binding FLII interacting protein 1
209368_at	1.89e-06	1.55e-07	EPHX2	epoxide hydrolase 2
214738_s_at	1.89e-06	1.56e-07	NEK9	NIMA related kinase 9
205085_at	1.9e-06	1.57e-07	ORC1	origin recognition complex subunit 1
201614_s_at	1.91e-06	1.57e-07	RUVBL1	RuvB like AAA ATPase 1
213652_at	1.91e-06	1.58e-07	PCSK5	proprotein convertase subtilisin/kexin type 5
219313_at	1.94e-06	1.6e-07	GRAMD1C	GRAM domain containing 1C
221272_s_at	1.94e-06	1.6e-07	C1orf21	chromosome 1 open reading frame 21
203869_at	1.95e-06	1.61e-07	USP46	ubiquitin specific peptidase 46
214272_at	1.95e-06	1.61e-07	CYLD	CYLD lysine 63 deubiquitinase
217449_at	1.96e-06	1.62e-07
215804_at	1.97e-06	1.63e-07	EPHA1	EPH receptor A1
210873_x_at	2.01e-06	1.66e-07	APOBEC3A_B///APOBEC3A	APOBEC3A and APOBEC3B deletion hybrid///apolipoprotein B mRNA editing enzyme catalytic subunit 3A
213675_at	2.02e-06	1.67e-07	PARVA	parvin alpha
220821_at	2.03e-06	1.68e-07	GALR1	galanin receptor 1
219484_at	2.04e-06	1.69e-07	HCFC2	host cell factor C2
207718_x_at	2.05e-06	1.7e-07	CYP2A7	cytochrome P450 family 2 subfamily A member 7
218573_at	2.05e-06	1.7e-07	MAGEH1	MAGE family member H1
218485_s_at	2.06e-06	1.71e-07	SLC35C1	solute carrier family 35 member C1
221583_s_at	2.08e-06	1.72e-07	KCNMA1	potassium calcium-activated channel subfamily M alpha 1
37022_at	2.08e-06	1.73e-07	PRELP	proline and arginine rich end leucine rich repeat protein
206116_s_at	2.1e-06	1.74e-07	TPM1	tropomyosin 1 (alpha)
219322_s_at	2.1e-06	1.75e-07	WRAP73	WD repeat containing, antisense to TP73
206030_at	2.11e-06	1.75e-07	ASPA	aspartoacylase
203760_s_at	2.11e-06	1.76e-07	SLA	Src-like-adaptor
221300_at	2.12e-06	1.77e-07	NPAP1	nuclear pore associated protein 1
208498_s_at	2.12e-06	1.77e-07	ACTG1P4///AMY2B///AMY2A///AMY1C///AMY1B///AMY1A	actin gamma 1 pseudogene 4///amylase, alpha 2B (pancreatic)///amylase, alpha 2A (pancreatic)///amylase, alpha 1C (salivary)///amylase, alpha 1B (salivary)///amylase, alpha 1A (salivary)
204591_at	2.13e-06	1.78e-07	CHL1	cell adhesion molecule L1 like
211667_x_at	2.14e-06	1.79e-07	TRAV12-2	T cell receptor alpha variable 12-2
204642_at	2.15e-06	1.79e-07	S1PR1	sphingosine-1-phosphate receptor 1
215355_at	2.15e-06	1.79e-07	POU2F3	POU class 2 homeobox 3
204029_at	2.15e-06	1.8e-07	CELSR2	cadherin EGF LAG seven-pass G-type receptor 2
203463_s_at	2.15e-06	1.8e-07	EPN2-IT1///EPN2	EPN2 intronic transcript 1///epsin 2
216632_at	2.15e-06	1.8e-07	NAV3	neuron navigator 3
209708_at	2.16e-06	1.81e-07	MOXD1	monooxygenase DBH like 1
207112_s_at	2.17e-06	1.82e-07	GAB1	GRB2 associated binding protein 1
202487_s_at	2.18e-06	1.83e-07	H2AFV	H2A histone family member V
220901_at	2.18e-06	1.83e-07	GPR157	G protein-coupled receptor 157
209883_at	2.18e-06	1.83e-07	COLGALT2	collagen beta(1-O)galactosyltransferase 2
212298_at	2.2e-06	1.85e-07	NRP1	neuropilin 1
211596_s_at	2.2e-06	1.85e-07	LRIG1	leucine rich repeats and immunoglobulin like domains 1
219476_at	2.21e-06	1.86e-07	C1orf116	chromosome 1 open reading frame 116
210471_s_at	2.22e-06	1.86e-07	KCNAB1	potassium voltage-gated channel subfamily A member regulatory beta subunit 1
221169_s_at	2.23e-06	1.88e-07	HRH4	histamine receptor H4
221610_s_at	2.25e-06	1.89e-07	STAP2	signal transducing adaptor family member 2
214626_s_at	2.25e-06	1.89e-07	GANAB	glucosidase II alpha subunit
206197_at	2.25e-06	1.9e-07	NME5	NME/NM23 family member 5
207147_at	2.26e-06	1.91e-07	DLX2	distal-less homeobox 2
206179_s_at	2.26e-06	1.91e-07	TPPP	tubulin polymerization promoting protein
218845_at	2.28e-06	1.92e-07	DUSP22	dual specificity phosphatase 22
202664_at	2.28e-06	1.93e-07	WIPF1	WAS/WASL interacting protein family member 1
205985_x_at	2.29e-06	1.93e-07	CLCNKB	chloride voltage-gated channel Kb
212856_at	2.29e-06	1.93e-07	GRAMD4	GRAM domain containing 4
219234_x_at	2.3e-06	1.94e-07	SCRN3	secernin 3
64883_at	2.31e-06	1.95e-07	MOSPD2	motile sperm domain containing 2
205164_at	2.32e-06	1.96e-07	GCAT	glycine C-acetyltransferase
201739_at	2.33e-06	1.97e-07	SGK1	serum/glucocorticoid regulated kinase 1
202144_s_at	2.33e-06	1.98e-07	ADSL	adenylosuccinate lyase
213230_at	2.33e-06	1.98e-07	CDR2L	cerebellar degeneration related protein 2 like
211738_x_at	2.34e-06	1.98e-07	CELA3A	chymotrypsin like elastase family member 3A
216984_x_at	2.34e-06	1.99e-07	IGLJ3///IGLV1-44///CKAP2///IGLV@///IGLC1	immunoglobulin lambda joining 3///immunoglobulin lambda variable 1-44///cytoskeleton associated protein 2///immunoglobulin lambda variable cluster///immunoglobulin lambda constant 1
221795_at	2.35e-06	2e-07	NTRK2	neurotrophic receptor tyrosine kinase 2
201408_at	2.38e-06	2.02e-07	PPP1CB	protein phosphatase 1 catalytic subunit beta
213701_at	2.39e-06	2.03e-07	C12orf29	chromosome 12 open reading frame 29
217325_at	2.39e-06	2.04e-07	KRT3	keratin 3
210448_s_at	2.4e-06	2.04e-07	P2RX5	purinergic receptor P2X 5
220744_s_at	2.4e-06	2.04e-07	LOC101927266///IFT122	intraflagellar transport protein 122 homolog///intraflagellar transport 122
216064_s_at	2.42e-06	2.06e-07	AGA	aspartylglucosaminidase
206144_at	2.43e-06	2.07e-07	MAGI1	membrane associated guanylate kinase, WW and PDZ domain containing 1
209356_x_at	2.44e-06	2.08e-07	EFEMP2	EGF containing fibulin like extracellular matrix protein 2
209379_s_at	2.45e-06	2.09e-07	CCSER2	coiled-coil serine rich protein 2
221354_s_at	2.45e-06	2.09e-07	MCHR1	melanin concentrating hormone receptor 1
217508_s_at	2.47e-06	2.11e-07	C18orf25	chromosome 18 open reading frame 25
207044_at	2.48e-06	2.12e-07	THRB	thyroid hormone receptor beta
204852_s_at	2.5e-06	2.14e-07	PTPN7	protein tyrosine phosphatase, non-receptor type 7
213888_s_at	2.5e-06	2.14e-07	TRAF3IP3	TRAF3 interacting protein 3
206587_at	2.5e-06	2.14e-07	CCT6B	chaperonin containing TCP1 subunit 6B
207334_s_at	2.51e-06	2.15e-07	TGFBR2	transforming growth factor beta receptor 2
216548_x_at	2.52e-06	2.16e-07	HMGB3P1	high mobility group box 3 pseudogene 1
219941_at	2.52e-06	2.16e-07	TMEM19	transmembrane protein 19
213226_at	2.53e-06	2.17e-07	CCNA2	cyclin A2
212882_at	2.53e-06	2.17e-07	KLHL18	kelch like family member 18
206032_at	2.54e-06	2.19e-07	DSC3	desmocollin 3
217995_at	2.54e-06	2.19e-07	SQRDL	sulfide quinone reductase-like (yeast)
216379_x_at	2.54e-06	2.19e-07	CD24	CD24 molecule
219773_at	2.55e-06	2.19e-07	NOX4	NADPH oxidase 4
220040_x_at	2.56e-06	2.2e-07	ZC4H2	zinc finger C4H2-type containing
209453_at	2.59e-06	2.23e-07	SLC9A1	solute carrier family 9 member A1
204764_at	2.6e-06	2.24e-07	CHURC1-FNTB///FNTB	CHURC1-FNTB readthrough///farnesyltransferase, CAAX box, beta
211333_s_at	2.61e-06	2.25e-07	FASLG	Fas ligand
204205_at	2.63e-06	2.26e-07	APOBEC3G	apolipoprotein B mRNA editing enzyme catalytic subunit 3G
204153_s_at	2.63e-06	2.26e-07	MFNG	MFNG O-fucosylpeptide 3-beta-N-acetylglucosaminyltransferase
201765_s_at	2.64e-06	2.28e-07	HEXA	hexosaminidase subunit alpha
208454_s_at	2.64e-06	2.28e-07	CPQ	carboxypeptidase Q
205987_at	2.67e-06	2.31e-07	CD1C	CD1c molecule
208747_s_at	2.67e-06	2.31e-07	C1S	complement component 1, s subcomponent
212158_at	2.67e-06	2.31e-07	SDC2	syndecan 2
204665_at	2.68e-06	2.32e-07	SIKE1	suppressor of IKBKE 1
205520_at	2.68e-06	2.32e-07	STRN	striatin
215524_x_at	2.69e-06	2.33e-07	MGC40069///TRAC///TRAJ17///TRAV20///TRDV2///YME1L1	uncharacterized protein MGC40069///T-cell receptor alpha constant///T cell receptor alpha joining 17///T cell receptor alpha variable 20///T cell receptor delta variable 2///YME1 like 1 ATPase
206445_s_at	2.69e-06	2.33e-07	PRMT1	protein arginine methyltransferase 1
212713_at	2.69e-06	2.33e-07	MFAP4	microfibrillar associated protein 4
218057_x_at	2.71e-06	2.35e-07	EMC8	ER membrane protein complex subunit 8
211841_s_at	2.71e-06	2.35e-07	TNFRSF25	TNF receptor superfamily member 25
208851_s_at	2.71e-06	2.36e-07	THY1	Thy-1 cell surface antigen
211641_x_at	2.73e-06	2.37e-07	IGHV4-31///IGHM///IGHG3///IGHG1///IGHD///IGHA2///IGHA1	immunoglobulin heavy variable 4-31///immunoglobulin heavy constant mu///immunoglobulin heavy constant gamma 3 (G3m marker)///immunoglobulin heavy constant gamma 1 (G1m marker)///immunoglobulin heavy constant delta///immunoglobulin heavy constant alpha 2 (A2m marker)///immunoglobulin heavy constant alpha 1
220945_x_at	2.73e-06	2.37e-07	MANSC1	MANSC domain containing 1
206900_x_at	2.73e-06	2.38e-07	ZNF253	zinc finger protein 253
202262_x_at	2.74e-06	2.38e-07	DDAH2	dimethylarginine dimethylaminohydrolase 2
210321_at	2.75e-06	2.39e-07	GZMH	granzyme H
AFFX-TrpnX-M_at	2.75e-06	2.4e-07
213261_at	2.76e-06	2.41e-07	TRANK1	tetratricopeptide repeat and ankyrin repeat containing 1
202011_at	2.77e-06	2.41e-07	TJP1	tight junction protein 1
213773_x_at	2.78e-06	2.43e-07	NSUN5	NOP2/Sun RNA methyltransferase family member 5
209387_s_at	2.79e-06	2.43e-07	TM4SF1	transmembrane 4 L six family member 1
221340_at	2.79e-06	2.44e-07	CDX4	caudal type homeobox 4
201412_at	2.79e-06	2.44e-07	LRP10	LDL receptor related protein 10
203507_at	2.8e-06	2.45e-07	LOC101928634///SNORA67///CD68	uncharacterized LOC101928634///small nucleolar RNA, H/ACA box 67///CD68 molecule
212227_x_at	2.8e-06	2.45e-07	EIF1	eukaryotic translation initiation factor 1
203502_at	2.81e-06	2.45e-07	BPGM	bisphosphoglycerate mutase
206133_at	2.81e-06	2.46e-07	XAF1	XIAP associated factor 1
213335_s_at	2.82e-06	2.47e-07	ST3GAL6	ST3 beta-galactoside alpha-2,3-sialyltransferase 6
218960_at	2.83e-06	2.48e-07	TMPRSS4	transmembrane protease, serine 4
210058_at	2.83e-06	2.48e-07	MAPK13	mitogen-activated protein kinase 13
218364_at	2.83e-06	2.48e-07	LRRFIP2	LRR binding FLII interacting protein 2
202154_x_at	2.83e-06	2.48e-07	TUBB3	tubulin beta 3 class III
205933_at	2.83e-06	2.49e-07	SETBP1	SET binding protein 1
208335_s_at	2.86e-06	2.51e-07	ACKR1	atypical chemokine receptor 1 (Duffy blood group)
202183_s_at	2.86e-06	2.51e-07	KIF22	kinesin family member 22
201088_at	2.9e-06	2.55e-07	KPNA2	karyopherin subunit alpha 2
214680_at	2.91e-06	2.56e-07	NTRK2	neurotrophic receptor tyrosine kinase 2
216610_at	2.91e-06	2.57e-07	SLC6A2	solute carrier family 6 member 2
219570_at	2.93e-06	2.58e-07	KIF16B	kinesin family member 16B
206093_x_at	2.96e-06	2.61e-07	TNXB///TNXA	tenascin XB///tenascin XA (pseudogene)
204827_s_at	2.96e-06	2.61e-07	CCNF	cyclin F
212279_at	2.97e-06	2.62e-07	TMEM97	transmembrane protein 97
220424_at	2.97e-06	2.63e-07	NPHS2	NPHS2, podocin
203672_x_at	2.99e-06	2.64e-07	TPMT	thiopurine S-methyltransferase
221901_at	3e-06	2.65e-07	KIAA1644	KIAA1644
205773_at	3.01e-06	2.66e-07	CPEB3	cytoplasmic polyadenylation element binding protein 3
211382_s_at	3.02e-06	2.67e-07	TACC2	transforming acidic coiled-coil containing protein 2
217280_x_at	3.02e-06	2.67e-07	GABRA5	gamma-aminobutyric acid type A receptor alpha5 subunit
221624_at	3.02e-06	2.67e-07	TCL6	T-cell leukemia/lymphoma 6 (non-protein coding)
37145_at	3.03e-06	2.68e-07	GNLY	granulysin
200671_s_at	3.05e-06	2.7e-07	SPTBN1	spectrin beta, non-erythrocytic 1
211016_x_at	3.09e-06	2.74e-07	HSPA4	heat shock protein family A (Hsp70) member 4
202130_at	3.1e-06	2.75e-07	RIOK3	RIO kinase 3
215237_at	3.11e-06	2.76e-07	DOCK9	dedicator of cytokinesis 9
219127_at	3.11e-06	2.76e-07	PRR15L	proline rich 15 like
204858_s_at	3.12e-06	2.77e-07	TYMP	thymidine phosphorylase
220035_at	3.12e-06	2.77e-07	NUP210	nucleoporin 210
214212_x_at	3.13e-06	2.79e-07	FERMT2	fermitin family member 2
210372_s_at	3.13e-06	2.79e-07	TPD52L1	tumor protein D52-like 1
209792_s_at	3.13e-06	2.79e-07	KLK10	kallikrein related peptidase 10
213377_x_at	3.14e-06	2.8e-07	RPS12	ribosomal protein S12
214734_at	3.19e-06	2.84e-07	EXPH5	exophilin 5
214040_s_at	3.21e-06	2.86e-07	GSN	gelsolin
215118_s_at	3.21e-06	2.86e-07	IGH	immunoglobulin heavy locus
210029_at	3.21e-06	2.87e-07	IDO1	indoleamine 2,3-dioxygenase 1
206171_at	3.22e-06	2.87e-07	ADORA3	adenosine A3 receptor
89977_at	3.22e-06	2.88e-07	ACSM5	acyl-CoA synthetase medium-chain family member 5
202704_at	3.23e-06	2.89e-07	TOB1	transducer of ERBB2, 1
208502_s_at	3.23e-06	2.89e-07	PITX1	paired like homeodomain 1
209147_s_at	3.24e-06	2.9e-07	PLPP1	phospholipid phosphatase 1
204718_at	3.25e-06	2.91e-07	EPHB6	EPH receptor B6
205200_at	3.25e-06	2.91e-07	EXOSC7///CLEC3B	exosome component 7///C-type lectin domain family 3 member B
220014_at	3.26e-06	2.92e-07	PRR16	proline rich 16
212240_s_at	3.29e-06	2.95e-07	PIK3R1	phosphoinositide-3-kinase regulatory subunit 1
40016_g_at	3.31e-06	2.97e-07	MAST4	microtubule associated serine/threonine kinase family member 4
200903_s_at	3.31e-06	2.97e-07	AHCY	adenosylhomocysteinase
213887_s_at	3.32e-06	2.98e-07	POLR2E	RNA polymerase II subunit E
[truncated: 20,263 more rows]

## Sheet: Venn Data Result_Raw
Gene Symbol (GSE67522)	Gene Symbol (GSE26511)	Gene Symbol (GSE9750)
CDKN2A	TCF4	HOPX
CELSR3	EPHX3	HLA-DRA
MCM3	DEGS1	TCF4
KIF2C	TCF4	HLA-DPB1
FEN1	TCF4	TYROBP
BCL2L12	NECTIN4	HLA-DPA1
RFC4	TMTC1	CRNN
DNMT1	TCF4	ITM2A
SNX21	PELI1	LOC101060835///LOC100996809///HLA-DRB4///HLA-DRB3///HLA-DRB1///HLA-DQB1
AURKA	ATXN1	SPARCL1
FOS	ATP2B1	COL6A3
RAD51AP1	MAP1B	LOC101060835///LOC100996809///HLA-DRB5///HLA-DRB4///HLA-DRB1///HLA-DQB1
AURKA	CEP290	VWF
SMC4	MXRA7	HLA-DRB1
TIMELESS	EIF1AD	MAL
KIF14	DIXDC1	LYZ
TCAM1P	TCF4	HLA-DPA1
FANCI	TCF4	PTPRC
SYCP2	LOC100506844	ENDOU
MELK	ZNF521	LAPTM5
RAD54L	TNFRSF19	CDKN2A
HENMT1	TMTC1	A2M
STIL	RASSF8	SEPP1
NUP210	CALD1	BBOX1
DONSON		CDKN2A
SYCP2	KIAA1586	ACPP
BCL2L12	RARG	COL1A2
MCM6	LINC01139	MAF
DDX11	SLC4A7	CD74
MCM7		SPP1
H2AFZ	PRPF4B	TCF4
CENPF	TTC3P1///TTC3	TCF4
AUNIP	CBLB	RGCC
EFNB3	TSC22D4	SPARC
ATAD2	SNCA	LAPTM5
FOSB		PTPRC
HAUS8	ZNF254	SPARC
E2F7	STIM2	MGP
SUV39H1	ADSL	HLA-DRA
DLGAP5	SSPN	DCN
DEPDC1		ASPN
MELK	CTNNAL1	DCN
CCNF	ZNF136	UPK1A
NUP62	ANKRD28	IGK///IGKC
LYRM1	SMG5	CLCA4
DUSP1	LOC100506639///ZNF131	IGLC1
RFC4	EPM2AIP1	LUM
WDHD1	SLC37A1	C1QA
C1orf112	NMB	LDB2
ELF4	PRRX1	SLURP1
ASF1B	DCBLD2	FOXM1
SLX4	DKK3	TCF4
CDCA5	NEDD9	ESR1
TYMS	SERPINE2	DSC2
CDCA8		NOD2
KIF20A	EID2B	DCN
C17orf53	SMAGP	AURKA
NCAPG	ZAK	RGS5
FANCD2	MAP9	ACP5
TNFAIP8L3	WDR19	DSG1
EXO1	AGPAT2	AQP1
PIF1	EPC1	COL1A2
FOXM1	PAK3	GMFG
	TTC22	KRT1
BIRC5	FAM169A	LPAR6
POLQ	PPIG	RGS5
HJURP	EXTL2	CHAF1A
	LOC100506718///FLRT2	MIR8071-2///MIR8071-1///IGHV4-31///IGHM///IGHG2///IGHG1
KLHL35	LOC401317///CREB5	NEK2
SPRY1	TNPO1	MAF
TOPBP1	ATP2B1	ALOX12
CHAF1B	SPRY1	DCN
CDC25C	KRT4	CD52
SNORD99	FGF2	LMO2
PARP14	ARL4C	CRYAB
ORC6	PATL1	TMEM204
BUB1	CRLS1	IGK///IGKC
DSG2		SPRR3
KIF15	NR2F6	CYTIP
FANCG	HES5	RHCG
	CES3	GBP2
CEP55	TMX2-CTNND1///CTNND1	CDC20
RSRC1	FER	COL3A1
KNTC1	ZNF329	UBE2C
UBE2C	SNORD3D///SNORD3C///SNORD3B-2///SNORD3A///SNORD3B-1	FCER1A
FANCB		TRBC1
ACOX2	ZBED5	EPHX3
POLA2	TCF4	KIF18B
ATP1B2	HOXD-AS2	ITM2A
TACC3	LIPH	EDN3
PLK1	RUSC1	IVL
CENPA	EPHA1	NSG1
KIF23	WLS	C1QB
CKAP2L	MAP1B	PTPRC
BRCA1	NKTR	ALOX5AP
CDC45	RAB23	AURKA
STMN1		S100A12
RMI2	IRAK1	FCER1G
UBE2T	APBB2	BEX4
FAM64A	CARD14	CWH43
SMC2	PDPN	COL3A1
RNASEH2A	FERMT2	CWH43
CHEK2	IVNS1ABP	CFD
TRIP13	GHR	HCLS1
SPC24	CHRDL1	C2orf54
DSN1	CEP170P1///CEP170	GPX3
POLD1	TGIF2	TCF4
AR	TMX2-CTNND1///CTNND1	GINS2
ECT2		WHSC1
CDKN3	MR1	UBE2S
CENPK		LOC100509457///HLA-DQA2///HLA-DQA1
MMRN1	KLHL35	LOC100130872///SPON2
C16orf59		CYP3A7-CYP3A51P
GMNN	LPAR5	EMP1
HMMR	WWC1	HCK
LIG1		TMPRSS11D
ZSCAN18	CARD14	SPINK5
FAM72D	LMO4	SERPINF1
SPRY1	LOC100506548///RPL37	SPRR1A
PLAC9	TTC3P1///TTC3	ADGRF5
CDT1	EPM2AIP1	LOC100996809///HLA-DRB4///HLA-DRB1
SKA3	DKK3	IL1RN
HMMR	CST6	MCM2
MTFP1	GPATCH2	SLC24A3
CDC25A	NRCAM	PTGDS
TTK	ZNF471	PDGFRB
LRR1	CCDC85C	RGS1
DLGAP5	FARSB	IGK///IGKC
	SLC8B1	SAMSN1
FCER1A	LRP12	CD69
YEATS2	GIPC1	ENTPD1
	WNT5A	KCNJ8
TUBA1B	APBB2	NUP210
ABCB9	EID1	CENPF
PRC1	BNIPL	SLC27A6
PAMR1	PAPD5	CRISP3
ZNF91	AIM1L	IL1R2
MCM10	TTC3P1///TTC3	GPX3
	GUCY1A3	CLEC7A
CCNB2	NFIB	IGLC1
	IFT74	CXCR2
CHAF1A	CST6	KLK13
	EDNRA	THBS2
PSRC1	MAGI2	TPX2
TCF19	PCDH1	KRT2
FOXD4L1	FUT3	KIF2C
SMC1B	ESRRA	TTC22
ASPM	RAB23	LY96
CCNE1	CCNF	TNS1
TMEM44	CREB1	KCNK7
NUP85	DDX24	TCF4
EGR1	CDC14A	IGKC
EME1	SMYD3	GYS2
GAS7	PTHLH	SPRR1A
TROAP	ADAMTS5	COX7A1
SLC16A3	FST	APOD
ZNF626	ANGPT1	IGLV1-44
UHRF1	LPAR5	SPRR1B
SGO1	CEP170P1///CEP170	APOC1
CLEC3B	PADI1	BIRC5
NEK2	SH3BP5	TMPRSS11E
	PSD4	PTGDS
MGLL	GRHL1	DSC2
ABI3BP		MELK
WISP2	NREP	HPGDS
LRP8	ADGRF1	MAN1A1
ENO1	LRRC17	KRT6B
PAQR4		TACC3
MARVELD3	TROVE2	KIF4A
BRCA1	NFIB	NCAPH
APOD	CEACAM6	KLK12
KIF22	SHISA2	GLTP
TBX3	TENM2	KIF20A
PSMB2	CALCRL	VCAN
	SMIM14	COL21A1
RPA3	ANKRD50	S100A8
KIF24	BICDL2	ZSCAN18
C1orf174	GPATCH2	EMCN
ZIC2	NEDD9	CALML3
SPP1	WWTR1	KAT2B
MCM8	IRS1	PPP1R3C
ZNF470	EID1	TUBB2A
CDC20	WWTR1	GPR65
TMEM44	KLHL42	NSG1
ABCC5	ARHGAP23	CYP3A5
TMEM69		MNDA
		ZNF185
	CHD1	PDGFD
NCBP2	B3GNT3	TOP2A
DEK	ENC1	SPAG5
MPHOSPH9	RYBP	MAFB
NUP93	DDR2	ADGRL4
	BOC	EMP1
BUB1B	FUT6	SLC35F6///CENPA
KIFC1	DNAJC18	TNS1
ANLN	EIF2AK4	CDH11
KCNMB3	TMX2-CTNND1///CTNND1	CYP3A5
	SOX4	PDGFRA
CABLES2	KIF5B	LYPD3
KIF11	ZNF462	TRBC1
		RAD54L
SNX8		CLCA2
PARP12	RSPRY1	KLK13
	EPC1	MS4A6A
NCAPD2	FCRLB	HPGD
CHEK1	RRM1	MYH11
DPP4	C4orf3	HLA-DRB6
FOXM1	CCDC88A	CD93
CPS1	MALL	TYMS
FAM107A	FGF7	PPL
LDOC1		EMP1
CKMT2	HLA-F-AS1	C1orf54
NUSAP1	BEX5	SPINK2
NDC80		ARHGEF6
CDKN2A	TCF4	DTL
FBXO5	LINC00964	KLF4
CDK2	GLCE	LCK
NEMP1	ADAMTS1	FRMD4B
HLTF	LTBP1	PEG3
MAMDC2	DCLK1	IGHA2///IGHA1///IGH
RNF212	RSBN1	EVI2A
UBL3	ZC2HC1A	MCM5
PRR11		HELLS
VRK1	ABCB9	PLVAP
	DCN	CD52
GPX3	ARHGAP12	SLC5A1
ETV2	ADSL	EPB41L3
CA4	FUT6	SLC39A2
GSDMB	GUCY1A3	MCM5
SLC9A1	LIFR	GSTA4
MRGBP	PRICKLE2	LOC101060835///HLA-DQB1
OIP5	LRP12	HPGD
HAUS8	CEACAM6	GAS7
BORA	TOM1L2	TP53AIP1
PLK4	GXYLT2	COL3A1
CHTF18	TMEM98	CD4
RMI1		HEPH
SMG5	EML3	SCNN1B
RHEBL1	IMMP2L	FGL2
LANCL1	HAGLR	PRRX1
ALG1L	NFIB	KNTC1
SMO	COL16A1	MCM4
SYNGR1	PDZRN3	GPNMB
	AKAP12	TRAC
TFRC	PRSS22	TRBC1
TYMSOS	ZDHHC5	ACOX2
PLXNA1	TCEAL7	ZNF771
SMS	MAJIN	CSF1R
TBC1D31	IRS1	CCL4
HELLS	CXCL17	FCGR2A
CRYAB		CYP2C9
	TACC2	CRCT1
	ST8SIA1	NUP210
SASS6	C11orf58	ANGPTL2
C5orf34	RBPJ	ZNF750
RPS23	FAM83A	GAS7
CFD	ADGRF1	CEP55
SH3D19	G3BP2	KIF14
SPARCL1	RPAIN	CENPM
EFHD2	SDK2	CD86
	SNX9	SULF1
CEP72	PTHLH	CX3CL1
NDN	RXRA	RHOH
CASP2	PTHLH	BCL11B
APOC1	RHO	CDCA8
POC1A	HTRA1	ALDH3B2
ZNF626	CCDC88A	PTN
CCDC18	TROVE2	CCNB2
PLOD2	PLPP3	LCP2
GSTM3	MYL6B	NDN
KIAA0101		CILP
RDM1	MACC1	FRZB
ZNF415	IKBKE	HPGD
ZWINT	SIRT7	RNASE6
MAD2L2	UGDH	CXCL14
RFC3	TGFBR3	SULT2B1
CDCA2	KCNK15	MREG
PCNA	UBAP1L	S100A9
S100PBP	ZNF503-AS1	KCNN3
	NFIB	LY6G6C
RACGAP1	ARRDC3	SATB1
SH3BGRL2	SGCB	MUC1
HPRT1	AUTS2	HSPA6
ALG3	FMNL2	AR
PATL1	CDK9	IL1RN
PTGDS	ACSM1	MIR4680///PDCD4
VAT1	AKAP12	CLCA2
NPC1	TNRC6C-AS1	GINS1
2022-09-03		KLK11
NCOA1	LLGL2	NDRG2
DDX39A	SNORD50B///SNORD50A	RUNX1T1
SCARA5	EML3	AQP1
GJA1	TRPC1	NPY1R
SNRK	ADD3	EPB41L3
SLC16A14	STBD1	SCEL
PID1	FMN1	CD2
RFC5	PAK3	PDZRN3
ZNF662	NAP1L3	TMEM176A
GMEB2	PIK3R1	CENPE
SPARCL1	PLBD1	DBI
CCL14	AKAP12	SLC24A3
SKA2	PALLD	SPRR2B
DEGS1	SLC25A17	POF1B
LANCL1		PAMR1
MASP1	AGAP2	COL14A1
KIAA0101	ABCA17P	CYP2C18
WRAP73	DENND5A	TARP///TRGV9///TRGC2
LOC541473	MIR100HG	ENTPD1
	DUOX2	HLA-DMA
ABCB9	SLC50A1	ANGPT2
TTF2	PROM2	BUB1
CCNA2	TMEM266	ZNF273
KIF18A	KCNJ15	MMP12
TRAF3	TTC22	CD3D
CSNK1D	USP47	DOCK10
AURKB	GGNBP2	ENTPD1
ENDOD1	SRPK2	TMEM259
ARHGEF39	DYX1C1-CCPG1///CCPG1	AR
RPL37A	TMEM51-AS1	KLF4
FAM8A1	MIR205	CDC6
C15orf59	NAT14	TK1
CDK1	USP47	TRAC///TRAJ17///TRAV20///TRDV2
FANCC	HDAC5	HLA-DQB2
GINS4		P2RY14
TICRR	MLLT10	DES
PBX4	RCAN1	RNASE1
GART	UTRN	NASP
MTMR10	SLC4A7	CYAT1///IGLV1-44///IGLC1
		KANK1
SRSF4	PMVK	CCNF
FYCO1	ARL4C	TOP2A
	IVNS1ABP	MIR1908///FADS1
MTBP	WLS	NUAK2///AKIP1
PDXK	NR1D2	LGALS7B///LGALS7
	SPRY1	IL1RN
LAMP3		VAMP5
PARP2	TMPRSS11E	CHAF1B
MOCOS	GJA1	TPSB2///TPSAB1
ABHD2	SRP14	CXCL12
MCM4	PJA2	EPB41L3
MB21D1	TNPO1	GJA1
	LINC00319	CDC25A
	DCN	PGLYRP4
	C12orf54	MMP1
	ADAM22	IGKC
SLC25A19	LARP6	TCF4
CITED2	FAM19A5	GIMAP4
RYR1	LOC100506718///FLRT2	CDT1
TPX2	ZBTB20	ADAMTS5
IDNK	MYEOV	AEBP1
IRF7	HMCN1	VSNL1
CDC25B		CEACAM7
KAT2B	DST	KLRB1
HOPX	MLLT3	TMEM9B
CEP131	EPN3	EDNRA
MAD2L1BP	PATL1	KDR
PARP1	KPNA5	CENPN
ZWINT	FAM83A	S100A14
	PACS1	CHI3L1
KIF11	THUMPD1	VCAN
MTHFD1	ALDH3B2	GIMAP1-GIMAP5///GIMAP5
ZFP36	TSN	LOC101928361///ARHGAP15
	SSNA1	GTSE1
POLE2	CLASP2	ATAD2
SRI	THEM6	NKG7
MICB	MSANTD4	PRSS3
TOMM34	ZBTB10	TGM3
ENDOU	CYP2E1	PDLIM2
DPT	CLEC11A	SERPINB13
PARM1	CACNA2D3	CKS2
MARVELD3	MRPS14	FEN1
PARP2	CENPV	DPP4
VSIG8		LY75
RPL21P28	CAMK2G	TPSB2
ELK4		MKI67
	NIPAL2	PECAM1
DDIAS		PRC1
BIRC5	METTL14	SOSTDC1
RECQL4		NDRG4
KLF4	POLD4	JCHAIN
GSTM5	MPDZ	COL6A2
DENND4B	BBX	BUB1B
ACAT1	HOXA-AS2	KRT10
PI16	RAB25	SYNE3///LINC00341
DHX9	ANAPC4	TMEM45A
MAOB	VASH2	PRSS3
TOP2A	MACF1	ANGPTL2
GINS2	THOC2	ABCA8
YBX2	ALCAM	IL1RN
WDR90	SDC1	NCAPG2
ADPGK	SEC62	EDNRA
DNAJC9		PECAM1
KANK1	CSPG4	CD207
MND1		MAPK10
CGNL1	GRAMD4	CLCA2
2022-09-05	TPCN2	KIF11
CIB1	ATP2B1	NCAPG
HELZ2	IFT74	PHYHIP
NEMP1	PAX9	ASPM
	MYH10	NCKAP1L
	DACT3	DEFB1
PPP1R3C	AGTR1	UBD///GABBR1
CCSER2	RMND5B	SAC3D1
CENPN	C8orf88	CTSS
MKI67	EPB42	RRM2
SLIT3	IRAK1	GZMA
	TRAK1	PELI1
RYR1	MUC20	FXYD1
CCDC189	PSG4	RHOBTB3
ZNF134	BACH2	TNFRSF1B
CYP4F22	SON	CRABP2
TRIM11	MYOM2	ITPR2
NSUN5	AASS	CAD
PHYHIP		RFC4
RUNDC3B	DPT	HPGD
RAI2	RBPJ	ACOX3
SLC15A3	KIAA1033	DPP4
	PRMT1	LST1
HAUS8		EXPH5
PTPDC1	PRRX1	VWA5A
HOXD1	PRX	MKI67
KLF4	AASS	NAALADL1
SFRP1	GOPC	GPR183
MTOR	MRPL40	YME1L1
MRPL2	C16orf45	IL25
RPL14	FILIP1L	TLE4
	ID4	GIMAP1-GIMAP5///GIMAP5
CCDC178	RSBN1	TNFRSF12A
MMP12	ZBTB10	CHI3L1
TUBA1A	THBS4	CSDC2
SALL4	MINK1	DNASE1L3
CEL	SMG5	HIGD1A
SKP1	TRDMT1	CLIC3
SAC3D1	PROM2	VCAN
MCM10	ZBTB10	TIMELESS
	LOC101927027	FRZB
TMPO-AS1	LOC101927933///LRRC8C	SMPDL3A
TST	TWIST2	CECR1
ACTL6A	GABRP	GATM
CFAP58	BCHE	GDPD3
MTHFD1L	ZDHHC24	ZFPM2
LY6K	TNPO1	LCP2
CA9	CDKN2B	PLD1
	TCEAL4	PTGDS
CCM2	PSD4	PLPP3
LYST	ZNF546	SLC45A2
PARPBP	SNCA	TARP///TRGV9///TRGC2
TMEM171	TGFB3	COL15A1
TMPO	SACS	LST1
SPTLC3	TMEM64	LGALSL
	HS6ST3	RGS1
LHX2	EPB41L1	NAP1L2
	PDCD5	LYST
CENPM	PATL1	NSG1
DNASE1L3	LOC101930115///C16orf52///VWA3A	CXCL13
NUP62CL	EPB41L4A-AS1	BLNK
	UBBP1	SYNGR3
AGPS	TNC
PLA2G4D	STAG2	LONRF1
HPDL	TNRC6B	GALR3
KRT2	RIOK3	MCM7
	CYP2E1	OLFML1
FAM24B	TAF5L	KLF2
GPAT3	FUT3	TXN
RPL15		DBI
RNASE4	EPB41L1	RRAGD
RBP1		CPA3
GAS2L3	BNC2	KIF2C
PRPF4	HIF1AN	SERPINB13
PPM1G	LOC100129884	MCM6
DLL3	MXRA7	CD86
PITPNM1	IVNS1ABP	FADS3
	EIF3L	PTK6
NUSAP1	PGLYRP3	TMEM176B
CEP78	METAP2	PLD1
	KIT	PPP1R16B
EFCAB11	GPRASP1	SRGN
DLG2	ADD3	SLC7A7
DNAJB11	FAM98B	MIR4680///PDCD4
PRIM1	CLEC11A	BCL2
E2F3	PWP1	CYP3A5
LYRM5	BNC2	ZWINT
CCDC93	OFCC1	CLCA2
SENP5	SARNP	NUSAP1
	LINC00856	RASL12
GSTA4	CCNF	PLD1
	RIOK3	NCAPG
ARL4A	LTBP2	RCAN2
ARSG	EDNRB	ITPR2
	DPYSL3	CD36
ZNF626	NKTR	IGK///IGKC
PCK2	MDM2	MYBL2
DCUN1D3	SMR3A	INHBA
TNFRSF10B	SH2D4A	NAV3
CDA	MCTP2	TLR5
AIM2	SMAD1	CD6
SAE1	DEGS1	CDK2
VPS51	ESYT2	NTRK2
RHOB	MSI2	TOM1
CBS	ENY2	CELSR1
KCNK7	ZNF185	ZEB2
IL32	TGFBR2	FUT3
LAMP3		CDC25C
RPL39L		CSTB
EFTUD2	TGFBR3	MIR1908///FADS1
SRI	NR2F6	ALOX15B
	PLPP3	NAGK
PRIM1	MACC1	STAB1
TGM3	LOC101927933///LRRC8C	DUOX1
SNRPC		DNMT1
ZFP2	FILIP1L	NCLN
NUP155	PPHLN1	TRIO
AQP1	RHCG	NEBL
ALKBH6	LAD1	RGS5
FAM25A	SPRYD7	LCK
	HIP1R	ZNF415
	GPR55	IL1R2
APOO	TMEM260	CX3CR1
LRP10	FAM169A	E2F1
FAM189A2	PNN	KRT10
HRK	PLEKHA5	FANCI
RORA	IRAK1BP1	MSH5-SAPCD1///SAPCD1///MSH5
CAB39L	ADD3	MEIS1
ATF5	CALD1	CDC6
	FUT6	LAMA2
CKAP5	MIB1	LMNB1
MAPK10	BBX	TRPS1
DHX16		IGF1
	DDHD1	APOL1
	PTN	DLGAP5
BCHE	PITX1	KL
MGME1	CD200	KLK10
EDN3	WLS	TMEM40
CDC25C	STX6	CD53
SNRPB	ZNF462	LY75-CD302///CD302///LY75
ARL5A	PTGR1	PDZK1IP1
NEK2	LOC440862///ATP6V1E2	DSG3
NMB	PREB	TRIM29
POLR2H	PALLD	OMD
TIPIN	SSB	GAS7
C3orf52	BBX	ARL4C
OAZ1	GLT8D2	CCNB1
RRP7A	PSG6	SLC7A5
RDH12	JRK	MOCOS
	TAAR9	TP53I3
GHR	MINK1	CDKN3
ZNF502	PITX1	SPON1
REC8	SF3B1	RGS4
PRSS2	MUC20	TGM5
C19orf48	RNF150	DUOX1
B3GALT6		FUT6
	PRLR	PRSS3P2
	PAK1IP1	KIAA0101
SGO1	TTC7A	MEF2C
LAMTOR3	MLLT3	POLA2
	BACH2	KLK8
HMGB2	FAM210B	EPHA1
MAP4K2	TJP3	SERPINB4
CKS2	ADAM21	CEACAM5
SLC20A1	AQP3	IL18
CCDC77	IL1RN	TMEM254
HSP90AA1		NCAPD2
CKLF	DENND2D	SLC3A2
KIAA0907	PAFAH1B2	FRMD4A
MUTYH	BMPR2	AURKB
	GPRC5B	EREG
	OLFML1	ZNF350
	UBIAD1	RASGRP1
	SERTM1	MPZL2
FOXD2-AS1	FBXL5	ZNF135
SMC2	VDR	SSRP1
SEC61A1	KIAA2026	TBX3
C2orf40	AIDA	MCM10
TRAIP	SOX4	SMAGP
	TNF	SDPR
CENPA	FGF13	GSTM5
CXCL8	TMTC1	ADGRA2
C6orf136	ZBTB20	POLD1
ISG15	FHL1	OBFC1
	CHFR	SERPING1
HOXC8	DLC1	TARP///TRGV9///TRGC2
EXOSC2	WIPI2	KRT4
KCNK7	SLC39A10	POU2AF1
BUB3	EFNA2	MKI67
C12orf65	SGCD	IL17RC
ARC		GUCY1A3
GAD1	DSEL	HJURP
C10orf35	TRPC1	KCND3
APCDD1	NDN	NDC80
RPS29	PIK3R1	ISLR
ABCA8	COPS8	CD34
	ATRX	RNF11
STAT1	MGC24103	FLNA
DEPDC1B	C18orf25	ARAP2
C4orf3	NCAM1	PITPNA
CKS1B	PRICKLE1	SERPINB4///SERPINB3
	CCAR1	ZFP36
CLDN17	PIK3R1	CDA
CD300LG	PLCB4	ECT2
DDAH2	STIM2	CAB39L
CDCA4	WNT5A	CTSK
SDHA		DDR2
TYMP	SIGMAR1	ALOX5
PTEN		GAS7
TTYH3	GOLIM4	CDCA3
RPTN	PNISR	CD247
ATP5L	GPX8	ANO1
ATP6V1C2	TTC9	AKR1B10
JMY	GULP1	S100A4
SPC25	RAB30	CDK1
MND1	S100A16	SASH1
PLCD1	PTPRG
	TMEM184A	SRGN
LPAR6	TTC22	EFS
ARL1	INHBA	SELPLG
PTBP1	SERPINB3	GUCY1B3
CKS2	CBLB	TPSB2///TPSAB1
ENO2	FUT6	NPTX2
LRRC42	ZEB1	DNAJB1
NRIP3	APEX1	IGF1
NCEH1	HSF2	PITPNA
EML1	WSB1	TRIM28
HCFC1	NELL2	GSN
GFRA2	AMHR2	LOC101060835///HLA-DQB1
	PPP3CA	SERPINB3
PEG3	GGT6	DBI
	ESF1	EDN3
CYBRD1	FAM210B	PLK1
SPINK7	SARNP	FUT6
UPK1A	FGD2	KRT10
LOC146880	MIB1	LMOD1
	FST	CXCL12
FIS1	TACSTD2	PAOX
MARVELD3		OCA2
U2SURP	HACD1	MYH11
	MICU3	SPRR2C
LOC105274304	EFCAB10	KRT4
CWH43	PCBD2	LARP1
TEX30	PDGFRL	MYO1F
NCSTN	CDK14	ENDOD1
SORCS2	TMEM150C	TMEM47
RNF114	TMEM97	CHKA
	LAMC1	RNASEH2A
HOXA10	CTTNBP2	RASAL1
PCSK5	DYX1C1-CCPG1///DYX1C1	SFRP1
PDE5A	FMNL2	PRF1
	MAP9	TTC22
CYBRD1	HNRNPD	MIR664B///SNORA56///DKC1
THSD4	ZNF501	TNS1
UPF3B	RCE1	MUC1
DOK4	CAV1	IGK///IGKC
PTPN6	CALD1	OLFML3
ANKRD35	SEC62	KRT6B
C1QTNF7	SERPINB4///SERPINB3	AVPR1B
ARHGEF16	SLC7A14	GTSE1
SLC16A6	FKBP7	ICAM2
RFWD3	STK38L	RHOBTB3
PRSS3	DCN	LAMA2
CEP104	CALD1	ZNF43
TNRC6A	EDNRA	C7
FOXRED2	PI4KB	CEACAM6
LOR	ZNF91	MIR22///MIR22HG
CCSER2	SSR1	DYNLL1
RPH3AL	NIPAL2	PKP3
QTRT2	TTBK2	PLPP3
RPL23AP64	DST	LEF1
ZNF135		FCGR1B
SH3BGRL	LOC105370475	TARP///TRGV9///TRGC2
DACH1	TMEM87A	PTPRZ1
	LDHB	STAB1
TRAF4	REEP6	KIF23
MCM5	DPP3	CYP2C18
HLF	AKR1C1	PDE1A
OSBPL5	PAK4	CSF2RB
AARS	ZBTB20	RORA
POLE	NFIB	PRSS2
CCDC14	2022-09-11	TTC39A
MGA	VGLL1	CD320
GAD1	CHMP4C	ACVR1B
	CLINT1	ZNF91
ACKR1	MPZL2	TPSAB1
FAM50A	SSX4B///SSX4	PALMD
	PPIG	SLAMF8
PRCP	GRIN2D	CYLD
STAT1	SERGEF	IGK///IGKC
ADAM8	EDNRB	CLTB
SLF1	L3MBTL3	PIM1
SPP1	APCDD1	PRSS2
HOXA13	LIMA1	ZNF93
SLC9A7	AGPAT2	HSPB8
PTTG1	MIR6716///PHLDB1	EMC1
MIR488		WFDC1
SGO2		RAPGEFL1
RBM18	ARSJ	ERG
GID4	LUM	AGRN
IL17D	ATP11C	LOC101060835///HLA-DQB1
COBL	FMC1	ALOX12B
FAM149B1	EFCAB14	TPSAB1
SECISBP2L		KLK6
TPRG1	MSANTD3-TMEFF1///TMEFF1	NUP62
EPB41L3	TWSG1	CD1D
YPEL5	DCN	FCGR2B
ZNF439	SATB1	MFSD1
EPB41L4A-AS1	FAM63A	FHL1
APITD1	TUBA1A	TRPC6
ORC1	LOC401317///CREB5	SUSD4
OSBPL1A	ZNF709	AIF1
CKS1B	IL1RN	FHL1
	SERPINB4	PLXNC1
C11orf84	SEC16B	PECAM1
CYP27B1	SPATA2	TUBG1
UBN1	FLJ23867///QSOX1	CDK1
RNF114	CYP2E1	TRPV2
	NAA15	SLC6A4
SNORD13	CARD14	C1orf112
	LPAR1	CDC45
CEP135		ECM1
TGM5	ZC3H12C	ZBED2
PDRG1	CNST	UBE2D1
CEP152	ARL4C	GEM
PRICKLE2	LOC100507487	CYP2C9
MTFR2	SIRPD	EVI2B
KNL1	PSG9	FGF1
ELK4	WIZ	TRIO
EPHB2	SCAMP1	KLRD1
BANP	DST	SDHA
	PDE3A	TNXB///TNXA
PAPD7	SF3B1	NUP93
	EMCN	SPON1
DDOST	ZNF594	LAD1
	INPP4B	KMO
	DST	LIG1
RPA2	LOC100507389	SLC18A2
TSPAN10	CREBRF	PATJ
SLF1	FUT6	LOR
BOC	IGFBP5	TLR2
RNPS1		FANCI
COPS4	C19orf33	ARHGAP6
AXIN1		PCP4
LRCH4	SMYD5	IFFO1
ANKRD35	BCLAF1	PLPP3
FAM3D	ANKRD50	ZSCAN18
IL34	RPGRIP1L	CLCN3
RPL7A		EVPL
HAUS7	MINK1	HMGB3
TARS2	CARD14	NCKAP1L
RAB5A	LOC100996760	MINOS1-NBL1///NBL1
SNRPA1	ZNF521	ITGB2
	ECM1	CYBB
SYCE2	CEP290	TRIP13
IKBKG	RSBN1	XYLT1
ZNF788	BHLHB9	KCNMA1
BTF3	SPATS2	IGSF6
CBX3	SOCS5	COL18A1
SKP2	MYH11	SERPINB13
DCN	LINC01118	AHNAK
PNLIPRP3	SOBP	HIGD1A
HOXC9	HDGF	TRPC6
SMS	WIPI1	FANCA
HP1BP3	MLLT3	FASN
ATL1	GNAL	METTL7A
ITM2A	FBXL18	FLT1
RPS13	TTC3P1///TTC3	TNFRSF14
ARHGAP33	CEP44	ATP13A2
SIX4	GRHL1	CELSR3
FAM72B	SEMA6A	DUSP1
TSPAN7	ZNF667-AS1	IGK///IGKC
DSTN	IQCJ-SCHIP1///SCHIP1	AFDN
THOC1	C7orf55-LUC7L2///FMC1///LUC7L2	RACGAP1
	ANKRD6	ATP10D
ZNF79	CIDEB	PLCD1
PCSK9	LDHB	ARHGEF10L
MED14	SMARCE1	TRIB2
HOPX	INSC	COL1A1
APMAP	RAB11FIP2	MS4A4A
	SH2D1B	ZNF493
BBOX1	NOD1	IL2RG
OAS2	JAM2	CYP2C9
RECK	STIM2	SLCO2B1
		TRAF4
SHMT2	C7	TEAD4
	COL4A5	HBA2///HBA1
SCAMP1	PIP5K1B	CLDN17
ROR1	C1orf116	TLE4
ALG6	C12orf54	CEBPA
GSDMB	SH3GLB1	SNRPA
SNRK	SMIM14	ZNF85
CSE1L	PDE8A	ACTG2
SLC25A25	PIK3C2A	RRAGD
HIGD1A	INHBB	BGN
	PLA2G2A	P2RY1
	TSPAN17	TNXB///TNXA
CMC2	KPNA5	MPZL2
B4GALT4	SCAMP1	SLCO2A1
CXCL12		MYH11
TMTC1	DYNC1LI1	RASSF2
SENP5	ULBP2	PTGER3
GNG11	TCF25	AGTR1
	RIF1	SEMA4A
	RECK	NDRG2
PNCK	PTN	ARHGAP4
SLC16A8	FAM83A	LSP1
ATL1	OIP5-AS1	RRM2
BRI3BP	CDC5L	RGS14
DIDO1	TRAPPC2B///TRAPPC2	SULF1
GSK3B	ZAK	LRRC32
ZC3H12B	PGLYRP4	PPP2R5A
PDE1A	C2orf54	BCHE
CDC6	TIAM2	FANCG
	ADPRM	TRAC
RFX5	C6orf48	CD1E
ISOC1	DST	VPS4B
	ZBTB10	SERINC5
ZNF586		FCGR2C
APOL1	ZNF678	CYP7B1
HSPB6	SEC16B	ARL4C
FEN1	PHF20	KCNMB1
CENPO	LOC100507516	TIAM1
RIPPLY3	LRIG1	TGFBR3
	SULF2	WT1
KTI12		HMGCR
SESN1	UHRF2	TSPO
NOSTRIN	EHBP1	MIR4680///PDCD4
NFKBIE	NUAK1	TCOF1
		FGFR2
PLAU	FAM129B	COBLL1
PRCP	B4GALT1	GFOD2
SASH1	RYBP	HAND2-AS1
POLR2G	EDNRA	COTL1
RBM10		WDHD1
	GSTA4	KLF6
CEP250	SNHG24	ACTA2
SASH1	EPHA1-AS1	C5AR1
UTP6		GREM1
PLOD2	CIZ1	BTN3A3
RPL9	KCMF1	SCGB1D2
MTHFS	KIAA0895L	JAM2
REC8	IGFBP5	ABLIM1
RTTN	FAM171B	MMP9
TANC1	SOX6	MTSS1
	JRK	CXCR4
NOP56	OGFOD1	LY86
CDK5RAP1	LOC101930370	VCAN
SLC24A3	VASH2	PTGIS
UPF3B	LOC101929586	CST7
CSRNP3		IL36RN
	RAB1B	PKP1
	P2RY2	AREG
FANCD2	FHL1	CCL8
NFATC2IP	CDH11	OR2F1
MKNK1	NPAT	SIDT1
SUMO3	QPRT	VCAM1
	CST11	S100A7
IGFBP5	SLC1A4	IGK///IGKC
IQCB1	STS	COL16A1
	THOC2	COL6A1
ADM5	CATSPER3	SLK
RAD51C	MEF2C-AS1	CYP2C9
	EFHC1	CENPF
TCF19	RAMP1	DPT
LPAR1	FHL1	NYNRIN
ZNF649	ZBTB20	TP53AIP1
SLC38A7	CTNNB1	TPSAB1
REXO2	RPL18	CDC25B
HOXC4	TMOD1	AGRN
IRAK1	CYB561D1	FLNA
	C1orf106	RHOBTB3
DHDH	ANK1	RNF144A
SAP30BP	IL33	MFSD5
PRDX1	FBXL5	LOC101060835///HLA-DQB1
		SNORA41///EEF1B2
JMY	PDHB	MYCL
ARL5A	PTAFR	SALL1
CMTM4	CLEC11A	CNPY3
CEP85	LMO4	CHST2
SLURP1		NEBL
PHF19	HIBADH	LRRC17
WDR34		KCND3
ZNF707	LINC00689	SASH1
AZI2	ZNF296	FMO1
SCN2B		BAZ1B
ANP32B	TSPAN2	WHSC1
FAM25A	TMX2-CTNND1///CTNND1	HMMR
CIRBP	STEAP3	SERPINB3
DNA2	RAB27B	PRKDC
	FGF2	FABP5
	SNCA	MYH11
FXYD1	SLC37A2	PLD1
LMNB2	CXCL14	CTSS
RTCB	ZAK	GUCY1B3
NEDD4L	KRT19	DKK2
TTI1	PIGO	ARL4C
RUFY3	RNA45S5	LOC101928635///ALDH1A2
SPON1	CHD9	ECM2
EBPL	DPYSL2	COL1A1
RWDD1	NIPBL	SORBS1
SMIM10L2B	SMARCA1
CTSG	NFIB	PLA2G3
THOP1	SLC52A3	LGALS9
EEF1B2	F2RL2	FUT6
	SGCB	GOLGA4
HIGD1A	EVPL	ENPEP
PTEN	USP28	RAMP3
C11orf1	SMAD1	AQP3
	EDN1	EEA1
NONO	ZRANB2	TUBB4B
RUNX3	LPCAT3	TIMM8B
RNF125	B4GALT1	ANPEP
MID2	SOSTDC1	COLEC12
GEN1	NECTIN1	FBXL7
CSRNP3		RAB11A
PASK		PTGER2
GRP	LGR5	COL5A3
PHF19	PLEKHG2	CD24
OSBPL5	XRCC5	PSMC3IP
RRAGA	PCDH7	HBA2///HBA1
SDHAP2	CC2D2A	NETO2
	KMT2E	VSNL1
AGTRAP	SNORD73A///RPS3A	PMPCA
DCTPP1	RECQL	PPP1R12B
	SERPINF1	CBFA2T3
APEX2	COL1A2	ME1
PARP9	SLC44A5	XRCC3
MAL	IFNA21	PLBD1
	PAM	CAMSAP1
TGM5	ZNF189	UBE2M
RBL1	SIGMAR1	FZD10
SPNS2	SMARCA1	F13A1
FAM96A	ZSCAN18	FILIP1L
	STMN3	DEGS1
CENPJ	ID4	ADGRL2
	CHD1	DACH1
MRPS36	KLHL24	MALL
TOM1	LOC105374809	G6PC3
FAM111A	SEC22C	MT1M
PIGY	SPERT	SP140
	TSEN34	HBB
IQCC	C15orf57	IGKC
		PI3
SLBP	WIPF2	ZNF516
TTC4	RHBDF1	FOSL2
ALG1L	ADD3	SLA
TEX101	IL1RL2	CD300A
SLC35G2		AQP3
OAS3	IRF6	SLC15A3
CPEB2	MVK	IGHV3-23///IGHV4-31///IGHM///IGHG1///IGHA1
OCIAD2	WDR48	MMP3
TXNRD1	LINC00969	CD8A
BOLA2		CORO1A
SIRT5	LIPH	ALOXE3
TMEM106C	WIZ	NMRK1
IL17RC	LOC340340	SOWAHC
ALDH1A2	CALD1
PLA2G7	ZEB1	TTK
C11orf57	RARG	FOLR2
SLC12A8	ERCC6	GATM
TMC6	ID4	TEAD4
	CEP112	KLF6
CENPM	DPH5	IL1R1
DMKN	UBAC1	EZH2
LILRB3	RAPGEFL1	SMC3
	ANK1	MIR6734///ELOVL1
SPINK2	TRIM29	NUP210
FAM188A	TBX6	TIE1
BCAS4	MR1	RAB25
PTTG3P		LST1
EIF3B	IGF1R	PPFIBP2
TANC2	RAB30	CD48
PIGZ	CENPV	CLTB
PLAUR	HECTD3	SGMS1
ACYP1	ADAM15	CD200
RHNO1	SLC38A1	CACNA2D3
PLPP1	SCARNA2	TRIM29
CYP2C18	MIR6791///GPR108	GIPC2
C18orf54	GRAMD4	LDLRAD4
REEP5	LARP6	SMC4
FLRT2	TRIML1	PLK4
SLC7A2	NXPE3	DPT
UHMK1		POPDC2
	NAMPT	SYMPK
PDCD4	UBL4A	GUSBP11
NTF3	AKT3	MIR7112///BOP1
FGF14-AS2	LRRC49	DEF8
	ZNF506	RAD51
	BCLAF1	FGFR2
PAFAH1B3		PKP3
JAZF1	LOC401021///HOXD4///HOXD3	MLEC
GPR137C	ATP11C	TMEM97
DCTPP1	SLC44A3	EIF1
QPCT	GXYLT2	C5orf66
SLC9A9	CTSK	TUBB2B///TUBB2A
		SFRP1
RIPK1	ZNF44	ADRA2A
	ADAMTS1	ESR1
CREB1		WT1
	RAI14	CD163
MNAT1	DDX10	DGKD
ARTN	TGFB2	TBC1D1
EIF2AK2	PRSS27	SH3BGRL
SMARCD3	LINC01503	CLIC2
TMEM170A	IGFBP5	GRIA2
RPL23	PAICS	SELP
YTHDF1	MTSS1	WNK1
CRNN	SAMM50	DKK3
TXLNA	ACSM5	FCGR3B
KHNYN	NIPSNAP3B	RFTN1
RAB18	FOXK2	HCFC1R1
LCE3E	CCSAP	ISL1
POLE3	RPUSD2	S100A8
RPS6KA1	GEM	MTHFD1
UBE2I	WDR36	C10orf10
KLHDC1	PALLD	MMP11
PRR13	CYP2U1	FGFR2
MFSD13A	SBF1	SRM
EPHB6	NDST1	FUT2
SNORA10	TMEM260	EDNRB
	EML2	TMEM97
PLA2G15	GUCY1A3	ASF1B
ZNF583	PTGFR	CLEC10A
LSR	CASC1	TUBB3
AKAP17A	PHF3	RUVBL2
PPP3CA	CEP164	AQP3
EIF2AK1	ZNF550	COL18A1
LGALSL		CARD14
SDR9C7	FAM175A	CD36
HPRT1	TCL1A	SSBP2
SMIM22	OR10J1	HMGCR
DMAP1	TTBK2	PAQR5
EDARADD	GULP1	MCM4
ZNF256	ZNF451	CD248
MYL5	PREX2	OR7E14P
RPL13A	CSTF2T	IGHV3-23///IGHV4-31///IGHM///IGHG4///IGHG3///IGHG1///IGHD///IGHA2///IGHA1///IGH
PSMB4		FADS3
ZNF425	HMGN2P46	SERPINB13
DNASE2	ENO1	SPATA5L1
EML1	LUZP1	CELF2
BRD9	SERPINB3	TJP1
SPNS1	FOXK2	CEACAM7
SLC52A1		HEBP2
SMOX	C12orf57	EMX2
QSOX2	LINC01181	CA12
RNF213	SMURF1	RHAG
CCDC85A	CDKN2B	CDHR1
METTL7A	SPEF2	HPSE2
CD80	NT5DC1	ACAA1
FGFR1OP	SLC5A6	PCDH17
IRF9	PRKAG2	PIK3R1
CDK1		ZNF132
GNRHR	MFF	NPEPPS
ADNP	ZBTB7B	RAPGEF5
WDR66	GZF1	OVOL1
SDPR		AKR1B1
HLCS	ZBTB20	PKP1
ATL1	C1orf116	ITGA8
OPA1	VGLL4	FUT6
SLC7A6	NAP1L1	MRC1
	GRHL3	CAMSAP1
UGDH		PXN
PFAS		PRDM1
BOLA2	MUM1L1	SNORA5B///TBRG4
DMRTA2	RASAL2	NPL
SPRY2	SSX2B///SSX2	VIPR2
PHKG2	APAF1	SUPT20H///DES
HSDL2	LOC100506990	MEF2C
	DKK3	LPCAT1
ATAD3A		GOLGA6A
DTX3L	FGFR1	FLNA
ERI1	RASSF8-AS1	CYR61
SMARCD3	TCEB3B	HLA-DQB1
MFAP4	FXYD5	KLF5
RSU1	RUVBL2	MYD88
		ITGA4
	LOC100506476	TMEM100
SLC51A	MFSD13A	ETFDH
C4orf32	KANSL1L	CTSO
JAM2		KRT13
SIVA1	CLIC3	SERPINB1
LY6G6C	ADGRF4	SLC4A2
CXCL1	RAB11FIP4	ITGAM
CSE1L	VAMP8	LMBRD1
		FAM49A
KRT7	DACH1	KATNBL1
TK1	MYH14	LGR4
SPTLC3		IFI27
HS3ST6		RECQL4
PDGFD		BHLHE41
SLC29A2	NLRP7	UBL3
RPSAP58	HSP90AA1	STC2
		CEACAM6
ZNF132	FERMT2	ZNF770
MRM2	VPS9D1	COBLL1
	LOC105373418	RAB11A
CTDSPL2	ATG4D	SCUBE2
IL32	RAB11FIP3	FAM65B
	CYP2B7P	DSG2
	ELK1	IGFBP5
PROS1		ERI3
EIF4B		RARRES2
	STK38L	C1D
ZC4H2	COMTD1	GPM6B
	ZNF316	AFDN
		ACSS3
INCENP	IPO7	NBEAL2
NPR2	EPN1	MCM3
USO1	PENK	CDK1
GEM	RPS23	CADPS2
SMPD1	ZNF25	LONP1
		IGLJ3///IGLV@///IGLC1
EXOC3L4	HGF	H2AFX
TRIM13	MYLK	CEACAM1
CIPC	PLA2G4A
	BEND6	ARG2
	MIB1	TOLLIP
APOC2	BTD	CCL18
BORCS7	USP47	AIM1L
LAMA2	ADCY9	CD93
CCDC50		CA12
RPRM	AR	TPSAB1
ZBED2	CCSAP	STON1-GTF2A1L///GTF2A1L
SF3B4	NSRP1	EDAR
ZNF473	PNPLA8	WRAP53
NCOA6	SLITRK6	SH3BGRL
PGM5	MAST4	CYP4F3
SLC25A12	PSG11///PSG3	SERPINA1
SPEN	PCOLCE2	GOLM1
NFATC4	CDKN1C	ARMCX1
ALDH2	PDE5A	ZBTB20
IGFBP5	POLR2J2	FCGR3B///FCGR3A
ABHD2	RECQL5	NCOA1
MATN2	TCF12	TMEM106C
HIST2H4A	RAET1E	HBA2///HBA1
NACAP1	CACNG8	G0S2
	SEMA6A	RPS6KA1
UFC1	OR3A3///OR1E2///OR1E1	SLC12A4
	SCOC-AS1	SPON1
MAL	PHF3	CD163
DSG2	ROCK1	CA12
PCED1A	ELP6	MMP7
PTPRH	SNTB2	ARSF
HS6ST2	IGFBP5	TSC22D3
DCBLD2		FBXO3
SPIN2B	RSPRY1	LMNA
WNT5A	SNORD42A///RPL23A	INS-IGF2///IGF2
RNF34	PROX1	HLX
PPIH	DCN	KRCC1
PKMYT1	FAM98C	RFC3
		CIDEA
CENPI	WDR34	CLIP4
AK2	ITIH5
IGF1	KIAA1143	DDAH2
TRPV4	RNF17	BLZF1
TPR	SH3BP5	SLK
DCN	ZNF292	ARPC1B
HPS1		RCC1
ZMIZ2		CD177
SLC25A5	CAMSAP1	QKI
AP3M2	ARMC9	HLF
[truncated: 49,859 more rows]

## Sheet: Venn Data Result
GSE67522	GSE26511	GSE9750	Common_All	Common_GSE67522_GSE26511	Common_GSE26511_GSE9750	Common_GSE67522_GSE9750	Unique_GSE67522	Unique_GSE26511	Unique_GSE9750
[truncated: 16,545 more rows]

[truncated: 5 more sheets: Venn Summary, Table EMT, Table S1, CCC vs NC, NE vs CC]
